# Supplementary material for: Identification of key genes and molecular mechanisms associated with low egg production of broiler breeder hens in ad libitum
Source: BMC Genomics. 2019 May 22;20:408. doi: 10.1186/s12864-019-5801-3 (PMC6532148; doi:10.1186/s12864-019-5801-3)
Supplement: Supplementary file 2 — Table S2. The differentially expressed genes in three tissues between ad libitum and restricted feeding group. (XLSX 3189 kb) [file 12864_2019_5801_MOESM2_ESM.xlsx]

## Sheet: DEGs in liver
Table S2. The differentially expressed genes in three tissues between ad libitum and restricted feeding group.(In Liver Tissue)
Ensemble ID	logFC	logCPM	LR	PValue	FDR	symbol	entrez
ENSGALG00000027874	3.55574	5.57282	120.384	5.21234e-28	5.55167e-24	CHAC1	423209
ENSGALG00000016200	3.25758	7.00071	103.123	3.14914e-24	1.67707e-20	SIK1	395417
ENSGALG00000000619	-2.75553	4.46354	82.6883	9.607e-20	3.41081e-16	ANGPTL4	769087
ENSGALG00000002540	2.59941	4.98425	73.3671	1.07647e-17	2.86636e-14	RGS2	378912
ENSGALG00000006413	2.37457	5.08223	61.9278	3.56287e-15	7.58963e-12	CEMIP	415476
ENSGALG00000007356	2.97276	2.85064	61.3398	4.80274e-15	8.52567e-12	MAP3K8	420479
ENSGALG00000014866	-2.32744	4.85465	60.549	7.17696e-15	1.09203e-11	FABP7	396246
ENSGALG00000016442	-3.19909	2.50537	58.543	1.98893e-14	2.64801e-11	RRM2	421936
ENSGALG00000028911	-2.64001	9.24116	56.4728	5.69804e-14	6.74331e-11	NA	NA
ENSGALG00000005411	-3.00748	2.49661	52.6569	3.97212e-13	3.84609e-10	MEIOB	416539
ENSGALG00000027901	-2.22919	6.51114	52.8024	3.68853e-13	3.84609e-10	THRSPB	404756
ENSGALG00000002435	3.57091	1.31551	47.1285	6.64823e-12	5.90086e-09	DUOX2	427482
ENSGALG00000012437	2.00954	5.1132	45.5241	1.50771e-11	1.23528e-08	IGFBP1	408027
ENSGALG00000015358	-2.6979	2.54758	45.0099	1.96036e-11	1.49141e-08	MYH15	395534
ENSGALG00000006670	-1.95465	4.36941	44.7498	2.23888e-11	1.58975e-08	PPP1R3C	425328
ENSGALG00000019553	2.51251	2.58154	41.0126	1.5125e-10	1.00685e-07	SERPINB10	395715
ENSGALG00000012747	1.84468	4.28406	40.1741	2.32313e-10	1.45551e-07	NEDD9	395736
ENSGALG00000014912	-2.35784	2.81474	39.951	2.60413e-10	1.54092e-07	HSPB3	431593
ENSGALG00000019325	1.82576	3.99933	38.3583	5.88766e-10	3.3005e-07	LOC417973	417973
ENSGALG00000028268	-2.42975	2.52442	37.4508	9.37463e-10	4.99246e-07	LOC417058	417058
ENSGALG00000005360	-1.81311	5.86249	36.0081	1.96501e-09	9.96635e-07	CA4	417647
ENSGALG00000028143	1.74351	4.97054	35.3369	2.77326e-09	1.34264e-06	NA	NA
ENSGALG00000028767	-1.77652	5.79006	34.7051	3.83629e-09	1.77653e-06	LOC100857616	100857616
ENSGALG00000014616	1.67491	4.45496	33.6433	6.6203e-09	2.93803e-06	MT3	770592
ENSGALG00000015140	-2.83752	1.34516	32.198	1.39238e-08	5.70392e-06	DSC2	428527
ENSGALG00000017267	-2.18	10.6807	32.2512	1.35474e-08	5.70392e-06	THRSP	404755
ENSGALG00000015090	-1.70652	6.13331	32.063	1.49251e-08	5.84716e-06	PLIN2	427237
ENSGALG00000004162	2.473	2.00842	32.0058	1.53714e-08	5.84716e-06	SLC16A6	417435
ENSGALG00000014840	1.72159	7.57839	31.5879	1.90613e-08	7.00077e-06	C6	431585
ENSGALG00000005572	1.62512	4.89726	31.1244	2.42015e-08	8.59234e-06	NOXO1	416546
ENSGALG00000011094	1.64909	5.42838	30.656	3.08068e-08	1.05846e-05	PDE4B	424700
ENSGALG00000010617	-1.58967	4.28115	30.2866	3.72687e-08	1.24047e-05	QPCT	421479
ENSGALG00000023933	-1.57297	4.85181	29.2966	6.21048e-08	2.00448e-05	G0S2	419860
ENSGALG00000027955	-1.59183	3.88248	28.8657	7.75761e-08	2.42458e-05	LOC107054704	107054704
ENSGALG00000027864	1.6052	5.68181	28.7754	8.12772e-08	2.42458e-05	NA	NA
ENSGALG00000020388	1.80707	9.09257	28.7594	8.19499e-08	2.42458e-05	SERPINA3	772339
ENSGALG00000009639	1.59744	6.05999	28.3242	1.02604e-07	2.9536e-05	DDX60	422427
ENSGALG00000013306	1.60424	3.56982	27.0777	1.95442e-07	5.47805e-05	DAGLA	426017
ENSGALG00000027106	1.54851	3.75987	26.7757	2.28497e-07	6.24032e-05	LOC426825	426825
ENSGALG00000009848	1.49247	5.01284	26.209	3.06395e-07	8.15854e-05	LPGAT1	421375
ENSGALG00000023435	-1.52432	6.86387	25.8575	3.6757e-07	9.30857e-05	GATM	395504
ENSGALG00000022871	-1.47301	4.10652	25.8148	3.75804e-07	9.30857e-05	NA	NA
ENSGALG00000005521	1.47403	4.90578	25.8173	3.75314e-07	9.30857e-05	PER2	374116
ENSGALG00000008308	1.48646	3.93695	25.7494	3.8875e-07	9.4104e-05	BHLHE40	416108
ENSGALG00000015849	-1.60692	8.39715	25.3939	4.67402e-07	0.000110629	ME1	374189
ENSGALG00000019663	-2.10187	2.18355	25.2662	4.99383e-07	0.000115629	ACBD7	420531
ENSGALG00000014363	-1.7831	2.881	24.882	6.09478e-07	0.000138118	CCKAR	422801
ENSGALG00000028451	1.56631	8.18453	24.8356	6.24324e-07	0.000138535	MT4	396212
ENSGALG00000006323	2.0162	2.2966	24.7038	6.68512e-07	0.000145313	LECT2	396471
ENSGALG00000007012	1.43115	4.76437	24.6549	6.85707e-07	0.000146069	ARRDC4	415509
ENSGALG00000016785	1.46154	5.33018	24.5165	7.36762e-07	0.000153868	IL1RL1	374136
ENSGALG00000005095	1.4191	4.81427	24.1664	8.83618e-07	0.000180989	SLC25A25	417230
ENSGALG00000014463	-1.74382	2.90005	24.058	9.34755e-07	0.000187851	ACTN2	396263
ENSGALG00000022234	-2.03622	2.17358	23.7149	1.11714e-06	0.000220345	NA	NA
ENSGALG00000017122	-1.84486	2.59593	23.3699	1.33651e-06	0.000254964	SGCG	418945
ENSGALG00000009170	1.46712	7.53056	23.3642	1.34053e-06	0.000254964	NCEH1	429158
ENSGALG00000017025	-2.27566	1.4771	23.1664	1.48573e-06	0.000277624	CKAP2	418882
ENSGALG00000014261	-1.42262	3.83601	23.1146	1.52629e-06	0.000280285	UCHL1	770302
ENSGALG00000002112	1.80128	2.64113	23.0806	1.5535e-06	0.000280447	CSF3R	419620
ENSGALG00000002142	1.3749	4.58735	23.0236	1.60025e-06	0.000284071	DGKQ	427381
ENSGALG00000005855	1.42119	5.62532	22.8426	1.75828e-06	0.000307007	CA5	415833
ENSGALG00000010439	-2.4196	1.01757	22.7876	1.80934e-06	0.000310827	TUBA3E	421169
ENSGALG00000013993	1.44761	7.72891	22.4039	2.20925e-06	0.000373504	VNN1	421702
ENSGALG00000007620	1.40669	5.88141	22.2393	2.40697e-06	0.000400572	NA	NA
ENSGALG00000019837	-2.14875	1.60168	21.7079	3.1748e-06	0.000519915	LOC101748559	101748559
ENSGALG00000011376	-1.332	4.43982	21.6798	3.22171e-06	0.000519915	ANKRD9	423469
ENSGALG00000004632	1.47465	3.35189	21.3387	3.84889e-06	0.000611859	NA	NA
ENSGALG00000027693	-1.34894	5.18224	21.2256	4.08265e-06	0.000639475	LOC769716	769716
ENSGALG00000009700	1.37457	6.92796	21.1827	4.17523e-06	0.000644498	PDK4	420570
ENSGALG00000013784	-1.92038	2.14504	21.1436	4.26125e-06	0.00064838	CDT1	426254
ENSGALG00000009207	1.44464	3.39147	20.8356	5.00447e-06	0.000750741	TRIM2	100857562
ENSGALG00000012915	-1.66425	2.76235	20.8015	5.09435e-06	0.000753609	MCM4	426764
ENSGALG00000012187	1.49706	3.17971	20.4944	5.98058e-06	0.000872591	MGAT5	424286
ENSGALG00000005204	-1.39474	3.54237	20.4652	6.07254e-06	0.000874035	GSTT1L	769847
ENSGALG00000011007	1.35416	3.67975	20.2659	6.73899e-06	0.000957027	OSBPL3	428432
ENSGALG00000026415	2.42408	0.38263	19.9237	8.0597e-06	0.00112952	LOC101749569	101749569
ENSGALG00000002781	-2.08891	1.46796	19.8409	8.41619e-06	0.00116417	BRCA1	373983
ENSGALG00000009424	1.28636	4.01553	19.7459	8.84497e-06	0.00120779	FOXP2	769935
ENSGALG00000013994	1.44385	3.25239	19.6978	9.07081e-06	0.00122295	TAAR1	768536
ENSGALG00000000521	-1.39753	3.41437	19.638	9.35876e-06	0.00123976	SPIRE2	415855
ENSGALG00000000252	1.28935	5.10412	19.6239	9.42829e-06	0.00123976	SCN4A	771297
ENSGALG00000028376	1.28185	3.98652	19.5587	9.7553e-06	0.00125185	FGF19	395394
ENSGALG00000016311	1.40432	3.37003	19.5749	9.67293e-06	0.00125185	NA	NA
ENSGALG00000027621	-1.26158	4.44465	19.5197	9.9566e-06	0.00126247	NA	NA
ENSGALG00000003595	1.5877	2.78942	19.4197	1.04919e-05	0.0013147	SARM1	417568
ENSGALG00000016783	1.30666	7.14071	19.1009	1.23989e-05	0.00153559	IL1R1	396481
ENSGALG00000004353	-1.30023	5.96584	19.0715	1.25911e-05	0.00154147	TBCA	416367
ENSGALG00000023061	-2.06463	1.32117	18.6799	1.54602e-05	0.00187121	HEMGN	427378
ENSGALG00000023355	-2.1098	1.11334	18.4168	1.77486e-05	0.00212405	TMEM154	771586
ENSGALG00000011433	-1.84777	1.93864	18.3558	1.83261e-05	0.00215734	VIL1	396423
ENSGALG00000016967	-1.5767	2.70551	18.3448	1.84319e-05	0.00215734	ENOX1	418839
ENSGALG00000003063	-1.27809	3.6928	18.1368	2.05589e-05	0.00235455	HYKK	415358
ENSGALG00000014861	1.301	3.57032	18.1471	2.04483e-05	0.00235455	NIM1K	768482
ENSGALG00000026880	-1.21302	4.51356	18.0764	2.12216e-05	0.00240459	CS	100858903
ENSGALG00000007311	-1.21771	4.10534	17.9226	2.30072e-05	0.00257947	CLDN2	422292
ENSGALG00000006425	1.25755	6.00854	17.8833	2.34879e-05	0.00260593	SLC6A6	416041
ENSGALG00000015691	-1.5807	2.62628	17.8021	2.45108e-05	0.00268901	SMC2	396156
ENSGALG00000014908	1.24906	5.65095	17.7843	2.47417e-05	0.00268901	FST	396119
ENSGALG00000014368	-1.25241	6.62887	17.7286	2.54773e-05	0.00271358	APOA5	419802
ENSGALG00000002672	1.21088	4.8575	17.7395	2.5331e-05	0.00271358	SBNO2	420104
ENSGALG00000013890	1.22427	5.17353	17.6436	2.66416e-05	0.0028095	MC5R	421047
ENSGALG00000023655	-1.21146	4.94116	17.6118	2.70905e-05	0.00282883	NA	NA
ENSGALG00000011474	1.24099	5.62699	17.5772	2.75874e-05	0.00285275	OSBPL10	420663
ENSGALG00000003849	1.2137	3.92718	17.4137	3.00644e-05	0.003079	TRPM1	427494
ENSGALG00000000616	-1.57096	2.59651	17.3862	3.05029e-05	0.00309415	ELF3	421177
ENSGALG00000015333	1.26063	3.59928	17.2378	3.29807e-05	0.00328296	PCGF3	427287
ENSGALG00000015868	1.57733	2.5357	17.2388	3.2964e-05	0.00328296	ATP6V0D2	420210
ENSGALG00000002260	1.17873	4.5032	17.1333	3.48462e-05	0.00343655	CISH	395335
ENSGALG00000026420	2.14763	0.594346	17.0559	3.62947e-05	0.00354656	CSF3	396216
ENSGALG00000010258	-1.81913	1.79959	16.9921	3.75366e-05	0.00363457	NA	NA
ENSGALG00000007234	1.17957	4.84323	16.885	3.97138e-05	0.00381074	CLCN5	422285
ENSGALG00000028510	2.13667	0.568419	16.7863	4.18351e-05	0.00397844	SIGLEC1	776920
ENSGALG00000010616	1.17665	4.08153	16.7602	4.2414e-05	0.0039978	PTPN21	423398
ENSGALG00000027786	1.6062	2.37959	16.7226	4.32617e-05	0.00404193	SOCS3	395299
ENSGALG00000015795	1.22686	3.65182	16.6184	4.57054e-05	0.00423312	ADAMTS5	427971
ENSGALG00000001876	-1.16075	4.55735	16.5828	4.65714e-05	0.00427614	RASA4	417513
ENSGALG00000007500	1.19456	5.4399	16.4823	4.91076e-05	0.00447047	DENND4A	415541
ENSGALG00000013868	-1.65418	2.20522	16.3908	5.15348e-05	0.00465167	IL22RA2	770428
ENSGALG00000001956	-1.97899	1.08469	16.2921	5.42893e-05	0.00485912	OLFML3	419882
ENSGALG00000012546	-1.68371	2.08095	16.2244	5.62651e-05	0.004994	MCM5	418058
ENSGALG00000003085	-1.56513	2.43764	16.1605	5.81947e-05	0.00512257	CDK1	396252
ENSGALG00000004384	-1.16159	5.13065	15.9701	6.43515e-05	0.0056181	SLC19A1	424034
ENSGALG00000003647	2.00909	0.797972	15.9381	6.54492e-05	0.00566748	SLC13A2	427830
ENSGALG00000027483	1.26113	3.36677	15.9105	6.64109e-05	0.00570437	GLRX	396069
ENSGALG00000016485	1.18297	6.64002	15.875	6.76674e-05	0.0057658	RHOB	395734
ENSGALG00000003818	1.16308	5.28262	15.8257	6.94516e-05	0.00587086	CYFIP2	416246
ENSGALG00000009445	1.18074	3.72116	15.7406	7.26466e-05	0.00609259	INPP5F	423932
ENSGALG00000015264	1.16058	5.45594	15.5644	7.97438e-05	0.00663556	PPIP5K2	427276
ENSGALG00000015301	1.20962	3.51237	15.4663	8.39903e-05	0.00693474	LNPEP	427279
ENSGALG00000006032	1.17795	3.66357	15.4208	8.60344e-05	0.00704886	NA	NA
ENSGALG00000013846	1.70686	1.788	15.2802	9.26831e-05	0.00753563	ARFGEF3	421681
ENSGALG00000015057	-1.22736	3.3878	15.1575	9.89073e-05	0.00791743	DDO	770953
ENSGALG00000008409	-1.10722	4.41364	15.1441	9.96091e-05	0.00791743	GSTO1	423881
ENSGALG00000010081	1.10842	4.61538	15.1525	9.91649e-05	0.00791743	NA	NA
ENSGALG00000028304	1.09805	4.29379	14.9023	0.000113226	0.00893312	LOC771888	771888
ENSGALG00000016669	1.7816	1.37571	14.7723	0.000121307	0.00950033	AvBD2	395840
ENSGALG00000016676	-1.60743	2.05863	14.7552	0.000122407	0.00951647	MCM3	422043
ENSGALG00000006037	-1.32806	2.92732	14.5842	0.000134033	0.0103448	MCM2	416027
ENSGALG00000015000	-1.0839	4.49194	14.5313	0.000137852	0.010563	LYAR	422846
ENSGALG00000004703	-1.70632	1.60648	14.3289	0.000153494	0.0116776	LOC419500	419500
ENSGALG00000012973	1.07905	4.73106	14.2963	0.000156173	0.0117141	ESR1	396099
ENSGALG00000008604	1.11386	3.78602	14.2989	0.000155956	0.0117141	TMEM255A	107052097
ENSGALG00000007646	1.11933	6.09971	14.2511	0.000159971	0.011915	LOC422316	422316
ENSGALG00000028709	1.10251	3.84583	14.2089	0.000163598	0.0120171	RNF144A	421922
ENSGALG00000026708	1.69256	1.59058	14.2104	0.000163464	0.0120171	NA	NA
ENSGALG00000028462	-1.06913	4.41898	14.1481	0.000168966	0.0121649	USP36	426457
ENSGALG00000015209	1.0702	4.29331	14.1692	0.000167081	0.0121649	NFIL3	395326
ENSGALG00000007997	1.21998	3.23332	14.1473	0.000169036	0.0121649	NA	NA
ENSGALG00000011421	1.11328	7.018	14.0417	0.000178797	0.012781	HAL	378924
ENSGALG00000026327	2.13102	-0.0936056	13.9657	0.000186174	0.0132196	NA	NA
ENSGALG00000000433	-1.33081	2.8181	13.9384	0.000188899	0.0133243	TUBA4A	100857247
ENSGALG00000011391	-1.63841	1.77811	13.9113	0.000191644	0.0134289	AMN	423472
ENSGALG00000003753	1.0596	4.22882	13.8487	0.000198136	0.0137931	CYLD	415725
ENSGALG00000024011	1.09502	5.5851	13.8062	0.000202662	0.0140166	EXFABP	396393
ENSGALG00000008713	-1.63343	1.76499	13.7886	0.000204574	0.0140576	BIRC5	374078
ENSGALG00000008746	-1.09061	3.81223	13.7614	0.00020756	0.0141713	MRPL41	417261
ENSGALG00000017021	1.09603	5.88055	13.7086	0.000213477	0.0144825	ATP7B	418879
ENSGALG00000009748	-1.07846	5.25076	13.6831	0.00021639	0.0145871	ASNS	420574
ENSGALG00000013886	1.04626	4.51384	13.5769	0.000228987	0.0153393	LDLRAD4	421044
ENSGALG00000002954	1.04208	4.38114	13.4804	0.000241068	0.0159632	MBTD1	417387
ENSGALG00000011045	1.0475	4.74269	13.4786	0.000241299	0.0159632	AFF1	422590
ENSGALG00000010139	1.06076	5.08606	13.4494	0.000245085	0.0161136	SSTR1	771648
ENSGALG00000026292	-1.24241	3.03081	13.3954	0.000252246	0.0164827	YF6	427737
ENSGALG00000008185	-1.38497	2.54559	13.3818	0.000254079	0.0165012	AOX1	424071
ENSGALG00000011455	-1.17492	8.70286	13.3172	0.000262989	0.0169764	CL2	422633
ENSGALG00000015189	-1.20011	3.15825	13.2282	0.000275762	0.0176936	NA	NA
ENSGALG00000010724	1.83121	0.701427	13.1515	0.000287292	0.0183231	NA	NA
ENSGALG00000000443	1.05977	5.35993	13.1148	0.00029297	0.0185739	NA	NA
ENSGALG00000010829	-1.38509	2.46514	12.9544	0.000319163	0.0196585	CDCA7	425630
ENSGALG00000015356	-1.22075	3.03957	12.9887	0.000313373	0.0196585	IFT57	418409
ENSGALG00000006689	1.06717	6.37965	12.9823	0.000314445	0.0196585	ABHD2	415493
ENSGALG00000028545	1.31443	2.69027	12.9632	0.000317676	0.0196585	LOC101748475	101748475
ENSGALG00000006992	1.70538	1.17886	12.9536	0.000319305	0.0196585	MMP9	395387
ENSGALG00000024272	1.50057	2.02667	12.9342	0.000322633	0.0197492	S100A9	426356
ENSGALG00000002451	1.0422	3.91566	12.9124	0.00032641	0.0197533	KCNT2	429058
ENSGALG00000009019	1.94042	0.217779	12.9196	0.000325153	0.0197533	CALII	101752216
ENSGALG00000001732	1.03403	3.98441	12.8559	0.000336413	0.0202437	EPG5	416379
ENSGALG00000016430	-1.07948	7.58773	12.8284	0.000341399	0.0203617	PDHA1	418610
ENSGALG00000026039	-1.01681	4.49671	12.824	0.000342197	0.0203617	NA	NA
ENSGALG00000015263	1.01348	4.35012	12.7614	0.00035385	0.0209381	TMEM30C	418380
ENSGALG00000028753	-1.04078	3.88009	12.7419	0.000357553	0.0210403	MBD2	497269
ENSGALG00000014281	1.04508	5.43989	12.6999	0.000365671	0.0213998	N4BP2	422786
ENSGALG00000004365	-1.37688	2.42701	12.636	0.000378379	0.0220225	WDR66	416855
ENSGALG00000011226	1.00998	4.14086	12.5238	0.000401795	0.0231325	ANKRD28	420640
ENSGALG00000010665	1.12091	3.34204	12.5284	0.000400813	0.0231325	NA	NA
ENSGALG00000007645	-1.08831	3.48765	12.4295	0.000422595	0.0233339	LOC423849	423849
ENSGALG00000021842	-1.03823	5.53371	12.4588	0.000416018	0.0233339	NA	NA
ENSGALG00000000227	-1.03675	5.48904	12.4496	0.000418075	0.0233339	DPYSL2	395155
ENSGALG00000011309	1.00623	4.72042	12.4827	0.000410736	0.0233339	PLXNC1	417901
ENSGALG00000023670	1.03421	3.80693	12.4286	0.00042282	0.0233339	NAALADL2	429156
ENSGALG00000013146	1.04499	6.9096	12.435	0.000421355	0.0233339	PLXNB2	425938
ENSGALG00000005815	1.08583	8.03776	12.4311	0.000422235	0.0233339	TMEM41B	423047
ENSGALG00000012518	1.23857	2.86078	12.4487	0.00041828	0.0233339	CSF2RB	771315
ENSGALG00000003747	1.10282	3.39245	12.3763	0.000434824	0.0238728	OSMR	427446
ENSGALG00000006662	-1.68421	1.11947	12.239	0.000468015	0.0255632	OCX36	419289
ENSGALG00000026514	-1.34789	2.44671	12.2089	0.000475622	0.0255851	NA	NA
ENSGALG00000009312	-1.0289	5.56963	12.2144	0.00047421	0.0255851	RPL22L1	100858296
ENSGALG00000009067	1.60103	1.41028	12.2167	0.000473639	0.0255851	NA	NA
ENSGALG00000006637	-1.01363	3.90825	12.177	0.000483827	0.0257521	XKRX	771005
ENSGALG00000008842	1.00726	5.05714	12.1779	0.000483599	0.0257521	PIKFYVE	424114
ENSGALG00000021104	1.01356	5.21936	12.1595	0.000488398	0.0257521	SLC22A4	416327
ENSGALG00000026005	1.63251	1.25568	12.1649	0.00048698	0.0257521	NA	NA
ENSGALG00000015666	1.36539	2.35041	12.1391	0.000493752	0.0259061	TNIP2	422884
ENSGALG00000004246	1.13896	3.16677	12.0507	0.000517733	0.0270312	SLC6A4	404747
ENSGALG00000006233	0.989265	4.86725	11.9457	0.000547727	0.028376	GALNT11	420436
ENSGALG00000012342	1.1137	3.25148	11.942	0.000548818	0.028376	SASH1	421621
ENSGALG00000002021	1.00351	3.87309	11.8914	0.000563931	0.0290166	ZC3H12A	419618
ENSGALG00000004466	1.01848	6.64181	11.8504	0.000576488	0.02952	CRAT	417195
ENSGALG00000002507	1.08209	8.38703	11.8383	0.000580233	0.0295697	MBL	374267
ENSGALG00000008629	1.01694	6.16745	11.8112	0.000588742	0.0298604	LOC420516	420516
ENSGALG00000012994	1.02434	3.67937	11.7948	0.000593954	0.029982	ERC1	418153
ENSGALG00000008466	0.986855	5.00618	11.7527	0.00060754	0.0305231	FAM117B	424088
ENSGALG00000010371	0.978242	4.11244	11.7353	0.000613267	0.0305807	FAM13A	422515
ENSGALG00000000721	1.01505	6.97732	11.7317	0.000614428	0.0305807	SLC41A1	419837
ENSGALG00000003572	0.987368	5.05272	11.7184	0.000618866	0.0306583	ARHGEF18	420132
ENSGALG00000026680	-1.65586	1.04414	11.648	0.000642704	0.0316918	NA	NA
ENSGALG00000011990	1.4593	1.85971	11.6174	0.000653391	0.0320703	USP53	422680
ENSGALG00000002492	0.964549	4.51283	11.5861	0.000664467	0.0324644	H6PD	428188
ENSGALG00000001795	-0.981884	5.05632	11.5696	0.000670375	0.0326035	GFRA2	395993
ENSGALG00000007267	-1.00554	6.11479	11.5489	0.000677878	0.0326701	MVD	425359
ENSGALG00000002258	1.44585	1.8913	11.5535	0.000676214	0.0326701	NA	NA
ENSGALG00000010122	0.957671	4.21609	11.3512	0.000753994	0.0361747	NA	NA
ENSGALG00000010579	0.961068	4.93249	11.2298	0.00080493	0.0384453	STON2	423390
ENSGALG00000023395	-1.08727	3.21102	11.1818	0.000826051	0.0390071	PLIN1	415487
ENSGALG00000022191	-0.951105	4.20763	11.1714	0.000830666	0.0390071	PFKFB4	415906
ENSGALG00000008107	0.968426	5.16633	11.1699	0.00083134	0.0390071	IRS4	422347
ENSGALG00000008010	1.00169	3.64563	11.1776	0.000827902	0.0390071	PTPN1	395688
ENSGALG00000007101	-0.984709	5.80606	11.124	0.000852172	0.0398091	ZPR1	428256
ENSGALG00000013865	0.951385	4.85307	11.0798	0.000872723	0.0405912	IFNGR1	421685
ENSGALG00000004195	-1.51085	1.48616	11.0436	0.000889915	0.0412108	KIF4A	395823
ENSGALG00000009479	1.33255	2.2199	11.0339	0.000894631	0.0412499	SAMD9L	420559
ENSGALG00000015320	0.973315	5.48968	11.017	0.000902787	0.0414465	NANS	427283
ENSGALG00000008046	0.947745	4.83499	11.0061	0.000908141	0.0415134	COQ10B	424057
ENSGALG00000006138	0.9378	4.44582	10.9718	0.000925081	0.0419278	HELZ2	419265
ENSGALG00000012773	0.98253	3.71279	10.9748	0.0009236	0.0419278	NA	NA
ENSGALG00000008720	-0.959026	5.21547	10.9055	0.000958817	0.0431286	RSU1	420524
ENSGALG00000006358	0.943985	4.08236	10.9038	0.000959672	0.0431286	TMEM86A	428847
ENSGALG00000010793	1.21858	2.62205	10.8947	0.000964404	0.0431591	SLC24A4	772279
ENSGALG00000010900	-1.48272	1.54914	10.832	0.000997596	0.0442275	SPC25	424172
ENSGALG00000001808	0.944353	4.02672	10.8365	0.000995201	0.0442275	ST8SIA5	414797
ENSGALG00000010434	1.10471	9.29839	10.8169	0.00100578	0.0442275	CP	771940
ENSGALG00000014398	1.17803	2.75994	10.8109	0.00100904	0.0442275	PPARGC1A	422815
ENSGALG00000010230	1.22582	2.57991	10.8209	0.00100363	0.0442275	NA	NA
ENSGALG00000026578	1.61226	0.860916	10.7904	0.0010203	0.0445379	NA	NA
ENSGALG00000028599	-1.05488	3.27001	10.7559	0.0010395	0.0451907	LOC100857897	100857897
ENSGALG00000004570	0.998104	3.52761	10.6901	0.0010771	0.0466347	NCOA3	419208
ENSGALG00000008497	0.99627	7.88901	10.6703	0.00108867	0.046945	SLC38A2	417807
ENSGALG00000021039	-0.959902	5.63198	10.6464	0.00110287	0.0473654	HKDC1	423698
ENSGALG00000012269	-0.965909	3.72495	10.621	0.00111811	0.0478271	VCPKMT	423571
ENSGALG00000028664	-1.36768	1.98206	10.6004	0.0011306	0.0481682	CKS1B	100134845
ENSGALG00000003466	-0.962135	6.46001	10.592	0.00113577	0.0481957	AKR1B1L	418171
ENSGALG00000002747	-1.2747	11.3798	10.5808	0.0011427	0.0482974	FASN	396061
ENSGALG00000015512	0.958412	5.80236	10.5555	0.00115845	0.0487692	CYP7B1	420164
ENSGALG00000016979	0.919942	4.27224	10.5249	0.00117779	0.0492034	SLC25A30	418845
ENSGALG00000015051	1.11177	2.95896	10.5245	0.001178	0.0492034	CDK19	421756
ENSGALG00000020813	0.932903	5.04153	10.4951	0.0011969	0.0497976	CCDC50	424906
ENSGALG00000027193	-1.33144	2.09376	10.4544	0.00122355	0.0507084	NA	NA
ENSGALG00000023742	-1.07957	3.07984	10.4292	0.0012404	0.0512072	NA	NA
ENSGALG00000006982	0.913925	4.27624	10.3931	0.0012649	0.0520172	EEF2K	416619
ENSGALG00000013852	-0.913015	4.31135	10.3704	0.00128052	0.0524569	POLR2I	426289
ENSGALG00000019284	-0.952739	7.0056	10.3505	0.0012944	0.0527702	LOC418170	418170
ENSGALG00000012638	0.942652	5.48676	10.3453	0.00129807	0.0527702	CRY1	374093
ENSGALG00000016289	0.948185	6.02803	10.302	0.00132885	0.0538158	DST	421884
ENSGALG00000012108	0.9465	6.57697	10.2639	0.00135658	0.0547309	ENPEP	428771
ENSGALG00000011812	-0.946342	6.51739	10.2558	0.00136256	0.0547645	SULT1E1	422662
ENSGALG00000005476	1.05721	3.12383	10.234	0.00137873	0.0552063	PTH1R	420401
ENSGALG00000009977	0.919321	5.00666	10.225	0.00138548	0.0552687	SMAD1	395680
ENSGALG00000028458	-0.909797	4.16677	10.2107	0.00139631	0.0554929	C19orf25	100858862
ENSGALG00000017065	0.901954	4.61602	10.1231	0.0014642	0.0579748	STARD13	418908
ENSGALG00000027791	1.05266	3.11003	10.0909	0.00149007	0.0587244	FGF23	428104
ENSGALG00000010435	1.26771	2.23859	10.0858	0.00149416	0.0587244	RASGRP3	421460
ENSGALG00000010071	-1.0275	3.23272	10.0739	0.00150387	0.0588887	MAB21L2	374011
ENSGALG00000015464	-1.00078	3.35239	10.0472	0.0015258	0.0595286	PTGFRN	418449
ENSGALG00000010982	-0.935365	5.95578	10.0253	0.00154401	0.059771	NID1	395531
ENSGALG00000005481	0.896842	4.61156	10.01	0.00155688	0.059771	ARHGEF3	416000
ENSGALG00000003043	0.901604	4.12113	10.0083	0.00155841	0.059771	BBS2	415694
ENSGALG00000007077	0.939059	7.18074	10.0063	0.00156007	0.059771	CPT1A	423118
ENSGALG00000010005	1.05311	9.17939	10.0296	0.00154045	0.059771	EPAS1	395596
ENSGALG00000012462	1.53424	0.925761	9.99545	0.00156928	0.0599081	KIF5C	408046
ENSGALG00000028234	-0.956358	3.58505	9.98038	0.00158217	0.0601582	SYNDIG1	416717
ENSGALG00000000293	1.01726	8.756	9.97463	0.00158712	0.0601582	A2ML4	100858010
ENSGALG00000007069	1.31041	2.01986	9.96337	0.00159686	0.0603126	ADAMTS17	415515
ENSGALG00000008222	0.931957	6.97298	9.92167	0.00163344	0.0614763	SLC26A5	417715
ENSGALG00000026816	1.18395	2.53151	9.91411	0.00164017	0.061512	NA	NA
ENSGALG00000012148	1.20075	2.45298	9.86894	0.00168092	0.0628194	ATG14	428922
ENSGALG00000005430	0.911951	3.87248	9.85625	0.00169255	0.0629157	ALS2CL	428401
ENSGALG00000028016	1.30898	1.9937	9.85325	0.00169532	0.0629157	HSPA12B	770082
ENSGALG00000016654	0.912712	3.85637	9.83973	0.00170782	0.0629716	ARSE	418659
ENSGALG00000019690	1.33132	1.89121	9.83885	0.00170865	0.0629716	WDR86	770203
ENSGALG00000003772	-0.974245	3.43058	9.8241	0.0017224	0.0629855	SDF2	427832
ENSGALG00000014864	-0.922865	5.70583	9.81945	0.00172676	0.0629855	SMPDL3A	776223
ENSGALG00000009958	0.918758	3.78961	9.82692	0.00171976	0.0629855	ABCG8	421402
ENSGALG00000000040	-0.904214	5.13218	9.78325	0.00176109	0.0640184	FAM195A	425184
ENSGALG00000014525	-0.922278	5.83366	9.77403	0.00176994	0.0641212	USP5	418290
ENSGALG00000007651	0.895422	4.95596	9.75474	0.0017886	0.0645777	STAT1	424044
ENSGALG00000006245	0.896079	5.00111	9.73173	0.00181114	0.0651703	KLF15	427588
ENSGALG00000022909	0.884175	4.67071	9.70791	0.00183476	0.0657981	PTPN3	420963
ENSGALG00000003879	-0.914627	5.61439	9.68135	0.00186148	0.0663098	MFSD2A	419679
ENSGALG00000000761	1.4056	1.46769	9.68403	0.00185877	0.0663098	NA	NA
ENSGALG00000003180	-0.880659	4.27727	9.64472	0.00189897	0.0674198	TSR1	100857289
ENSGALG00000001033	-0.91344	5.65767	9.6386	0.00190531	0.06742	FOXRED1	419712
ENSGALG00000012662	0.89984	3.88726	9.62789	0.00191644	0.0675895	NUAK1	418074
ENSGALG00000006623	0.91566	6.56112	9.61665	0.00192821	0.0677026	ATP11C	422254
ENSGALG00000009217	0.949457	3.50348	9.6127	0.00193236	0.0677026	TBC1D24	100859828
ENSGALG00000008233	-0.912082	5.7697	9.58186	0.00196509	0.068017	BUB1	421226
ENSGALG00000028649	-0.905904	3.8223	9.59439	0.00195173	0.068017	ODF3D	100857295
ENSGALG00000013033	0.8936	5.11585	9.58019	0.00196688	0.068017	NA	NA
ENSGALG00000016205	0.90447	5.41314	9.58081	0.00196621	0.068017	PDXK	418549
ENSGALG00000015142	0.894603	3.91304	9.56789	0.0019801	0.0682525	DSG2	428529
ENSGALG00000009320	0.892236	5.13835	9.53226	0.00201892	0.0685343	PSEN1	373977
ENSGALG00000019290	0.898096	5.29679	9.53444	0.00201652	0.0685343	SLC6A12	418147
ENSGALG00000000745	0.906705	5.59189	9.53087	0.00202045	0.0685343	SLC26A9	428262
ENSGALG00000010581	0.911813	5.93795	9.5483	0.00200135	0.0685343	SEL1L	423391
ENSGALG00000004216	0.912397	6.73962	9.54537	0.00200454	0.0685343	TOR3A	424426
ENSGALG00000005352	-1.10749	2.74155	9.4565	0.00210402	0.0711427	GATA5	396391
ENSGALG00000019077	0.907469	6.46292	9.44697	0.00211499	0.0712871	SPATA13	418940
ENSGALG00000002869	0.97037	3.3377	9.43962	0.00212347	0.0713474	ENPP3	426928
ENSGALG00000027123	-1.38065	1.54029	9.41686	0.00215	0.071585	NA	NA
ENSGALG00000011251	0.870038	4.25748	9.42699	0.00213815	0.071585	TBC1D5	420646
ENSGALG00000002783	0.872065	4.72464	9.41625	0.00215071	0.071585	SLC43A2	417557
ENSGALG00000002614	-1.27071	2.03966	9.40362	0.00216558	0.0717139	NA	NA
ENSGALG00000009048	0.935294	3.52444	9.40153	0.00216805	0.0717139	ABLIM1	423911
ENSGALG00000016164	1.71545	-0.131444	9.38109	0.00219235	0.0722931	ABCG1	418533
ENSGALG00000028774	-0.9585	3.38855	9.36485	0.00221186	0.0727114	NA	NA
ENSGALG00000012751	0.895683	5.52375	9.33714	0.00224555	0.0735919	STAB2	418089
ENSGALG00000008514	1.00826	3.12224	9.31943	0.00226737	0.0740789	DLL4	423208
ENSGALG00000016403	-0.863666	4.4741	9.31368	0.0022745	0.0740846	ID2	395852
ENSGALG00000011571	0.939006	3.45697	9.2532	0.00235084	0.0763379	AGPAT4	421578
ENSGALG00000014836	0.895496	6.08423	9.20198	0.00241753	0.0782648	LPIN2	421059
ENSGALG00000006516	-0.893849	5.85789	9.18884	0.00243495	0.0785899	MTHFS	415484
ENSGALG00000012348	-1.09479	2.71726	9.16654	0.0024648	0.0793128	MCM6	424295
ENSGALG00000026224	-1.02806	2.98901	9.10967	0.00254262	0.07984	DHDH	777348
ENSGALG00000008586	-0.891798	6.67777	9.12611	0.00251987	0.07984	TUBB	396254
ENSGALG00000019358	-0.856943	4.64657	9.12738	0.00251812	0.07984	LLPH	771027
ENSGALG00000010049	0.854417	4.39428	9.13447	0.00250838	0.07984	PTPRB	417853
ENSGALG00000004655	0.854626	4.58218	9.11474	0.00253558	0.07984	SMURF1	416487
ENSGALG00000016839	0.86403	4.04684	9.12309	0.00252403	0.07984	NA	NA
ENSGALG00000006139	0.864997	4.97202	9.09997	0.00255614	0.07984	DIP2B	426874
ENSGALG00000006569	0.878084	5.272	9.13409	0.00250891	0.07984	RAPGEF6	101751943
ENSGALG00000025764	1.00891	3.06614	9.12018	0.00252805	0.07984	FKBP10	427013
ENSGALG00000011141	1.11342	2.61341	9.10321	0.00255161	0.07984	ITGB6	424191
ENSGALG00000013737	0.848602	4.30942	8.99426	0.00270828	0.0843448	TMEM181	421659
ENSGALG00000028724	-0.854719	4.11235	8.98264	0.00272556	0.0843894	NDNL2	100125831
ENSGALG00000009843	0.895196	3.65019	8.98324	0.00272467	0.0843894	INTS7	421374
ENSGALG00000017567	1.2543	1.95576	8.96527	0.0027516	0.0849486	GPD1	426881
ENSGALG00000003733	0.922615	3.45804	8.94627	0.00278036	0.0855885	LIFR	395262
ENSGALG00000015828	0.881634	5.9164	8.93878	0.00279178	0.0856925	BACH1	418488
ENSGALG00000000318	-0.849226	4.72219	8.92892	0.00280691	0.0859091	CSRP1	396176
ENSGALG00000009404	0.859933	3.92993	8.88073	0.00288196	0.0879534	DISP1	421333
ENSGALG00000007155	-0.847225	4.15142	8.85991	0.00291502	0.0887083	RMI2	416628
ENSGALG00000006521	1.04544	2.83293	8.84871	0.00293296	0.0889998	TRPM5	423091
ENSGALG00000023973	-1.34619	1.47858	8.83956	0.00294771	0.0891932	NA	NA
ENSGALG00000004161	-1.18205	2.26133	8.82625	0.00296928	0.0895914	CCNB2	415400
ENSGALG00000004323	0.971657	3.15789	8.80462	0.00300468	0.0904036	RASAL2	429069
ENSGALG00000011659	-0.884999	7.43274	8.7837	0.00303934	0.0909694	ACAT2	421587
ENSGALG00000027306	0.944151	3.29068	8.78075	0.00304426	0.0909694	LOC101749847	101749847
ENSGALG00000006638	1.37129	1.26003	8.77785	0.00304911	0.0909694	NA	NA
ENSGALG00000015568	0.843968	4.10245	8.77113	0.00306036	0.0910501	SH3TC1	422867
ENSGALG00000028619	1.36275	1.29809	8.75557	0.00308658	0.0915744	CHIR-B6	429646
ENSGALG00000001181	-1.49593	0.639529	8.73528	0.00312112	0.0917914	KCNJ5	395925
ENSGALG00000012635	-1.27195	1.80666	8.73105	0.00312837	0.0917914	BTBD11	771493
ENSGALG00000016210	1.19663	2.15246	8.74386	0.00310647	0.0917914	ST3GAL1	396140
ENSGALG00000026973	1.24763	1.90627	8.73502	0.00312156	0.0917914	KIF3C	429432
ENSGALG00000013980	-1.05708	2.75305	8.694	0.00319259	0.0919034	SLC2A12	421696
ENSGALG00000001597	-0.866941	5.62631	8.70944	0.00316566	0.0919034	PSMB3	419997
ENSGALG00000000169	-0.846622	4.9719	8.71214	0.00316098	0.0919034	PCNA	373984
ENSGALG00000003803	0.839105	4.15825	8.71878	0.00314949	0.0919034	DAB2	427449
ENSGALG00000010020	0.860208	3.82178	8.69442	0.00319185	0.0919034	TTC7A	421414
ENSGALG00000012877	0.870517	6.29277	8.70143	0.0031796	0.0919034	CREB3L2	418123
ENSGALG00000013641	1.02645	2.87679	8.69634	0.00318849	0.0919034	MTMR7	422731
ENSGALG00000003303	-0.836653	4.75196	8.65306	0.00326513	0.0934862	IDH3A	415362
ENSGALG00000015998	0.869726	7.01044	8.65322	0.00326485	0.0934862	PTDSS1	428374
ENSGALG00000004516	-1.24444	1.90671	8.64271	0.00328372	0.0937665	RAD51	396086
ENSGALG00000011842	-0.842279	4.00701	8.61354	0.00333673	0.0950254	SNRPD1	776411
ENSGALG00000027862	1.03078	2.83089	8.60307	0.00335597	0.0953184	LOC100858110	100858110
ENSGALG00000002470	-0.906583	8.16743	8.59571	0.00336955	0.0954497	CYP27A1	431683
ENSGALG00000000187	-1.31588	1.53294	8.57267	0.00341247	0.0961541	LOC107057545	107057545
ENSGALG00000019848	-0.847127	3.91186	8.57344	0.00341102	0.0961541	AvBD13	414877
ENSGALG00000014103	0.84533	5.1495	8.56424	0.0034283	0.0963452	FRYL	422765
ENSGALG00000014369	0.839638	3.9856	8.55033	0.00345459	0.0967004	EDARADD	497625
ENSGALG00000017180	0.878444	3.60943	8.54796	0.0034591	0.0967004	DYNC2H1	418979
ENSGALG00000007904	-0.859937	6.90405	8.47698	0.00359669	0.0999837	DLAT	419796
ENSGALG00000011555	0.826371	4.74368	8.46058	0.00362925	0.0999837	QKI	374204
ENSGALG00000010885	0.827237	4.75812	8.4702	0.00361012	0.0999837	BMP2K	422578
ENSGALG00000008238	0.831369	4.9157	8.45408	0.00364226	0.0999837	MED13L	417027
ENSGALG00000003739	0.858341	6.13617	8.46488	0.0036207	0.0999837	SALL1	395446
ENSGALG00000009768	1.2062	2.01547	8.47163	0.00360728	0.0999837	NOCT	404779
ENSGALG00000028179	1.43416	0.753528	8.45839	0.00363363	0.0999837	LOC100857809	100857809
ENSGALG00000008661	-0.915184	3.35968	8.44805	0.00365434	0.100058	CYR61	429089
ENSGALG00000002165	0.820344	4.36642	8.42629	0.00369834	0.101003	LOC100858799	100858799
ENSGALG00000024261	-0.84793	3.81209	8.41408	0.00372325	0.101423	NHP2	416218
ENSGALG00000007149	0.919032	3.30391	8.37573	0.00380266	0.103322	CYTH3	416626
ENSGALG00000016567	-0.853833	7.00046	8.34344	0.00387082	0.104906	EPHX2	421999
ENSGALG00000017266	-1.15474	2.22598	8.33148	0.0038964	0.105331	KCTD14	419029
ENSGALG00000015974	-1.41198	0.889363	8.30938	0.00394409	0.106091	ADRA1D	422933
ENSGALG00000028363	-0.824515	4.91639	8.30922	0.00394444	0.106091	NA	NA
ENSGALG00000004590	0.918498	3.26946	8.2535	0.00406735	0.109122	CLCN6	419488
ENSGALG00000016412	0.847009	6.54392	8.24789	0.00407993	0.109184	MBOAT2	421925
ENSGALG00000002632	1.13354	2.27463	8.23575	0.00410732	0.109642	CALCRL	423990
ENSGALG00000009179	0.856789	7.47195	8.22058	0.0041418	0.110286	TNFSF10	378894
ENSGALG00000025844	-0.84234	5.70993	8.20505	0.00417739	0.110827	AMT	395566
ENSGALG00000003396	0.809509	4.54165	8.19985	0.00418938	0.110827	NFATC3	415711
ENSGALG00000014668	0.861768	3.59451	8.19814	0.00419334	0.110827	NA	NA
ENSGALG00000017196	0.988211	2.90641	8.17673	0.00424311	0.111865	ARHGAP42	418990
ENSGALG00000008603	0.809611	4.66524	8.16185	0.00427808	0.112508	ITPKA	395694
ENSGALG00000026702	-0.807127	4.52579	8.14485	0.00431836	0.113288	NA	NA
ENSGALG00000004709	0.822169	5.17642	8.08972	0.00445172	0.116296	NA	NA
ENSGALG00000007334	0.834241	5.59563	8.08843	0.00445487	0.116296	ABAT	416642
ENSGALG00000003584	-0.989391	2.8836	8.08159	0.00447171	0.11645	KPNA2	417420
ENSGALG00000007717	0.830407	5.52679	8.04252	0.00456919	0.118699	GCNT7	769120
ENSGALG00000028815	-0.914879	3.22901	8.0303	0.00460011	0.119211	VWA5A	431270
ENSGALG00000008866	-1.11261	2.32527	8.02145	0.00462265	0.119324	WDPCP	428553
ENSGALG00000010822	-1.39955	0.783792	8.0198	0.00462686	0.119324	SPATA4	422571
ENSGALG00000000547	-0.916207	3.21636	8.01492	0.00463936	0.119357	NA	NA
ENSGALG00000007766	0.810578	4.0131	8.00883	0.00465498	0.11947	KIAA1217	420501
ENSGALG00000028937	-0.806956	4.87257	7.99103	0.00470097	0.120361	TIMM13	100859352
ENSGALG00000001998	-0.809613	4.00269	7.96353	0.00477293	0.12191	R3HDM4	770563
ENSGALG00000010722	-0.908106	3.24217	7.94732	0.00481588	0.122713	LOC395159	395159
ENSGALG00000006384	0.797538	4.24604	7.93818	0.00484026	0.12304	IFIT5	423790
ENSGALG00000024398	-0.836365	7.31154	7.91505	0.00490253	0.123946	RPS28	768930
ENSGALG00000007582	-1.01571	2.71402	7.91157	0.00491196	0.123946	DPYSL3	395154
ENSGALG00000000305	0.952539	2.99771	7.91149	0.00491218	0.123946	NA	NA
ENSGALG00000008066	-0.829966	6.87939	7.9077	0.00492247	0.123946	UQCR10	770937
ENSGALG00000013095	-0.805673	4.97637	7.89705	0.00495154	0.124051	DERA	418176
ENSGALG00000005643	0.817876	3.83591	7.89331	0.0049618	0.124051	LYVE1	423038
ENSGALG00000006997	-1.28623	1.38176	7.89039	0.0049698	0.124051	BRINP1	395098
ENSGALG00000016190	0.871108	3.42386	7.88915	0.00497321	0.124051	TRAPPC9	420312
ENSGALG00000025981	-0.793167	4.40882	7.87606	0.00500934	0.12466	PAM16	416669
ENSGALG00000016034	0.821853	5.67685	7.82894	0.00514161	0.127501	ATRN	422946
ENSGALG00000020522	0.820025	5.57403	7.8269	0.00514744	0.127501	C5H11ORF9	422966
ENSGALG00000009501	-0.795912	4.10635	7.7999	0.00522491	0.129078	TMA16	770087
ENSGALG00000007075	0.810511	5.28094	7.7963	0.00523534	0.129078	ATP13A3	424898
ENSGALG00000014700	0.82875	3.67941	7.7797	0.00528366	0.129968	DHX29	427136
ENSGALG00000009038	0.972933	2.85735	7.76327	0.00533192	0.130853	CLDN12	771872
ENSGALG00000028027	-0.800334	5.03358	7.75776	0.00534824	0.130952	CHURC1	395448
ENSGALG00000029172	-0.820302	5.95722	7.74614	0.00538273	0.131494	NDUFC2	404751
ENSGALG00000002279	-0.795471	4.0513	7.73873	0.00540487	0.131733	CSNK1G1	415328
ENSGALG00000013867	0.791193	4.92234	7.66289	0.00563681	0.137072	PTPN2	396409
ENSGALG00000008263	-1.53001	-0.00262133	7.65373	0.00566551	0.137456	CNTN4	396149
ENSGALG00000001856	1.22081	1.59276	7.63997	0.00570889	0.137947	NA	NA
ENSGALG00000028638	-1.30308	1.15706	7.63574	0.00572229	0.137947	CNP1	100499455
ENSGALG00000027109	0.943529	2.95332	7.63462	0.00572583	0.137947	SPON2	422905
ENSGALG00000003719	0.787348	4.85628	7.63093	0.00573756	0.137947	CHD9	415722
ENSGALG00000013858	0.991323	2.72855	7.61932	0.00577463	0.138526	CEP76	421039
ENSGALG00000014537	1.15114	1.96261	7.60495	0.00582082	0.139101	BMF	769140
ENSGALG00000021106	-1.22167	1.60323	7.60375	0.0058247	0.139101	PRAP1	770818
ENSGALG00000012683	1.36051	0.719377	7.58057	0.00590008	0.140586	RNF144B	420827
ENSGALG00000010805	0.796475	5.22981	7.56283	0.00595843	0.141659	USP24	424665
ENSGALG00000015433	0.806344	5.64596	7.54919	0.0060037	0.142417	ABCA1	373945
ENSGALG00000012692	-0.809365	3.74485	7.54449	0.00601937	0.142472	SIRT5	420834
ENSGALG00000020726	-1.27578	1.25933	7.53969	0.00603543	0.142535	PDZD7	428974
ENSGALG00000008575	-0.809482	6.82971	7.53187	0.00606168	0.142838	NA	NA
ENSGALG00000026679	-0.804598	5.60232	7.52499	0.00608489	0.142838	LOC100857808	100857808
ENSGALG00000001531	-0.861277	3.36636	7.52389	0.00608859	0.142838	FN3K	417335
ENSGALG00000023936	-0.775885	4.5821	7.51997	0.00610188	0.142838	LOC771069	771069
ENSGALG00000014023	-0.79918	5.39779	7.50968	0.00613684	0.143341	H2AFZ	426361
ENSGALG00000003883	0.783335	4.94129	7.50304	0.00615949	0.143555	MTMR10	415382
ENSGALG00000027521	-1.26702	1.30229	7.49617	0.00618303	0.143789	ANKRD33B	420924
ENSGALG00000021378	0.993652	2.66989	7.47047	0.00627192	0.145539	UBAP1	431652
ENSGALG00000003550	0.970805	2.76586	7.43714	0.00638915	0.147743	ARHGAP40	419168
ENSGALG00000003668	1.04392	2.42559	7.43558	0.00639468	0.147743	LOC100859655	100859655
ENSGALG00000027243	0.769902	4.30878	7.42599	0.00642884	0.147891	NA	NA
ENSGALG00000004859	0.769958	4.56521	7.42599	0.00642885	0.147891	ZNFX1	419218
ENSGALG00000001229	0.956552	2.82433	7.40889	0.00649025	0.148982	SKI	428181
ENSGALG00000008942	0.8135	3.63393	7.40492	0.00650456	0.148989	FOXN2	421288
ENSGALG00000006837	0.811631	3.64159	7.38996	0.00655888	0.149911	TSPAN4	423104
ENSGALG00000002466	-0.794203	5.45842	7.38587	0.00657384	0.149931	SLC2A5	419438
ENSGALG00000016919	1.23062	1.39384	7.37853	0.00660072	0.150223	IRG1	418812
ENSGALG00000012821	-1.15739	1.84059	7.34153	0.00673795	0.153019	TUBB2B	420883
ENSGALG00000009168	0.892693	3.11658	7.32633	0.00679516	0.153793	AFF2	422394
ENSGALG00000008953	0.797746	6.74885	7.32481	0.00680092	0.153793	AASS	417757
ENSGALG00000024041	-0.883751	3.16357	7.3065	0.00687057	0.155039	FAHD1	416538
ENSGALG00000012450	-1.00153	2.58868	7.28948	0.00693596	0.156184	HUS1	428471
ENSGALG00000016610	-1.0719	2.2498	7.28234	0.00696359	0.15643	PTRHD1	422015
ENSGALG00000002040	0.770284	4.90521	7.27907	0.00697626	0.15643	ARVCF	395119
ENSGALG00000007493	-0.794886	6.72807	7.2722	0.007003	0.156699	NSDHL	422302
ENSGALG00000025738	0.773927	5.07411	7.24172	0.00712286	0.159047	NA	NA
ENSGALG00000026890	0.7596	4.54528	7.2361	0.00714519	0.159212	ANGPT4	771763
ENSGALG00000008700	0.79213	6.40824	7.22578	0.00718641	0.159692	PDCD4	374191
ENSGALG00000013031	-0.759406	4.39501	7.22321	0.00719669	0.159692	CECR1	418160
ENSGALG00000003479	0.757705	4.51689	7.20126	0.00728525	0.161321	LMTK2	769200
ENSGALG00000026691	1.01572	2.47448	7.19313	0.00731831	0.161485	NA	NA
ENSGALG00000022808	0.758459	4.26103	7.19137	0.00732552	0.161485	RRP1B	425237
ENSGALG00000016079	0.781357	3.82055	7.18827	0.00733816	0.161485	OXR1	420270
ENSGALG00000014014	1.34875	0.559624	7.16722	0.00742476	0.163054	LAMA2	421709
ENSGALG00000016406	0.754977	4.4257	7.15842	0.0074613	0.163227	RPS6KA3	418605
ENSGALG00000013208	-1.26975	1.08557	7.15794	0.0074633	0.163227	CENPE	422716
ENSGALG00000013001	-0.766428	4.01031	7.14435	0.00752005	0.163612	CTNND2	420922
ENSGALG00000004113	-0.96816	2.69546	7.14018	0.00753755	0.163612	LOC422147	422147
ENSGALG00000014496	-0.886939	3.09211	7.13565	0.00755664	0.163612	PROM1	422825
ENSGALG00000009020	0.768006	3.94312	7.12981	0.00758127	0.163612	JAG1	396043
ENSGALG00000004515	-1.22033	1.37401	7.12538	0.00760002	0.163612	KNTC1	416865
ENSGALG00000005788	0.755445	4.23456	7.12461	0.00760329	0.163612	FARP2	424842
ENSGALG00000023757	-0.758689	4.78069	7.12361	0.00760754	0.163612	TMEM199	417566
ENSGALG00000009480	0.98576	2.59214	7.12147	0.00761661	0.163612	DOCK4	417779
ENSGALG00000009012	0.777514	3.81698	7.11881	0.00762791	0.163612	ZNF385B	424124
ENSGALG00000005182	-0.757021	4.73184	7.11577	0.00764088	0.163612	MRPL16	428840
ENSGALG00000002605	-0.754985	4.63708	7.11366	0.00764987	0.163612	MRPL17	769700
ENSGALG00000013907	0.754578	4.65618	7.107	0.00767836	0.163706	KDR	395323
ENSGALG00000001933	0.83221	3.38371	7.10544	0.00768502	0.163706	CORO2A	427373
ENSGALG00000017462	0.847896	3.27154	7.05638	0.00789835	0.167269	FNIP1	427642
ENSGALG00000028949	-1.03566	2.34215	7.05631	0.00789865	0.167269	CORO6	100857679
ENSGALG00000006672	0.7501	4.542	7.05565	0.00790154	0.167269	LARP4B	420457
ENSGALG00000014570	-0.773998	5.39157	7.05258	0.00791511	0.167269	LPCAT3	418293
ENSGALG00000002899	-0.78222	6.14653	7.04452	0.00795083	0.167692	AACS	416811
ENSGALG00000003445	-0.781567	6.47779	7.03517	0.00799243	0.168185	MGST3	424404
ENSGALG00000005767	-0.752396	4.18056	7.03055	0.00801308	0.168185	TRAF7	416555
ENSGALG00000002055	-0.749594	4.29618	7.02766	0.00802601	0.168185	HES4	395128
ENSGALG00000002227	0.748843	4.29746	7.02512	0.00803739	0.168185	DMXL1	427385
ENSGALG00000024047	-1.14683	1.74316	7.00151	0.0081441	0.170084	MYCL	428231
ENSGALG00000000629	-0.747378	4.29052	6.98558	0.00821688	0.171268	NDUFA7	420065
ENSGALG00000020182	1.12564	1.82942	6.97871	0.00824848	0.17143	NA	NA
ENSGALG00000001977	0.755219	4.94768	6.97691	0.00825683	0.17143	NA	NA
ENSGALG00000026517	-0.903927	2.94851	6.96455	0.00831404	0.172282	RFC5	100859719
ENSGALG00000001197	-1.34167	0.556984	6.95608	0.00835347	0.172763	BARX2	395714
ENSGALG00000014725	-0.74919	4.77763	6.95053	0.00837944	0.172964	PLK2	427150
ENSGALG00000004663	0.776146	6.57013	6.94172	0.00842079	0.173481	ARFGEF2	419211
ENSGALG00000004629	0.893319	2.98167	6.93075	0.00847263	0.174141	RNF216	416486
ENSGALG00000027188	-0.77307	5.73818	6.92158	0.00851619	0.174141	SREBF1	373915
ENSGALG00000014569	0.759401	3.90936	6.9191	0.008528	0.174141	PNPLA2	431066
ENSGALG00000011639	0.750425	4.0537	6.91633	0.0085412	0.174141	CEP170B	423494
ENSGALG00000015589	0.814512	3.42843	6.91476	0.00854872	0.174141	MSH3	427318
ENSGALG00000014873	0.766042	5.41066	6.90807	0.00858078	0.174141	GJA1	395278
ENSGALG00000024076	-0.999623	2.46505	6.90805	0.00858087	0.174141	FEN1	769677
ENSGALG00000005367	-0.750313	4.89821	6.90747	0.00858363	0.174141	NA	NA
ENSGALG00000000820	1.06512	2.11465	6.88949	0.00867042	0.175568	HTR1D	769107
ENSGALG00000028581	0.824162	3.3509	6.88142	0.00870963	0.176027	LOC101750013	101750013
ENSGALG00000009249	0.743585	4.81908	6.83358	0.00894597	0.180461	UBR1	423242
ENSGALG00000015355	0.769328	6.71578	6.81959	0.00901635	0.181263	CD47	418408
ENSGALG00000028882	-0.749673	5.02989	6.81892	0.00901973	0.181263	VWCE	101748485
ENSGALG00000022817	1.228	1.07848	6.79709	0.00913065	0.182828	AvBD7	407777
ENSGALG00000019741	-0.975712	2.54093	6.79684	0.00913195	0.182828	NA	NA
ENSGALG00000005353	0.745959	4.9936	6.78138	0.00921138	0.183969	FAR1	423028
ENSGALG00000028681	-0.738106	4.70511	6.77903	0.00922349	0.183969	LOC422154	422154
ENSGALG00000001465	-0.774063	7.36681	6.77221	0.0092588	0.184328	RPL38	771528
ENSGALG00000026363	-1.31777	0.550949	6.75124	0.00936825	0.186159	FIGNL1	420946
ENSGALG00000013117	1.21092	1.16608	6.74714	0.00938982	0.18624	PIK3C2G	418181
ENSGALG00000005359	0.735811	4.72076	6.73761	0.00944009	0.186433	NA	NA
ENSGALG00000015372	-0.764822	6.14923	6.73753	0.00944053	0.186433	ATP5I	769146
ENSGALG00000021126	1.36151	0.237744	6.73536	0.00945204	0.186433	LOC416935	416935
ENSGALG00000008646	-0.80599	8.27637	6.72762	0.00949313	0.186897	NA	NA
ENSGALG00000011016	-0.779811	7.66629	6.72411	0.00951183	0.18692	PGM1	424691
ENSGALG00000010866	1.19478	1.25686	6.71789	0.00954504	0.187177	AREG	428752
ENSGALG00000005175	-0.750434	5.23621	6.71509	0.00956005	0.187177	BAAT	769879
ENSGALG00000009172	-1.23615	1.03402	6.70798	0.00959824	0.187339	OSBPL6	424130
ENSGALG00000005402	-1.18374	1.3646	6.70481	0.00961532	0.187339	DYNLRB2	415802
ENSGALG00000002485	-0.751869	5.3041	6.70374	0.00962109	0.187339	PHKG1	417543
ENSGALG00000016223	0.761641	6.36665	6.68516	0.00972185	0.188628	MAOB	418561
ENSGALG00000012184	0.953749	2.59389	6.685	0.00972275	0.188628	BMPER	420744
ENSGALG00000006917	0.766008	7.30331	6.65845	0.00986865	0.190706	CHKA	423112
ENSGALG00000008600	0.728434	4.30102	6.65345	0.00989641	0.190706	IQGAP1	415591
ENSGALG00000015538	0.758419	5.85647	6.64803	0.00992653	0.190706	KIAA0232	422860
ENSGALG00000007177	0.761259	7.04681	6.64529	0.00994183	0.190706	PTPRG	374208
ENSGALG00000015812	-0.888172	2.91773	6.64319	0.00995357	0.190706	SMIM8	421827
ENSGALG00000004023	-1.20229	1.20356	6.6425	0.00995742	0.190706	NA	NA
ENSGALG00000014192	0.775799	3.58402	6.64133	0.00996393	0.190706	ATP10D	422768
ENSGALG00000006348	-0.734179	4.85773	6.63735	0.00998622	0.190706	RAPGEF3	426888
ENSGALG00000026858	0.765266	7.33428	6.63455	0.010002	0.190706	BTG2	419932
ENSGALG00000008113	1.29739	0.545811	6.63331	0.0100089	0.190706	PLCL1	424060
ENSGALG00000008539	0.758268	6.15101	6.62681	0.0100455	0.191062	NA	NA
ENSGALG00000001387	1.0916	1.83927	6.60495	0.0101696	0.193077	NA	NA
ENSGALG00000029120	0.750722	5.49206	6.60149	0.0101893	0.193108	SLC5A3	770758
ENSGALG00000021340	-1.19682	1.20594	6.58293	0.0102961	0.194785	CA9	770004
ENSGALG00000010718	0.809896	3.31995	6.57254	0.0103564	0.195578	THSD7A	420585
ENSGALG00000015019	0.722759	4.40846	6.56676	0.0103901	0.195867	NA	NA
ENSGALG00000002444	-1.23533	0.949528	6.56106	0.0104234	0.195872	NA	NA
ENSGALG00000016026	0.740592	3.88981	6.56043	0.0104271	0.195872	C4H20ORF194	422945
ENSGALG00000027308	0.770521	7.68788	6.5558	0.0104543	0.196036	LRP1	396170
ENSGALG00000015725	0.751781	5.75588	6.54947	0.0104915	0.196175	FGFRL1	395107
ENSGALG00000013469	-0.733853	5.01486	6.54829	0.0104985	0.196175	NA	NA
ENSGALG00000013761	0.789063	3.44142	6.53383	0.0105842	0.197429	MAPK9	395983
ENSGALG00000015941	0.727072	4.09062	6.52496	0.0106371	0.197786	IL10RB	395663
ENSGALG00000011796	0.807041	3.31827	6.52284	0.0106498	0.197786	GPRC5A	417960
ENSGALG00000011149	0.752497	6.83724	6.5213	0.010659	0.197786	PLA2R1	404304
ENSGALG00000004325	0.74049	5.29804	6.51191	0.0107155	0.198488	P4HA1	423704
ENSGALG00000005469	0.751022	6.70006	6.50393	0.0107636	0.199033	CYP2C45	414833
ENSGALG00000013384	-1.15875	1.39473	6.49848	0.0107966	0.199298	LIG1	430516
ENSGALG00000001535	0.750569	6.13999	6.49494	0.0108182	0.199351	STAB1	415894
ENSGALG00000002881	-0.719979	4.26932	6.48181	0.0108984	0.200152	C26H6ORF125	419909
ENSGALG00000006648	0.733794	5.13936	6.48167	0.0108993	0.200152	SPECC1L	416950
ENSGALG00000003878	-0.717311	4.47437	6.46006	0.0110326	0.202252	PIN4	422134
ENSGALG00000001330	-0.762215	7.61575	6.4548	0.0110653	0.202502	ATP5G1	419992
ENSGALG00000002412	-0.744624	5.65526	6.44368	0.0111348	0.203424	GBA2	100859407
ENSGALG00000008784	0.746868	6.13284	6.43087	0.0112154	0.204423	NA	NA
ENSGALG00000015877	0.934213	2.60253	6.4289	0.0112278	0.204423	NA	NA
ENSGALG00000026320	-0.723725	4.92912	6.41615	0.0113087	0.205545	LOC100857577	100857577
ENSGALG00000012057	0.822859	8.9358	6.40273	0.0113945	0.206751	TRANK1	420728
ENSGALG00000011324	-1.17863	1.20458	6.39485	0.0114452	0.207229	TUBA4B	100857214
ENSGALG00000008274	0.758771	3.6034	6.39259	0.0114597	0.207229	CRBN	416104
ENSGALG00000028090	0.72103	4.9225	6.37858	0.0115506	0.208518	NA	NA
ENSGALG00000009130	0.7177	4.82163	6.36953	0.0116096	0.209042	GPCPD1	421311
ENSGALG00000002246	1.0188	2.13935	6.36556	0.0116356	0.209042	NA	NA
ENSGALG00000027322	1.07435	1.81538	6.36512	0.0116385	0.209042	LOC101748628	101748628
ENSGALG00000007669	0.712713	4.23909	6.35153	0.011728	0.210294	EGR1	373931
ENSGALG00000011965	0.710139	4.45361	6.34141	0.0117951	0.211143	ZC3H7B	417996
ENSGALG00000015546	0.718542	4.04161	6.33706	0.011824	0.211305	TBC1D14	422862
ENSGALG00000023190	1.01807	2.12554	6.32571	0.0119	0.212306	NA	NA
ENSGALG00000013579	-0.709669	4.3957	6.32019	0.0119371	0.212313	FAT1	395168
ENSGALG00000000076	-0.892818	2.77919	6.31972	0.0119402	0.212313	NA	NA
ENSGALG00000005547	0.715233	4.85563	6.31086	0.0120001	0.21299	PIK3AP1	374268
ENSGALG00000005000	-0.755017	7.66937	6.3066	0.0120289	0.21299	NA	NA
ENSGALG00000024418	-0.717411	4.93964	6.30184	0.0120613	0.21299	SDHAF2	426015
ENSGALG00000016441	-1.00739	2.18343	6.30173	0.012062	0.21299	NA	NA
ENSGALG00000005030	0.708285	4.31581	6.29934	0.0120783	0.21299	DOCK10	424803
ENSGALG00000005676	0.82447	3.12218	6.2825	0.0121936	0.214667	TTC28	416914
ENSGALG00000028747	-0.750908	3.61512	6.27443	0.0122492	0.215292	NA	NA
ENSGALG00000010000	0.846809	2.99323	6.26582	0.0123089	0.215984	PRKCE	421409
ENSGALG00000011076	1.00749	2.1473	6.2522	0.0124039	0.217028	SYNE3	423439
ENSGALG00000016847	-0.707356	4.64384	6.25145	0.0124092	0.217028	CARS2	418757
ENSGALG00000026945	-0.739053	3.70432	6.23745	0.0125076	0.218392	CIDEC	100859733
ENSGALG00000027904	-0.735179	6.44468	6.2328	0.0125406	0.218608	USMG5	423873
ENSGALG00000003477	0.894057	2.72836	6.22666	0.0125841	0.218822	NA	NA
ENSGALG00000025814	-0.714397	4.00584	6.22303	0.0126099	0.218822	NA	NA
ENSGALG00000010219	-0.713173	4.02869	6.22239	0.0126145	0.218822	UROD	424590
ENSGALG00000007001	0.881939	2.78418	6.20969	0.0127053	0.220039	TLR4	417241
ENSGALG00000026576	0.769751	3.43068	6.19959	0.012778	0.220939	CACFD1	417151
ENSGALG00000016531	0.706069	4.76906	6.19151	0.0128364	0.22159	ASXL2	421993
ENSGALG00000016929	-1.11318	1.50343	6.18558	0.0128795	0.221974	PIBF1	418820
ENSGALG00000002655	0.709973	4.93494	6.18126	0.0129111	0.222158	ITGAV	396420
ENSGALG00000025990	-0.707348	4.09733	6.17747	0.0129387	0.222257	NA	NA
ENSGALG00000014719	0.886962	2.74564	6.17476	0.0129586	0.222257	SETD9	770222
ENSGALG00000011957	-0.716321	5.1532	6.16841	0.0130052	0.222698	TOB2	417992
ENSGALG00000000067	-0.731265	6.8003	6.16344	0.0130417	0.222813	SPR	425255
ENSGALG00000000080	-1.10333	1.54045	6.16043	0.0130639	0.222813	LOC101747886	101747886
ENSGALG00000014972	0.73046	6.20875	6.15376	0.0131133	0.222813	NA	NA
ENSGALG00000027300	-0.722965	5.41533	6.15375	0.0131134	0.222813	ID3	395281
ENSGALG00000013177	0.91758	2.57786	6.15333	0.0131165	0.222813	BCAT1	418193
ENSGALG00000013042	0.860655	2.87165	6.1441	0.0131851	0.223622	MICAL3	418164
ENSGALG00000015942	0.704196	4.81149	6.13969	0.0132181	0.223825	IFNAR1	395665
ENSGALG00000000701	0.727588	5.77303	6.13574	0.0132476	0.223968	ELK4	419832
ENSGALG00000000771	0.721387	3.81332	6.13088	0.013284	0.224229	PLA2G15	768530
ENSGALG00000022813	-0.700736	4.67488	6.12568	0.0133232	0.224263	NA	NA
ENSGALG00000011737	0.704034	4.83785	6.12502	0.0133282	0.224263	FYCO1	428453
ENSGALG00000014758	1.01544	2.04164	6.11503	0.0134037	0.224885	ARHGAP28	421053
ENSGALG00000001467	0.722289	5.49918	6.11454	0.0134074	0.224885	ANKFY1	417494
ENSGALG00000006575	0.715182	3.87677	6.10892	0.0134501	0.225247	VIPR2	420453
ENSGALG00000028026	-0.726749	5.91689	6.10124	0.0135087	0.225621	NA	NA
ENSGALG00000012689	0.698535	4.66593	6.09833	0.013531	0.225621	KIF13A	420832
ENSGALG00000011566	1.11794	1.38424	6.09768	0.013536	0.225621	GYPC	424230
ENSGALG00000023308	-0.870523	2.80357	6.08315	0.0136477	0.227128	NPB	107049092
ENSGALG00000009443	0.704684	4.02003	6.0795	0.013676	0.227243	TMEM168	417777
ENSGALG00000006899	-0.725766	6.81332	6.0709	0.0137427	0.227996	NA	NA
ENSGALG00000005259	0.814929	3.09385	6.06692	0.0137737	0.228155	VIPR1	395329
ENSGALG00000007926	-0.729837	7.27016	6.06025	0.0138258	0.228662	ATP5H	422115
ENSGALG00000006095	1.26589	0.36943	6.05502	0.0138668	0.228986	NA	NA
ENSGALG00000027065	-1.14215	1.21009	6.05176	0.0138924	0.229053	NA	NA
ENSGALG00000015729	-1.16007	1.11704	6.04314	0.0139604	0.229819	LPAR1	427339
ENSGALG00000015388	1.10678	1.41466	6.03628	0.0140148	0.229827	PRDM1	445340
ENSGALG00000009809	0.877408	2.74171	6.0356	0.0140202	0.229827	NA	NA
ENSGALG00000000783	1.09429	1.50172	6.03491	0.0140257	0.229827	PTAFR	428209
ENSGALG00000028505	-0.702498	4.96492	6.03146	0.0140531	0.229922	PSMD4	100216364
ENSGALG00000021692	-0.69209	4.52516	6.01239	0.0142058	0.231549	NA	NA
ENSGALG00000016360	-1.10763	1.43285	6.01128	0.0142147	0.231549	ANXA13	420342
ENSGALG00000012200	0.721406	5.96814	6.0109	0.0142178	0.231549	GCH1	396146
ENSGALG00000009759	0.849525	2.87693	6.00801	0.0142411	0.231575	SLC16A7	417815
ENSGALG00000003973	-0.693044	4.23672	6.00091	0.0142985	0.232155	TLCD1	417575
ENSGALG00000010072	0.69364	4.16329	5.98725	0.0144097	0.233399	DDI2	425541
ENSGALG00000001161	0.81239	3.07194	5.97498	0.0145103	0.233399	FLI1	419723
ENSGALG00000004045	0.696651	4.05917	5.97475	0.0145121	0.233399	AGAP1	424024
ENSGALG00000017553	-0.852892	2.8554	5.97428	0.014516	0.233399	SNX11	429353
ENSGALG00000008292	0.719434	6.0731	5.974	0.0145183	0.233399	LRP4	423189
ENSGALG00000003935	-0.717341	5.71097	5.97393	0.0145189	0.233399	PBLD	423685
ENSGALG00000007981	-0.760533	3.40115	5.97276	0.0145286	0.233399	CLN6	415558
ENSGALG00000011394	0.778559	3.27234	5.96511	0.0145917	0.233814	CYP2J23	424676
ENSGALG00000016883	0.693371	4.12302	5.95988	0.0146351	0.233814	DOCK9	418779
ENSGALG00000017186	0.719811	6.97345	5.95964	0.014637	0.233814	BIRC2	374012
ENSGALG00000010698	0.768949	3.33185	5.95902	0.0146422	0.233814	RPS6KA5	423408
ENSGALG00000010285	-0.703937	5.16328	5.95324	0.0146902	0.233902	NA	NA
ENSGALG00000008865	-0.714575	5.59962	5.95308	0.0146916	0.233902	HDHD3	101747936
ENSGALG00000021631	0.688979	4.2715	5.94994	0.0147178	0.23397	AGO3	419628
ENSGALG00000021242	-0.712518	3.79447	5.94396	0.0147678	0.234414	PHPT1	770750
ENSGALG00000003321	-0.687986	4.32006	5.93857	0.014813	0.234782	NA	NA
ENSGALG00000001256	0.724077	3.66104	5.93302	0.0148598	0.235173	NLRC5	100857413
ENSGALG00000002080	0.715416	3.73695	5.91834	0.014984	0.236788	DOCK2	427612
ENSGALG00000026095	-0.811242	3.05613	5.90635	0.0150864	0.237772	CDC26	417269
ENSGALG00000008518	-0.955511	2.28603	5.90582	0.0150909	0.237772	LOC417253	417253
ENSGALG00000002771	-0.689455	4.15424	5.90083	0.0151337	0.238094	CRIP1	101747696
ENSGALG00000004087	1.11234	1.28143	5.89305	0.0152007	0.238795	THSD4	415395
ENSGALG00000027133	0.688383	4.76814	5.88677	0.0152551	0.239296	CD83	420838
ENSGALG00000005042	0.683806	4.4996	5.88027	0.0153115	0.239694	IQSEC1	415976
ENSGALG00000016782	0.96305	2.22247	5.87866	0.0153255	0.239694	IL1R2	418715
ENSGALG00000015687	1.05596	1.6531	5.86842	0.0154149	0.240635	ZFYVE28	422889
ENSGALG00000026385	-0.711688	3.75023	5.86477	0.0154469	0.240635	LYPLAL1	421351
ENSGALG00000005157	0.683166	4.32275	5.86402	0.0154534	0.240635	GIT2	374035
ENSGALG00000028844	-0.683483	4.58115	5.85597	0.0155243	0.241385	WDR83OS	777443
ENSGALG00000002433	0.722744	7.58237	5.82667	0.015785	0.245081	SLC40A1	423984
ENSGALG00000016875	-0.802377	3.07764	5.81969	0.0158477	0.245697	NA	NA
ENSGALG00000003776	0.702268	5.42199	5.81081	0.0159279	0.246545	PRRC2B	417177
ENSGALG00000001556	-0.696268	5.19782	5.80852	0.0159487	0.246545	ROMO1	768833
ENSGALG00000002192	0.694722	5.17567	5.79907	0.0160347	0.247515	PTPRC	386580
ENSGALG00000019061	-1.01133	1.93523	5.79366	0.016084	0.247879	MMP1	418982
ENSGALG00000016022	1.24334	0.318347	5.78907	0.0161261	0.247879	RUNX1	396152
ENSGALG00000008653	0.685092	4.87111	5.78886	0.0161281	0.247879	MGA	423220
ENSGALG00000009816	-0.882818	2.62027	5.77721	0.0162353	0.249167	BATF3	421368
ENSGALG00000015879	-0.921933	2.41174	5.77099	0.0162928	0.249542	HUNK	418493
ENSGALG00000003348	-0.684504	4.06513	5.76467	0.0163515	0.249542	HIGD2A	416227
ENSGALG00000023542	0.867129	2.6859	5.76361	0.0163614	0.249542	ALPL	396317
ENSGALG00000011329	0.677136	4.30784	5.75947	0.0164	0.249542	MLLT4	421564
ENSGALG00000003181	-0.830685	2.89302	5.75828	0.0164112	0.249542	SURF2	417156
ENSGALG00000011351	-0.768226	8.73079	5.75812	0.0164126	0.249542	NA	NA
ENSGALG00000004845	-0.766137	3.26796	5.75543	0.0164378	0.249542	TIMM10	425202
ENSGALG00000029008	0.677803	4.64278	5.75368	0.0164541	0.249542	NA	NA
ENSGALG00000026891	0.888246	2.56996	5.75193	0.0164705	0.249542	NINJ1	415986
ENSGALG00000004542	0.675582	4.49238	5.74171	0.0165666	0.250326	ZMYND8	419207
ENSGALG00000001565	0.803712	9.35966	5.73552	0.0166252	0.250326	C5	417122
ENSGALG00000007158	0.774149	3.20218	5.7354	0.0166263	0.250326	SOCS1	416630
ENSGALG00000006755	-0.97088	2.12346	5.73433	0.0166364	0.250326	USP2	395766
ENSGALG00000023122	-0.690652	5.17282	5.72908	0.0166862	0.250326	SULT1B	422661
ENSGALG00000005163	-0.703041	5.79645	5.72717	0.0167044	0.250326	MTCH2	395597
ENSGALG00000022985	0.702914	5.80245	5.72674	0.0167084	0.250326	PPARA	374120
ENSGALG00000012629	-1.19509	0.656676	5.72655	0.0167103	0.250326	ZNF367	100858851
ENSGALG00000027824	-0.811837	2.97993	5.7214	0.0167594	0.250708	NA	NA
ENSGALG00000021139	0.694851	5.36034	5.7182	0.0167899	0.250813	IGLL1	416928
ENSGALG00000009690	-1.13995	1.0144	5.7147	0.0168235	0.250962	CENPF	395357
ENSGALG00000007777	0.999547	1.92269	5.70902	0.0168779	0.251087	SLC39A10	429005
ENSGALG00000014718	0.680172	4.07074	5.70745	0.0168931	0.251087	MAP3K1	427144
ENSGALG00000006655	0.689771	5.2021	5.70414	0.016925	0.251087	MAP3K13	424876
ENSGALG00000014233	0.702244	5.91288	5.70401	0.0169262	0.251087	FBLN1	373979
ENSGALG00000021180	0.688076	3.88792	5.67383	0.0172198	0.254506	NA	NA
ENSGALG00000027614	-0.817031	2.93124	5.67115	0.0172461	0.254506	NA	NA
ENSGALG00000015836	0.875383	2.60527	5.67039	0.0172536	0.254506	CEP162	421835
ENSGALG00000002041	0.683149	5.05443	5.66917	0.0172657	0.254506	AGRN	396538
ENSGALG00000006309	0.671826	4.57717	5.66647	0.0172922	0.254506	SMAD5	395679
ENSGALG00000009315	0.673713	4.69556	5.66568	0.0173	0.254506	PAPLN	428873
ENSGALG00000013597	-0.691918	3.83413	5.66197	0.0173366	0.254693	NA	NA
ENSGALG00000015428	0.973894	2.05287	5.65591	0.0173966	0.255222	PSD3	770334
ENSGALG00000005966	0.699744	6.82099	5.64879	0.0174674	0.25547	SEC61A1	416023
ENSGALG00000015049	-0.681636	5.03489	5.64811	0.0174742	0.25547	AMD1	421755
ENSGALG00000004140	0.699019	5.98255	5.64698	0.0174855	0.25547	SH3BP4	424027
ENSGALG00000008903	0.698975	6.68398	5.64179	0.0175373	0.255724	SSFA2	424118
ENSGALG00000023463	-1.18654	0.63429	5.64043	0.0175509	0.255724	NA	NA
ENSGALG00000006165	0.713065	3.59278	5.63733	0.017582	0.255828	WDFY4	423781
ENSGALG00000028931	0.698681	6.79789	5.63329	0.0176225	0.256067	NA	NA
ENSGALG00000003316	-0.748098	8.52366	5.62287	0.0177276	0.25674	FMO3	395267
ENSGALG00000015607	0.679595	5.03291	5.62088	0.0177477	0.25674	NCOA2	420176
ENSGALG00000008193	0.684577	5.20101	5.61947	0.017762	0.25674	RELN	427850
ENSGALG00000008240	0.678496	4.99756	5.61915	0.0177652	0.25674	CFLAR	424080
ENSGALG00000016693	0.751648	3.29359	5.61603	0.0177969	0.256849	NA	NA
ENSGALG00000011409	-0.706411	3.64332	5.60943	0.017864	0.257467	NA	NA
ENSGALG00000008544	1.22456	0.306334	5.60708	0.0178881	0.257467	SLC8A1	395760
ENSGALG00000007595	0.881453	2.54297	5.6008	0.0179523	0.257479	NA	NA
ENSGALG00000027588	-0.695746	5.89888	5.59869	0.0179739	0.257479	ACY1	100858836
ENSGALG00000011856	-0.810265	2.93875	5.59849	0.017976	0.257479	C1H7orf55	107053781
ENSGALG00000002681	-0.689495	5.43401	5.5957	0.0180046	0.257479	HSD17B7	424367
ENSGALG00000013242	-0.669116	4.67076	5.59288	0.0180336	0.257479	MRPL24	768957
ENSGALG00000007650	-0.694909	5.84282	5.59128	0.0180501	0.257479	SLC9A3R1	422108
ENSGALG00000008821	-0.692229	5.59818	5.59051	0.0180581	0.257479	NDUFA5	417753
ENSGALG00000028861	-0.695606	6.23462	5.58382	0.0181272	0.258118	NA	NA
ENSGALG00000007140	0.667563	4.22893	5.57862	0.018181	0.258225	NRP1	395560
ENSGALG00000025996	-0.852643	2.69835	5.57842	0.0181832	0.258225	MKI67	423963
ENSGALG00000005230	0.693513	5.82029	5.57356	0.0182336	0.258537	MED13	417639
ENSGALG00000029093	-0.760233	3.22782	5.57158	0.0182543	0.258537	LOC100858581	100858581
ENSGALG00000005338	-0.695595	6.96161	5.56931	0.018278	0.258537	RPS21	419228
ENSGALG00000023925	0.693503	5.96298	5.56169	0.0183577	0.259279	NA	NA
ENSGALG00000010189	0.733675	8.32055	5.55618	0.0184155	0.259279	RP11-407N17.3	423339
ENSGALG00000012505	-0.85786	2.66223	5.55521	0.0184258	0.259279	LRFN5	423599
ENSGALG00000014944	0.684927	3.8351	5.55502	0.0184277	0.259279	GCNT4	427207
ENSGALG00000012791	0.780883	3.08004	5.5481	0.0185008	0.259963	TBXAS1	418101
ENSGALG00000016369	0.675763	3.95932	5.54451	0.0185387	0.260153	FBXO32	420343
ENSGALG00000010892	0.670319	4.05296	5.53213	0.0186704	0.261656	ANTXR2	422580
ENSGALG00000002587	-0.663032	4.4518	5.52683	0.018727	0.262079	CRCP	396022
ENSGALG00000026366	-1.20314	0.460388	5.5247	0.0187498	0.262079	TTN	424126
ENSGALG00000005637	0.688921	5.69869	5.51918	0.018809	0.262444	GBF1	423758
ENSGALG00000008850	0.903632	2.38739	5.51768	0.0188252	0.262444	NA	NA
ENSGALG00000004952	-0.691609	6.90079	5.51241	0.018882	0.262892	RPL36A	100859914
ENSGALG00000008572	0.675972	5.16147	5.49899	0.0190275	0.264572	LAMP2	414800
ENSGALG00000016752	0.770458	3.12056	5.49402	0.0190816	0.264979	INPP4A	418690
ENSGALG00000011426	0.673036	5.08407	5.48936	0.0191325	0.265339	RNASET2	421569
ENSGALG00000004617	-0.83888	2.73031	5.48008	0.0192343	0.266404	LOC100859012	100859012
ENSGALG00000014413	-0.676663	3.88755	5.47655	0.0192732	0.266584	CCDC58	418269
ENSGALG00000017075	0.761674	3.16475	5.47436	0.0192974	0.266584	FRY	418915
ENSGALG00000016409	0.684116	5.57237	5.4704	0.0193412	0.266736	KIDINS220	421924
ENSGALG00000009520	1.24857	0.0705532	5.46884	0.0193584	0.266736	NA	NA
ENSGALG00000028195	-0.677563	5.28954	5.46245	0.0194294	0.267368	CSAD	426184
ENSGALG00000001419	0.674357	3.89848	5.4598	0.0194589	0.267381	DAB2IP	417117
ENSGALG00000009258	0.665441	4.0571	5.45785	0.0194806	0.267381	LOC423919	423919
ENSGALG00000001515	-0.697715	3.63214	5.45315	0.0195331	0.267627	ATAD3A	419412
ENSGALG00000014121	-0.687038	6.6376	5.45175	0.0195487	0.267627	COX5A	769735
ENSGALG00000003026	0.688727	3.70958	5.44705	0.0196014	0.268003	MKL2	416421
ENSGALG00000027416	-0.68592	5.87964	5.44461	0.0196288	0.268033	ROMO1	768833
ENSGALG00000012013	-0.759661	3.1703	5.43818	0.0197012	0.268678	SLC25A17	418004
ENSGALG00000018819	0.715663	3.46359	5.43477	0.0197397	0.268859	TBCEL	429536
ENSGALG00000011020	-0.685789	6.30964	5.43005	0.0197931	0.269239	CYCS	420624
ENSGALG00000027607	-0.65791	4.59245	5.42784	0.0198182	0.269239	NA	NA
ENSGALG00000029006	-0.659783	4.18859	5.42507	0.0198496	0.269322	SYPL1	417708
ENSGALG00000019228	0.665943	4.9877	5.41982	0.0199094	0.269784	SFT2D2	418373
ENSGALG00000015699	0.678384	5.44395	5.41764	0.0199343	0.269784	NELFA	422896
ENSGALG00000014942	-0.680134	5.55413	5.4092	0.0200309	0.270748	NSA2	427206
ENSGALG00000002638	0.777974	3.03753	5.40312	0.0201008	0.271347	NA	NA
ENSGALG00000003922	-1.00675	1.71226	5.39759	0.0201646	0.271865	TOP2A	395570
ENSGALG00000012018	0.683046	5.96667	5.39538	0.0201902	0.271865	UGT8	374033
ENSGALG00000005114	0.737885	8.63171	5.39175	0.0202322	0.272087	CES1	415786
ENSGALG00000014555	-0.675062	5.38355	5.3843	0.0203188	0.272907	C12ORF57	771099
ENSGALG00000010149	0.711096	3.47213	5.38131	0.0203536	0.27303	CMTR1	421434
ENSGALG00000026978	-0.725067	8.40623	5.36826	0.0205064	0.274683	RPL29	770249
ENSGALG00000004419	0.671764	3.84886	5.3664	0.0205284	0.274683	TNFRSF1B	395083
ENSGALG00000012414	0.654118	4.62098	5.36405	0.020556	0.274708	GNPNAT1	423588
ENSGALG00000000195	0.799394	2.89319	5.36126	0.0205889	0.274802	SLC23A2	419520
ENSGALG00000012812	0.730357	3.31861	5.35585	0.0206529	0.275311	SVOPL	418105
ENSGALG00000001840	0.679438	5.82148	5.35151	0.0207043	0.275652	TEK	427368
ENSGALG00000016361	1.16912	0.473955	5.34329	0.0208022	0.276495	FAM110C	100859913
ENSGALG00000003299	0.680035	6.14193	5.34183	0.0208196	0.276495	WHSC1L1	426778
ENSGALG00000013341	-0.65487	4.742	5.33874	0.0208565	0.276641	AGAP3	768507
ENSGALG00000001242	-0.660038	4.02734	5.33478	0.0209039	0.276925	NA	NA
ENSGALG00000022145	-0.679974	3.73205	5.3319	0.0209386	0.27704	NA	NA
ENSGALG00000014267	0.66028	3.99353	5.32547	0.021016	0.277719	RBM47	770355
ENSGALG00000015432	-0.682684	7.22345	5.32194	0.0210586	0.277937	CYP7A1	414834
ENSGALG00000002519	0.657305	4.90512	5.31726	0.0211152	0.278004	SLC25A33	419442
ENSGALG00000010792	0.687307	7.47286	5.3172	0.0211159	0.278004	AGMO	772374
ENSGALG00000026525	-0.655505	4.08736	5.30715	0.021238	0.279267	LOC100857873	100857873
ENSGALG00000020479	-0.656184	4.06601	5.30429	0.0212729	0.279381	NA	NA
ENSGALG00000003400	-0.661494	3.93885	5.28808	0.0214719	0.281647	AIMP2	769030
ENSGALG00000007434	0.647406	4.49886	5.27966	0.0215759	0.282191	RHBDF1	416647
ENSGALG00000008674	0.663328	3.89234	5.279	0.0215842	0.282191	RAPH1	424107
ENSGALG00000006912	0.669585	3.80409	5.2783	0.0215929	0.282191	CPEB3	423816
ENSGALG00000003144	0.647047	4.40152	5.27384	0.0216483	0.282568	TRIM25	417401
ENSGALG00000001191	1.16724	0.419876	5.25934	0.0218293	0.284583	MEOX1	395533
ENSGALG00000003375	0.887221	2.35108	5.25182	0.0219239	0.285466	FOXP4	100858996
ENSGALG00000005453	0.741852	3.18919	5.24631	0.0219933	0.286021	PLCG2	415805
ENSGALG00000017414	-0.667482	3.79875	5.22872	0.0222168	0.288561	JUP	429710
ENSGALG00000010836	0.672388	6.63783	5.22492	0.0222655	0.288561	AHR	373907
ENSGALG00000028182	0.7606	3.06038	5.22219	0.0223005	0.288561	LOC101748100	101748100
ENSGALG00000016556	0.652467	4.02588	5.21996	0.0223291	0.288561	GVIN1	428660
ENSGALG00000023444	0.661117	5.25278	5.21973	0.0223321	0.288561	APELA	770154
ENSGALG00000022950	-0.657703	5.13139	5.21824	0.0223512	0.288561	NA	NA
ENSGALG00000017000	0.82258	2.69443	5.21048	0.0224511	0.289284	RCBTB2	418861
ENSGALG00000003991	-0.644914	4.62866	5.20968	0.0224615	0.289284	MRTO4	428192
ENSGALG00000019017	-0.649372	4.075	5.20341	0.0225426	0.289978	GLTP	429534
ENSGALG00000004523	0.641556	4.43494	5.18548	0.0227763	0.292631	MFN2	419484
ENSGALG00000002473	0.691378	3.52313	5.18291	0.0228101	0.292711	GPR157	419439
ENSGALG00000004573	0.657604	3.87621	5.17422	0.0229245	0.293304	LRRC8A	417201
ENSGALG00000029016	-0.644631	4.15969	5.17004	0.0229797	0.293304	NA	NA
ENSGALG00000005685	0.644598	4.13732	5.16626	0.0230298	0.293304	KSR1	427839
ENSGALG00000014370	0.665248	5.61521	5.16463	0.0230514	0.293304	SEL1L3	422804
ENSGALG00000028537	-0.668525	6.63918	5.16427	0.0230561	0.293304	NDUFB1	423415
ENSGALG00000008156	0.708871	8.36154	5.16355	0.0230657	0.293304	SPTBN1	421216
ENSGALG00000011733	0.867624	2.41748	5.16324	0.0230698	0.293304	CCR2	420696
ENSGALG00000002240	0.948883	1.92877	5.16273	0.0230766	0.293304	C12H3ORF18	415914
ENSGALG00000011361	-0.673552	7.33445	5.15186	0.0232215	0.294794	CRYZ	772289
ENSGALG00000000793	-0.642848	4.1692	5.14725	0.0232832	0.295225	VPS72	425660
ENSGALG00000011901	-1.01866	1.45421	5.1427	0.0233443	0.295648	KIF15	420708
ENSGALG00000004963	-0.642168	4.17436	5.13979	0.0233834	0.295792	TIMM8A	422190
ENSGALG00000006840	0.717404	3.29623	5.12593	0.023571	0.297364	NA	NA
ENSGALG00000012486	-0.980181	1.72197	5.12313	0.0236091	0.297364	KCTD17	418047
ENSGALG00000018557	-0.686977	3.52693	5.12283	0.0236131	0.297364	SOD3	422810
ENSGALG00000009800	0.681309	3.5762	5.12237	0.0236194	0.297364	SETD7	422443
ENSGALG00000026530	-0.664342	5.81571	5.11695	0.0236933	0.297625	ATP5G2	100858216
ENSGALG00000008613	-0.65833	5.40119	5.11675	0.023696	0.297625	NDUFA1	772150
ENSGALG00000006921	-0.638443	4.59772	5.11237	0.0237558	0.298025	DRG1	416962
ENSGALG00000007936	-0.705019	8.36202	5.10746	0.0238231	0.298375	PGK1	395833
ENSGALG00000009073	0.63666	4.4102	5.10625	0.0238398	0.298375	PSEN2	374188
ENSGALG00000026441	-0.939682	1.96604	5.10208	0.0238971	0.298546	NA	NA
ENSGALG00000009567	-1.1657	0.390805	5.10119	0.0239094	0.298546	TLL1	395441
ENSGALG00000000309	-0.956817	1.84611	5.0973	0.0239631	0.298866	LAD1	421160
ENSGALG00000014310	-0.663585	6.01203	5.09038	0.024059	0.299136	NDUFV2	426488
ENSGALG00000026883	-0.721665	3.25622	5.09006	0.0240634	0.299136	LOC100859114	100859114
ENSGALG00000001684	0.655437	3.82978	5.08965	0.0240691	0.299136	SEC14L1	417350
ENSGALG00000017272	0.666453	7.17707	5.08457	0.0241397	0.299664	VWF	419031
ENSGALG00000025927	-0.661218	5.73638	5.0801	0.024202	0.300088	RAD23A	100859241
ENSGALG00000007109	-0.690096	8.06092	5.07679	0.0242482	0.300293	APOA4	395780
ENSGALG00000016007	-0.667717	7.30121	5.0732	0.0242985	0.300293	ATP5O	418508
ENSGALG00000002028	0.785763	2.84435	5.07287	0.0243031	0.300293	GPRC5B	101747453
ENSGALG00000006017	0.72776	3.19748	5.06829	0.0243675	0.300577	DOCK11	422229
ENSGALG00000024104	-0.637059	4.71385	5.06124	0.0244668	0.300577	NA	NA
ENSGALG00000011968	0.659378	3.75663	5.06015	0.0244821	0.300577	NA	NA
ENSGALG00000001002	-0.638965	4.1169	5.05935	0.0244935	0.300577	RABEPK	772357
ENSGALG00000000137	-0.637573	4.15992	5.05926	0.0244947	0.300577	SNRPE	396180
ENSGALG00000001162	-0.661774	6.23227	5.05921	0.0244954	0.300577	PHB	419980
ENSGALG00000025698	-0.641429	4.04109	5.05453	0.0245617	0.300644	NA	NA
ENSGALG00000015346	0.74038	3.11058	5.05442	0.0245633	0.300644	NFKBIZ	418404
ENSGALG00000001207	0.705906	3.34074	5.0499	0.0246274	0.300644	PLCH2	428180
ENSGALG00000015906	-0.659033	5.72795	5.04768	0.024659	0.300644	COX7A2	772260
ENSGALG00000014813	-1.08333	0.91427	5.04677	0.0246719	0.300644	HOMER1	427181
ENSGALG00000012876	-0.634909	4.23711	5.04552	0.0246896	0.300644	SSBP1	418122
ENSGALG00000015027	0.647991	5.18773	5.04491	0.0246984	0.300644	JAK2	374199
ENSGALG00000028189	-0.806394	2.71522	5.03462	0.0248455	0.301623	PPIL1	100859332
ENSGALG00000006131	-0.669064	7.49905	5.0312	0.0248947	0.301623	FTCD	395726
ENSGALG00000015854	0.689475	3.454	5.0302	0.024909	0.301623	PGM3	421841
ENSGALG00000017197	1.11227	0.626668	5.0301	0.0249105	0.301623	CNTN5	395317
ENSGALG00000009282	0.748542	3.0463	5.0294	0.0249205	0.301623	ELMSAN1	423245
ENSGALG00000003322	0.640055	4.01271	5.02083	0.0250442	0.302776	TBC1D2B	415364
ENSGALG00000002489	0.798933	2.74003	5.01539	0.025123	0.303106	NA	NA
ENSGALG00000026809	-0.658611	6.06331	5.01406	0.0251423	0.303106	SARS	426697
ENSGALG00000016501	-0.645752	5.17605	5.0125	0.025165	0.303106	SF3B6	421976
ENSGALG00000005257	0.634154	4.74888	5.0111	0.0251853	0.303106	VCAM1	424467
ENSGALG00000008306	0.639897	4.98952	5.00791	0.0252317	0.303322	FGL2	768821
ENSGALG00000002673	0.71234	3.27306	5.00486	0.0252763	0.303515	NA	NA
ENSGALG00000004255	0.76521	2.9305	4.99816	0.0253743	0.304296	SNX8	416468
ENSGALG00000005309	-0.646991	5.25995	4.99651	0.0253985	0.304296	TKT	415991
ENSGALG00000008553	0.630266	4.29085	4.99216	0.0254625	0.30472	INO80	423210
ENSGALG00000027908	0.654436	5.70982	4.98464	0.0255733	0.305703	CYP2U1	422528
ENSGALG00000005214	-1.02335	1.28805	4.97942	0.0256505	0.306282	CCDC79	769532
ENSGALG00000029077	0.67973	3.49745	4.96753	0.0258275	0.30805	CBL	374038
ENSGALG00000010237	-0.664309	7.51281	4.95544	0.0260087	0.309864	NPC2	423353
ENSGALG00000008454	-0.640143	5.13538	4.94386	0.0261835	0.311539	NOP58	424087
ENSGALG00000011945	-0.659669	3.67287	4.94095	0.0262276	0.311539	SCRN2	425759
ENSGALG00000008239	-0.64501	5.32717	4.9399	0.0262435	0.311539	NDUFB3	424078
ENSGALG00000012208	0.631688	4.08341	4.93697	0.0262881	0.311539	GMFB	423560
ENSGALG00000010175	-0.703719	3.30306	4.93554	0.0263098	0.311539	HSP90AB1	396188
ENSGALG00000016363	-0.650772	5.65846	4.93456	0.0263247	0.311539	ACP1	421909
ENSGALG00000005694	-0.651933	5.90285	4.92146	0.0265251	0.313561	GARS	428403
ENSGALG00000010891	0.670458	7.81961	4.91773	0.0265824	0.313858	ABCB11	424170
ENSGALG00000005961	-1.00771	1.36148	4.916	0.0266091	0.313858	DGUOK	770922
ENSGALG00000026988	-0.700682	3.31363	4.91105	0.0266854	0.314126	NA	NA
ENSGALG00000004661	0.651517	6.04881	4.90916	0.0267146	0.314126	SHISA5	415948
ENSGALG00000027920	-1.0108	1.33074	4.90609	0.0267621	0.314126	CPLX2	100857281
ENSGALG00000024340	-0.640347	3.88412	4.90574	0.0267675	0.314126	LOC768350	768350
ENSGALG00000004477	0.648488	5.64624	4.90498	0.0267793	0.314126	NCOR1	417598
ENSGALG00000002414	0.831555	2.49559	4.89848	0.0268803	0.314654	TSPAN14	423624
ENSGALG00000026471	-0.706773	3.26088	4.89828	0.0268834	0.314654	NA	NA
ENSGALG00000010647	-0.62837	4.81222	4.8942	0.026947	0.315052	ECHDC2	424646
ENSGALG00000020557	0.648697	3.75069	4.89135	0.0269915	0.315227	KDM4C	427231
ENSGALG00000023068	0.966962	1.60751	4.88086	0.0271561	0.316801	NA	NA
ENSGALG00000005272	0.649281	6.68097	4.87479	0.0272518	0.316935	CDH5	374068
ENSGALG00000005146	0.645262	5.56549	4.87401	0.0272641	0.316935	PDP2	427550
ENSGALG00000001965	-0.649638	6.85923	4.87239	0.0272896	0.316935	AARS	415668
ENSGALG00000013876	-0.631491	4.00049	4.87186	0.0272981	0.316935	FAM136A	426296
ENSGALG00000003045	-0.64059	3.8428	4.8707	0.0273164	0.316935	E2F1	396142
ENSGALG00000003862	0.668862	3.53045	4.86442	0.027416	0.317638	LRRFIP1	428996
ENSGALG00000003939	-0.693881	3.33663	4.86313	0.0274365	0.317638	KLF2	420148
ENSGALG00000017675	-0.648188	6.5074	4.85758	0.027525	0.318315	NDUFS8	769492
ENSGALG00000003923	-0.719765	3.15422	4.84956	0.0276532	0.319452	COL6A3	396548
ENSGALG00000012337	-0.621671	4.26706	4.84614	0.027708	0.319738	MRPL32	420773
ENSGALG00000012601	0.621199	4.25959	4.84415	0.0277401	0.319762	GOLM1	427462
ENSGALG00000027315	-0.672986	3.48444	4.83255	0.0279273	0.321169	HIST1H2A4L4	427895
ENSGALG00000004729	-0.640894	3.80304	4.82879	0.0279883	0.321169	SLC7A10	415774
ENSGALG00000004851	-0.622264	4.72818	4.82832	0.027996	0.321169	MED9	416506
ENSGALG00000010296	-0.636666	5.28894	4.82781	0.0280042	0.321169	MRPS18A	421445
ENSGALG00000011131	0.621783	4.71809	4.82727	0.0280129	0.321169	TANK	424190
ENSGALG00000010350	0.937578	1.7784	4.8169	0.028182	0.322759	GPATCH2L	423368
ENSGALG00000015503	0.628341	5.02803	4.81314	0.0282436	0.323117	NA	NA
ENSGALG00000012380	0.656795	3.60615	4.80864	0.0283174	0.323614	SPOPL	424299
ENSGALG00000026618	-0.626876	4.999	4.80011	0.0284579	0.324871	RPL34	422526
ENSGALG00000011271	-0.622639	4.10079	4.7981	0.0284912	0.324903	LUM	417891
ENSGALG00000008669	1.01108	1.19733	4.7945	0.0285507	0.325189	CD28	396249
ENSGALG00000009428	0.617937	4.61493	4.7929	0.0285773	0.325189	NA	NA
ENSGALG00000005021	0.616425	4.43128	4.79004	0.0286248	0.325382	RAB43	415970
ENSGALG00000015429	1.05105	0.8641	4.76679	0.0290138	0.329409	NA	NA
ENSGALG00000000522	-0.619146	4.78949	4.7612	0.0291082	0.329409	FAHD2A	426684
ENSGALG00000012670	-0.620343	4.09654	4.76088	0.0291136	0.329409	NRSN1	420822
ENSGALG00000009805	1.00137	1.2444	4.75874	0.0291499	0.329409	PPM1H	771760
ENSGALG00000028809	-0.61807	4.16409	4.75807	0.0291612	0.329409	CHCHD1	423741
ENSGALG00000006561	-0.62295	4.95632	4.75787	0.0291646	0.329409	MRPL23	374255
ENSGALG00000013632	-0.641334	6.25737	4.75373	0.0292348	0.329852	ACOT13	421006
ENSGALG00000017274	1.00003	1.241	4.74134	0.0294461	0.331648	CD9	395527
ENSGALG00000015937	0.704096	8.88372	4.74075	0.0294563	0.331648	FABP1	374015
ENSGALG00000028890	-0.903386	1.97879	4.73698	0.0295208	0.331773	SETD6	101750922
ENSGALG00000016890	0.638649	5.79737	4.73596	0.0295383	0.331773	MBNL2	418784
ENSGALG00000008990	0.669927	3.44308	4.73365	0.0295781	0.331773	C4HXORF57	422381
ENSGALG00000001744	-0.84421	2.34112	4.73245	0.0295988	0.331773	REC114	769575
ENSGALG00000003048	-0.873495	2.1656	4.73018	0.0296378	0.331773	NA	NA
ENSGALG00000015424	1.0258	1.02676	4.72867	0.0296639	0.331773	FAM110B	421134
ENSGALG00000002775	-0.635799	5.59023	4.72513	0.0297249	0.331773	FA2H	415687
ENSGALG00000011510	0.654835	7.74996	4.72389	0.0297463	0.331773	ABHD5	420673
ENSGALG00000006237	0.612558	4.54238	4.72381	0.0297477	0.331773	PKN2	424519
ENSGALG00000008597	-0.637514	5.76991	4.72072	0.0298013	0.331969	MRPL2	421256
ENSGALG00000014857	0.698547	8.80987	4.71713	0.0298635	0.331969	NA	NA
ENSGALG00000011708	0.638654	6.71719	4.71679	0.0298695	0.331969	MYLK	396445
ENSGALG00000008050	0.624533	5.12409	4.71561	0.0298899	0.331969	HBP1	417705
ENSGALG00000004928	0.724775	3.03773	4.70199	0.0301277	0.33426	SSH1	101750781
ENSGALG00000005840	0.648238	3.61315	4.69559	0.03024	0.335158	DENND5A	423048
ENSGALG00000004386	-0.977909	1.40254	4.69237	0.0302968	0.335179	SOX9	374148
ENSGALG00000029092	-0.612909	4.69907	4.69153	0.0303116	0.335179	NA	NA
ENSGALG00000016166	0.614801	4.10714	4.69013	0.0303364	0.335179	SLC45A4	420308
ENSGALG00000027642	0.658683	3.51113	4.68686	0.0303941	0.335231	LOC769841	769841
ENSGALG00000027754	-1.06907	0.702743	4.68462	0.0304338	0.335231	NA	NA
ENSGALG00000009237	0.61014	4.29893	4.68452	0.0304355	0.335231	NA	NA
ENSGALG00000027235	-0.631739	5.5257	4.68007	0.0305145	0.335755	LOC100857334	100857334
ENSGALG00000002679	0.721868	3.04456	4.67735	0.0305629	0.335787	GLT1D1	416807
ENSGALG00000006842	-0.609934	4.57184	4.67636	0.0305805	0.335787	ACOT8	419303
ENSGALG00000027808	-0.982521	1.35523	4.67345	0.0306324	0.33601	C1H12ORF73	772057
ENSGALG00000016059	0.648542	3.59251	4.67038	0.0306872	0.336264	ETS2	396250
ENSGALG00000015195	-0.673115	8.3488	4.66759	0.030737	0.336465	RPS15	396448
ENSGALG00000009475	-0.6186	5.02234	4.66484	0.0307863	0.336658	FAM133B	420557
ENSGALG00000007023	0.619194	3.96053	4.66153	0.0308457	0.336961	PRKAR2A	100858827
ENSGALG00000007964	-1.09058	0.513136	4.65886	0.0308937	0.336993	GATSL3	770898
ENSGALG00000001253	0.617299	3.9867	4.65466	0.0309693	0.336993	RC3H2	417109
ENSGALG00000001777	0.610262	4.7093	4.65403	0.0309808	0.336993	MFSD11	417352
ENSGALG00000028201	-0.616588	4.98912	4.64866	0.0310778	0.336993	RAD9A	404777
ENSGALG00000004899	-0.636603	7.14919	4.64717	0.0311048	0.336993	PEPD	415776
ENSGALG00000000308	-0.608076	4.56968	4.64686	0.0311104	0.336993	NA	NA
ENSGALG00000000780	1.00816	1.08558	4.64486	0.0311466	0.336993	SMPD3	415619
ENSGALG00000002280	0.639904	3.65909	4.64267	0.0311864	0.336993	MFSD6	423978
ENSGALG00000008461	0.770346	2.72773	4.64094	0.0312179	0.336993	HGF	395941
ENSGALG00000006841	-0.607899	4.59904	4.63971	0.0312402	0.336993	POLR2L	770704
ENSGALG00000011139	0.822093	2.4151	4.63701	0.0312896	0.336993	CCDC85C	423447
ENSGALG00000012336	0.675128	3.34792	4.63692	0.0312911	0.336993	STXBP5	421620
ENSGALG00000005720	-0.745742	2.88284	4.63633	0.0313018	0.336993	NA	NA
ENSGALG00000008084	-0.626858	5.42504	4.63563	0.0313147	0.336993	NDUFS3	423179
ENSGALG00000012796	0.730951	2.96554	4.63516	0.0313232	0.336993	KIAA1549	100857885
ENSGALG00000021848	-1.05752	0.754035	4.63084	0.0314022	0.337175	AVDL	431660
ENSGALG00000016172	-0.715912	9.26177	4.63078	0.0314034	0.337175	RPLP1	396262
ENSGALG00000014675	1.08276	0.489703	4.62772	0.0314594	0.337436	RHOBTB3	431569
ENSGALG00000006908	0.60831	4.18691	4.62471	0.0315145	0.337687	DLG1	424890
ENSGALG00000008064	-0.620336	5.21902	4.61237	0.0317422	0.339638	CFAP36	421209
ENSGALG00000006250	-0.649848	3.54853	4.61138	0.0317604	0.339638	TRAPPC2L	415847
ENSGALG00000008870	-0.635689	7.28386	4.60633	0.0318542	0.3403	ZDHHC6	423897
ENSGALG00000020326	0.614902	5.06514	4.59746	0.0320194	0.341575	NA	NA
ENSGALG00000012674	0.638024	3.64532	4.59648	0.0320377	0.341575	KIAA1033	418077
ENSGALG00000011948	-0.776397	2.67215	4.59106	0.0321391	0.34206	TMOD4	395547
ENSGALG00000004197	-0.65752	3.46683	4.58906	0.0321767	0.34206	SUPV3L1	423697
ENSGALG00000008095	-1.00745	1.0832	4.58787	0.032199	0.34206	KIF23	415567
ENSGALG00000004221	-0.951149	1.51738	4.58598	0.0322345	0.34206	NA	NA
ENSGALG00000007673	-0.623735	5.44112	4.58514	0.0322504	0.34206	LRRC59	422103
ENSGALG00000000708	-0.627629	5.72406	4.58254	0.0322993	0.34206	NUCKS1	404775
ENSGALG00000002629	0.606749	4.77648	4.58208	0.032308	0.34206	TMEM248	417549
ENSGALG00000006720	-0.990586	1.21384	4.57978	0.0323513	0.342136	LOC107049658	107049658
ENSGALG00000022926	-0.844055	2.26287	4.57829	0.0323794	0.342136	GPR162	418288
ENSGALG00000010275	-0.602285	4.45854	4.5695	0.0325461	0.343557	FCF1	423355
ENSGALG00000001355	-0.626888	5.79878	4.56319	0.0326661	0.344323	NDUFA8	417112
ENSGALG00000004132	-0.791851	2.56725	4.56229	0.0326833	0.344323	UHRF1	420154
ENSGALG00000028453	-0.601806	4.5193	4.55737	0.0327774	0.344734	MRPS35	419048
ENSGALG00000000456	-0.613927	5.11883	4.55675	0.0327892	0.344734	MRPS21	426666
ENSGALG00000014365	0.602908	4.23594	4.55517	0.0328194	0.344734	RBPJ	422802
ENSGALG00000003641	0.616943	5.25152	4.55295	0.0328621	0.344842	KAT6A	426789
ENSGALG00000008970	0.605786	4.08952	4.54709	0.0329747	0.345683	NRK	422380
ENSGALG00000011706	0.725156	2.95802	4.54511	0.0330129	0.345742	ACKR4	100859797
ENSGALG00000016692	-0.721676	2.9829	4.54002	0.0331112	0.346432	CENPQ	422048
ENSGALG00000005722	0.615416	5.23319	4.53709	0.033168	0.346685	NA	NA
ENSGALG00000005423	-0.625907	6.17535	4.53012	0.0333033	0.347737	GRHPR	426806
ENSGALG00000004410	-0.601531	4.67813	4.52733	0.0333577	0.347737	ANAPC16	423708
ENSGALG00000017242	0.602033	4.72207	4.52687	0.0333666	0.347737	FZD4	373887
ENSGALG00000000905	-0.625327	6.22785	4.52201	0.0334615	0.348385	PSMB4	429986
ENSGALG00000017053	0.598398	4.37895	4.51493	0.0336002	0.349044	SPG20	418902
ENSGALG00000011384	0.718363	2.98445	4.51399	0.0336188	0.349044	NA	NA
ENSGALG00000017046	0.61176	3.91229	4.51261	0.0336459	0.349044	POSTN	395429
ENSGALG00000026762	-0.624631	6.23272	4.51191	0.0336596	0.349044	WBSCR27	770708
ENSGALG00000008906	0.618987	5.47185	4.51044	0.0336886	0.349044	EHBP1	421282
ENSGALG00000014788	-1.00003	1.07192	4.50573	0.0337815	0.349457	CENPH	395316
ENSGALG00000009920	0.624117	6.7661	4.50509	0.0337941	0.349457	COCH	395779
ENSGALG00000008023	0.621458	3.75651	4.49991	0.0338967	0.350178	TMEM94	422124
ENSGALG00000021702	0.712934	3.00655	4.49205	0.0340529	0.351451	KLF17	419834
ENSGALG00000005059	0.646173	3.49719	4.48731	0.0341475	0.352086	CDHR5	770055
ENSGALG00000024348	-0.694442	3.13206	4.48007	0.0342924	0.353183	YF5	427746
ENSGALG00000013363	0.696622	3.10984	4.47868	0.0343202	0.353183	NCALD	396048
ENSGALG00000011574	0.77631	2.60168	4.47079	0.034479	0.354241	NA	NA
ENSGALG00000026389	-0.610678	5.21987	4.47027	0.0344895	0.354241	PRKACA	100859181
ENSGALG00000012932	0.847346	2.15526	4.46349	0.0346267	0.355304	FGD4	107049013
ENSGALG00000014317	-0.59697	4.21539	4.45971	0.0347033	0.355304	NA	NA
ENSGALG00000027963	-0.621293	6.89601	4.45699	0.0347588	0.355304	COX7C	431629
ENSGALG00000014581	-0.599366	4.81294	4.45594	0.0347801	0.355304	MEF2BNB	426622
ENSGALG00000028714	-0.616756	5.56582	4.4541	0.0348175	0.355304	MARS	425613
ENSGALG00000021655	-0.606857	5.12241	4.45255	0.0348492	0.355304	BCL2L15	772088
ENSGALG00000021344	-0.936813	1.53294	4.45181	0.0348643	0.355304	NA	NA
ENSGALG00000001325	-0.622238	3.71453	4.45102	0.0348804	0.355304	CYP1A1	396052
ENSGALG00000003852	-0.942626	1.47736	4.4495	0.0349115	0.355304	LAMC3	417180
ENSGALG00000006877	0.762193	2.67693	4.44876	0.0349266	0.355304	KLHL4	422265
ENSGALG00000005077	0.712593	2.984	4.44376	0.0350289	0.356005	F8	422199
ENSGALG00000016834	0.618156	5.84656	4.43459	0.0352178	0.357518	MCF2L	418748
ENSGALG00000014071	0.619039	6.26535	4.43327	0.035245	0.357518	ITPR2	418212
ENSGALG00000027425	-0.672551	3.2573	4.43023	0.0353078	0.357815	HIST1H2A4L3	417955
ENSGALG00000005417	1.06115	0.471723	4.42585	0.0353985	0.358156	JMJD4	420400
ENSGALG00000016296	0.943592	1.41918	4.42536	0.0354087	0.358156	NA	NA
ENSGALG00000010774	-0.593496	4.2425	4.41499	0.0356246	0.359997	SSBP3	395250
ENSGALG00000016417	-1.00321	0.962708	4.4093	0.0357436	0.360521	DSCC1	420358
ENSGALG00000029107	-0.663001	3.31606	4.40888	0.0357523	0.360521	CISD3	100857847
ENSGALG00000002904	0.60999	3.82163	4.40577	0.0358176	0.360521	REEP3	423654
ENSGALG00000011800	0.590905	4.43532	4.40521	0.0358293	0.360521	FAM234B	417963
ENSGALG00000026999	-0.595561	4.80342	4.40308	0.0358741	0.360521	SNRPB2	421261
ENSGALG00000011967	-0.86281	2.02656	4.40166	0.035904	0.360521	MAD2L1	422675
ENSGALG00000006147	0.61796	7.00569	4.40122	0.0359133	0.360521	NUCB2	423071
ENSGALG00000025898	-0.629893	3.59041	4.39636	0.0360156	0.361208	SMAD6	374096
ENSGALG00000004005	-0.626523	7.57043	4.39323	0.036082	0.361506	AKR7A2	419471
ENSGALG00000022166	-0.638277	3.50801	4.39107	0.0361276	0.361506	NA	NA
ENSGALG00000000842	-0.610854	5.48253	4.38878	0.0361761	0.361506	NDUFA2	768860
ENSGALG00000015662	0.591291	4.63321	4.38855	0.0361811	0.361506	LIPI	418466
ENSGALG00000009082	0.608436	5.38798	4.38275	0.0363044	0.362398	ADCK3	416745
ENSGALG00000027161	-0.589559	4.40137	4.38004	0.0363622	0.362635	TMEM167B	771123
ENSGALG00000015179	0.590597	4.23587	4.37489	0.0364722	0.363168	CEP78	431612
ENSGALG00000013165	-0.619105	7.26769	4.37434	0.0364839	0.363168	FH	420969
ENSGALG00000028417	-0.671314	3.23416	4.3712	0.0365512	0.363498	H2AFJ	417947
ENSGALG00000020869	0.648395	3.40146	4.36678	0.0366462	0.364104	FAM126B	429010
ENSGALG00000025807	1.02698	0.683181	4.36476	0.0366897	0.364196	NA	NA
ENSGALG00000007585	-0.61136	5.656	4.35981	0.0367963	0.364734	NIT1	429566
ENSGALG00000019894	-0.593889	4.86646	4.35907	0.0368124	0.364734	TMEM14A	421897
ENSGALG00000012266	-0.601209	5.15797	4.35668	0.0368642	0.364907	LRRFIP2	420759
ENSGALG00000024288	-0.768675	2.59279	4.35144	0.0369777	0.365536	LOC770653	770653
ENSGALG00000028577	-0.916853	1.59687	4.35037	0.037001	0.365536	NA	NA
ENSGALG00000014236	0.605636	5.37592	4.34606	0.0370948	0.365536	ATP8A1	422776
ENSGALG00000001634	-0.662019	8.64012	4.34381	0.0371437	0.365536	RPL23	420001
ENSGALG00000027275	-0.612727	6.33812	4.34348	0.0371509	0.365536	PPP1R3B	422630
ENSGALG00000027846	-0.760211	2.6389	4.34312	0.0371588	0.365536	CHIR-AB-487	100313497
ENSGALG00000009403	0.592962	4.06445	4.3427	0.0371679	0.365536	GRK5	423929
ENSGALG00000025819	-0.617428	7.31786	4.33948	0.0372384	0.365891	UQCRFS1	415752
ENSGALG00000022739	0.621977	3.6213	4.33724	0.0372874	0.366035	AKAP11	418835
ENSGALG00000016378	0.586519	4.32421	4.33354	0.0373685	0.366494	ZHX1	420347
ENSGALG00000003948	-0.600532	5.2157	4.32664	0.0375202	0.367482	ALAS1	552895
ENSGALG00000000794	-0.593167	4.9372	4.3243	0.037572	0.367482	HARS	416132
ENSGALG00000006385	0.774173	2.5351	4.32326	0.0375948	0.367482	UBXN7	424856
ENSGALG00000025862	0.973465	1.07442	4.32269	0.0376073	0.367482	TMEM26	423663
ENSGALG00000023842	0.956887	1.22261	4.32072	0.0376509	0.367571	NA	NA
ENSGALG00000004620	0.58524	4.34785	4.31759	0.0377203	0.367911	NA	NA
ENSGALG00000026371	-0.817698	2.26634	4.31486	0.0377808	0.368164	NA	NA
ENSGALG00000010555	0.596584	3.93438	4.31137	0.0378586	0.368454	OSBPL9	424634
ENSGALG00000002247	-1.00245	0.871769	4.31041	0.0378797	0.368454	SETD6	101750922
ENSGALG00000010603	-0.595355	5.06764	4.30762	0.0379421	0.368724	CEBPZ	421474
ENSGALG00000006785	0.584177	4.376	4.30335	0.0380374	0.369313	IRF1	396384
ENSGALG00000001564	0.645585	3.3812	4.30013	0.0381094	0.369675	ATP2A3	395707
ENSGALG00000002706	0.606011	5.58789	4.29816	0.0381536	0.369767	XRN1	424778
ENSGALG00000028551	-0.610069	6.96538	4.29362	0.0382556	0.370419	LOC100859645	100859645
ENSGALG00000006210	-0.696639	3.01452	4.29166	0.0382998	0.370509	ID1	395282
ENSGALG00000016965	-0.586893	4.14291	4.2858	0.0384319	0.37058	DNAJC15	418838
ENSGALG00000000065	-0.595557	5.13414	4.28555	0.0384376	0.37058	PSMA5	426937
ENSGALG00000006326	-0.606933	5.74456	4.28518	0.0384461	0.37058	MIF	100857237
ENSGALG00000011523	-0.648434	8.43694	4.28517	0.0384462	0.37058	RPL14	374134
ENSGALG00000015094	-0.670862	3.18599	4.28086	0.0385438	0.370961	NA	NA
ENSGALG00000007167	0.60843	3.72685	4.28035	0.0385554	0.370961	CLEC16A	416632
ENSGALG00000004398	0.723785	2.82258	4.27724	0.038626	0.371138	CARD11	416476
ENSGALG00000015439	0.736865	2.74083	4.27556	0.0386641	0.371138	SLC44A1	427301
ENSGALG00000023975	-0.586482	4.79371	4.27494	0.0386784	0.371138	SLC25A39	427072
ENSGALG00000008081	0.588558	4.93224	4.26197	0.0389748	0.372756	PIK3CG	417706
ENSGALG00000009411	0.871287	1.84558	4.26159	0.0389834	0.372756	TFEC	417773
ENSGALG00000004587	0.597722	3.85346	4.26156	0.0389842	0.372756	RC3H1	424439
ENSGALG00000027113	-0.646423	3.35909	4.26143	0.038987	0.372756	HIST1H2A4L2	427891
ENSGALG00000009988	-0.60465	5.7138	4.25757	0.0390757	0.372973	ELOVL1	424564
ENSGALG00000014819	0.864887	1.89248	4.2574	0.0390797	0.372973	JMY	427182
ENSGALG00000014094	0.829347	2.1405	4.25535	0.0391268	0.37308	STK38L	418217
ENSGALG00000027593	0.602426	3.77839	4.25387	0.0391609	0.37308	ZNF292	421828
ENSGALG00000004809	-0.606053	6.47702	4.251	0.0392272	0.373113	PPIF	423723
ENSGALG00000002504	0.813226	2.24428	4.25069	0.0392345	0.373113	TROVE2	424358
ENSGALG00000015474	0.92074	1.4384	4.24133	0.0394512	0.374839	CD80	768950
ENSGALG00000011342	0.666617	3.18216	4.23226	0.0396627	0.376512	FGD6	417908
ENSGALG00000019444	-0.688524	3.03414	4.22906	0.0397374	0.376853	SPAG1	420249
ENSGALG00000002452	0.583156	4.8001	4.2277	0.0397693	0.376853	AQP3	426894
ENSGALG00000009068	0.595985	3.83915	4.2238	0.0398607	0.377383	NA	NA
ENSGALG00000004280	0.796977	2.33087	4.21943	0.0399636	0.377969	ANO9	422996
ENSGALG00000009092	0.932859	1.32168	4.21816	0.0399935	0.377969	NA	NA
ENSGALG00000008459	0.589594	5.12232	4.20659	0.0402671	0.380105	BMPR2	374147
ENSGALG00000016510	-0.608291	3.66867	4.20451	0.0403166	0.380105	KRTCAP3	421984
ENSGALG00000013057	0.83137	2.08936	4.20347	0.0403414	0.380105	USP18	418167
ENSGALG00000010083	0.578624	4.64806	4.20173	0.0403828	0.380105	NA	NA
ENSGALG00000003068	0.578354	4.63152	4.20109	0.040398	0.380105	EZH1	420023
ENSGALG00000028163	0.752849	2.5934	4.19461	0.0405527	0.381216	NA	NA
ENSGALG00000010997	-0.585761	5.00511	4.19315	0.0405876	0.381216	DFNA5	420623
ENSGALG00000006818	0.577071	4.29011	4.1909	0.0406416	0.381386	KMT2A	414897
ENSGALG00000011608	0.598605	5.64069	4.18642	0.040749	0.382058	INF2	423492
ENSGALG00000003467	-0.608998	3.64255	4.18159	0.0408655	0.382538	BYSL	419927
ENSGALG00000000542	-0.598955	5.68738	4.18131	0.040872	0.382538	ZNF593	419549
ENSGALG00000002064	-0.576061	4.53792	4.17797	0.0409528	0.382932	STOML2	427412
ENSGALG00000008551	0.601595	6.96817	4.17659	0.0409861	0.382932	CRELD2	417735
ENSGALG00000015701	0.577109	4.6694	4.17409	0.0410467	0.383037	CXADR	418473
ENSGALG00000001184	-0.593241	5.37139	4.17063	0.0411304	0.383037	COQ9	415636
ENSGALG00000000641	-0.642999	3.32737	4.16906	0.0411686	0.383037	COG8	769684
ENSGALG00000026303	-0.587319	3.92764	4.16821	0.0411894	0.383037	NA	NA
ENSGALG00000006716	-0.967657	0.988008	4.16786	0.0411978	0.383037	NA	NA
ENSGALG00000016340	-0.606407	7.40614	4.16545	0.0412564	0.383037	EIF2S3L	418597
ENSGALG00000010055	0.712793	2.83263	4.16433	0.0412838	0.383037	DAAM2	421422
ENSGALG00000004039	-0.597473	5.66431	4.16428	0.041285	0.383037	MINOS1	419474
ENSGALG00000027181	-0.593179	5.41393	4.15765	0.0414469	0.383915	EMC4	100857962
ENSGALG00000006743	-0.616016	3.553	4.15745	0.0414517	0.383915	YWHAH	416955
ENSGALG00000003775	0.638671	3.34762	4.15315	0.0415572	0.384049	RICTOR	427447
ENSGALG00000000650	-0.573659	4.39674	4.14985	0.0416383	0.384049	NIP7	415863
ENSGALG00000011881	-0.941642	1.21808	4.14961	0.0416441	0.384049	CCNA2	396172
ENSGALG00000028194	-1.04505	0.378392	4.14768	0.0416917	0.384049	CHDSD	100499421
ENSGALG00000006839	0.609799	3.60182	4.14613	0.0417299	0.384049	NA	NA
ENSGALG00000002755	-0.602589	3.68853	4.14529	0.0417506	0.384049	RFWD3	415684
ENSGALG00000002431	0.781728	11.2238	4.14369	0.04179	0.384049	CFH	429057
ENSGALG00000005322	0.820187	2.12699	4.14334	0.0417986	0.384049	DCP1A	415992
ENSGALG00000013424	0.578217	4.85051	4.14316	0.041803	0.384049	TULP3	426085
ENSGALG00000010841	0.594266	5.54882	4.1422	0.0418268	0.384049	NA	NA
ENSGALG00000019873	-0.617431	3.52513	4.13419	0.0420251	0.385404	NA	NA
ENSGALG00000006586	0.903209	1.48661	4.13108	0.0421026	0.385404	LOC100859766	100859766
ENSGALG00000015842	0.787328	2.33486	4.13006	0.0421277	0.385404	TIAM1	418491
ENSGALG00000010349	-0.617736	3.51789	4.12908	0.0421523	0.385404	POLR1C	421452
ENSGALG00000015742	-0.573889	4.64804	4.12842	0.0421688	0.385404	MRPL39	418475
ENSGALG00000014435	-0.575563	4.76022	4.12751	0.0421915	0.385404	MRPL51	418274
ENSGALG00000022964	0.787587	11.3674	4.12435	0.0422703	0.385794	A2M	418251
ENSGALG00000002527	0.782933	2.35945	4.1205	0.0423666	0.386315	TMEM201	419443
ENSGALG00000027950	-0.578005	4.90201	4.11811	0.0424265	0.386315	TXNDC17	417680
ENSGALG00000007126	0.571616	4.55136	4.11644	0.0424683	0.386315	AFF4	416337
ENSGALG00000007205	-0.609862	7.71029	4.11627	0.0424725	0.386315	COX6A1	416978
ENSGALG00000010311	0.961212	0.973818	4.11461	0.0425143	0.386365	NAV3	417869
ENSGALG00000013969	-0.596873	7.00853	4.10723	0.0427003	0.387725	ALDH8A1	421695
ENSGALG00000021972	-0.58438	5.20299	4.10367	0.0427902	0.388167	PLIN4	100857433
ENSGALG00000020590	-0.580274	3.9699	4.10107	0.0428561	0.388167	CCDC101	424726
ENSGALG00000028795	-0.651405	3.22284	4.10098	0.0428584	0.388167	NA	NA
ENSGALG00000002143	0.575644	4.066	4.09555	0.0429962	0.389084	ANKLE2	416790
ENSGALG00000000954	-0.746214	2.58396	4.09108	0.0431102	0.389785	NA	NA
ENSGALG00000002769	0.587067	5.36438	4.08811	0.0431859	0.39002	DNAJC12	423647
ENSGALG00000001939	0.569192	4.50482	4.08659	0.0432248	0.39002	HIPK1	419880
ENSGALG00000009287	0.597083	3.69198	4.0849	0.0432681	0.39002	ATF2	395727
ENSGALG00000014526	-0.605777	7.64857	4.08347	0.0433045	0.39002	TPI1	396435
ENSGALG00000010156	0.606234	3.58847	4.08261	0.0433266	0.39002	DOCK8	427348
ENSGALG00000021512	0.813127	2.1306	4.08112	0.043365	0.39002	LOC415616	415616
ENSGALG00000029047	0.598313	3.67293	4.08004	0.0433925	0.39002	TMEM204	416759
ENSGALG00000004329	0.572118	4.13713	4.07715	0.0434669	0.390041	IQCE	416473
ENSGALG00000015024	-0.572105	4.76622	4.0761	0.0434938	0.390041	RCL1	427222
ENSGALG00000026756	-0.847002	1.90294	4.07461	0.0435323	0.390041	NA	NA
ENSGALG00000014981	-0.58537	5.33049	4.07426	0.0435413	0.390041	COX17	770190
ENSGALG00000019796	-0.582109	3.89375	4.06976	0.0436576	0.390055	DAP3	425065
ENSGALG00000005071	-0.588898	5.54179	4.06813	0.0436997	0.390055	MPP1	422197
ENSGALG00000008287	-0.568819	4.2898	4.06787	0.0437064	0.390055	PSMD10	422351
ENSGALG00000004621	0.625722	3.39793	4.06639	0.0437448	0.390055	PREX1	419210
ENSGALG00000011472	-0.65338	8.91985	4.06607	0.0437528	0.390055	RPL37A	769981
ENSGALG00000005786	-0.574519	4.91493	4.06511	0.0437778	0.390055	NA	NA
ENSGALG00000003795	-0.568837	4.61531	4.06396	0.0438077	0.390055	DENR	771794
ENSGALG00000026298	0.916576	1.30495	4.06184	0.0438626	0.390055	SERTAD2	421276
ENSGALG00000006998	0.585072	5.3646	4.06146	0.0438725	0.390055	LRP5	423114
ENSGALG00000010402	-0.623592	8.26171	4.0553	0.0440329	0.391155	HPGDS	395863
ENSGALG00000013811	-0.95022	1.04028	4.04901	0.0441974	0.391671	NCAPH2	426276
ENSGALG00000010211	0.597609	7.40846	4.04621	0.0442705	0.391671	ALDH6A1	423345
ENSGALG00000005957	0.892149	1.49224	4.04531	0.0442943	0.391671	SLC6A14	100857521
ENSGALG00000028801	0.747213	2.54298	4.04526	0.0442957	0.391671	YPEL1	416774
ENSGALG00000027983	-0.594763	3.68913	4.04418	0.044324	0.391671	TNK2	431014
ENSGALG00000017380	-0.595223	7.27726	4.04382	0.0443333	0.391671	UQCRH	771939
ENSGALG00000015485	-0.567086	4.29327	4.04282	0.0443596	0.391671	ACP6	418458
ENSGALG00000003360	-0.950713	1.03309	4.04185	0.0443852	0.391671	ARL10	416229
ENSGALG00000028372	-0.791718	2.25988	4.03729	0.0445053	0.392406	HIST1H2A4L1	100858459
ENSGALG00000009796	0.581223	3.85208	4.03016	0.0446936	0.393026	RPS6KC1	421362
ENSGALG00000015751	-0.589945	6.7373	4.0283	0.044743	0.393026	ATP5J	418477
ENSGALG00000016667	-0.643968	8.78655	4.02779	0.0447565	0.393026	AvBD10	414341
ENSGALG00000023379	0.950678	0.971575	4.02649	0.0447909	0.393026	F2RL2	768449
ENSGALG00000028590	-0.577631	3.91615	4.02529	0.0448229	0.393026	JMJD8	426917
ENSGALG00000016487	-0.589631	6.42316	4.02459	0.0448415	0.393026	LDAH	421967
ENSGALG00000026742	-0.759437	11.0211	4.02353	0.0448697	0.393026	NA	NA
ENSGALG00000028409	-0.574568	3.97453	4.02318	0.0448789	0.393026	SNRPG	771344
ENSGALG00000002495	-0.616607	8.14417	4.0221	0.0449077	0.393026	CHCHD2	417544
ENSGALG00000003259	-0.581804	3.8401	4.0198	0.0449691	0.39324	EIF2B1	100857736
ENSGALG00000016354	0.569339	4.84944	4.01629	0.0450628	0.393671	FAM91A1	770621
ENSGALG00000005452	-0.69626	2.86165	4.01518	0.0450924	0.393671	TADA2A	417656
ENSGALG00000027142	-0.617738	8.1934	4.01331	0.0451426	0.393787	RPL32	416122
ENSGALG00000006700	0.751484	2.49529	4.01134	0.0451951	0.393805	NA	NA
ENSGALG00000013793	0.630961	3.3166	4.00729	0.0453039	0.393805	CLOCK	373991
ENSGALG00000019445	-0.595251	7.43491	4.00726	0.0453047	0.393805	COX6C	420243
ENSGALG00000026760	-0.576828	3.90372	4.00685	0.0453157	0.393805	CCT3	425644
ENSGALG00000015506	-0.63197	8.55825	4.00634	0.0453295	0.393805	GBE1	427964
ENSGALG00000021066	-0.572486	3.98635	3.99918	0.0455225	0.394947	FMO4	770587
ENSGALG00000009158	0.571978	3.98152	3.99702	0.0455807	0.394947	CDC42BPA	416746
ENSGALG00000009266	0.856434	12.9017	3.99696	0.0455824	0.394947	FGA	396307
ENSGALG00000000017	-0.843092	1.86111	3.99577	0.0456145	0.394947	NA	NA
ENSGALG00000005856	0.583039	5.51919	3.9946	0.0456464	0.394947	TBC1D9B	416282
ENSGALG00000005294	0.583513	5.55479	3.99307	0.0456877	0.394984	PPFIBP2	428843
ENSGALG00000007902	0.565044	4.15816	3.98585	0.045884	0.396359	ATP7A	101747741
ENSGALG00000008611	0.562393	4.29856	3.98364	0.0459442	0.396433	ZBTB33	422367
ENSGALG00000013742	-0.644119	3.20651	3.98161	0.0459997	0.396433	EZR	395701
ENSGALG00000000685	0.604198	3.53125	3.97874	0.0460779	0.396433	MAP3K14	419964
ENSGALG00000004902	0.568718	4.94196	3.97778	0.0461043	0.396433	TOM1L2	416509
ENSGALG00000007042	1.00993	0.423489	3.9768	0.0461312	0.396433	CCDC40	422083
ENSGALG00000016217	0.580481	5.44553	3.97655	0.046138	0.396433	KDM6A	418556
ENSGALG00000013191	-0.581975	5.53486	3.97479	0.0461861	0.396433	NDUFS6	420976
ENSGALG00000026847	-0.563374	4.67823	3.97464	0.0461903	0.396433	C19orf70	100858091
ENSGALG00000012483	0.607868	8.00378	3.9728	0.0462409	0.396547	TMPRSS6	418046
ENSGALG00000002364	0.585105	6.18619	3.96387	0.0464868	0.397968	SEC16A	417136
ENSGALG00000001096	-0.586366	7.03574	3.96205	0.0465371	0.397968	UQCR11	770135
ENSGALG00000006475	0.56148	4.62558	3.96126	0.0465589	0.397968	KIAA0430	416595
ENSGALG00000011174	-0.584815	6.54165	3.96068	0.046575	0.397968	PSMB1	421551
ENSGALG00000025780	0.850203	1.76192	3.95946	0.0466087	0.397968	ITPRIP	428979
ENSGALG00000016687	0.933236	1.05143	3.95866	0.0466308	0.397968	P2RY8	418665
ENSGALG00000003630	-0.584037	5.91915	3.9556	0.0467157	0.398085	TMEM258	422964
ENSGALG00000012146	0.79393	2.17751	3.95547	0.0467192	0.398085	MGAT3	418013
ENSGALG00000027426	0.803735	2.10657	3.95341	0.0467765	0.398254	LOC100858268	100858268
ENSGALG00000003270	0.655829	3.09518	3.95079	0.0468493	0.398433	DRD1	427633
ENSGALG00000000734	-0.616734	3.40258	3.94997	0.0468722	0.398433	RPA2	419566
ENSGALG00000003732	-0.579469	5.51147	3.94563	0.0469931	0.399103	UCK1	771901
ENSGALG00000011568	-0.571269	5.13654	3.94446	0.0470261	0.399103	GRSF1	422646
ENSGALG00000000523	0.634546	3.24724	3.94193	0.0470969	0.399168	STK38	428260
ENSGALG00000021395	0.56037	4.65615	3.9415	0.0471086	0.399168	NA	NA
ENSGALG00000016662	0.902145	1.2971	3.92896	0.0474613	0.401837	GATA4	396392
ENSGALG00000012998	-0.819014	1.98575	3.92607	0.047543	0.402208	WNT5B	418154
ENSGALG00000006126	-0.582073	6.33739	3.92213	0.0476545	0.402365	COL6A2	396292
ENSGALG00000016639	0.575031	5.37342	3.92207	0.0476563	0.402365	KIF13B	422026
ENSGALG00000017324	-0.894541	1.38383	3.92009	0.0477122	0.402365	NA	NA
ENSGALG00000015238	0.584124	7.13703	3.92008	0.0477126	0.402365	CD164	395380
ENSGALG00000003406	0.571424	5.2421	3.91409	0.0478829	0.402991	RXRG	396231
ENSGALG00000025908	1.09586	-0.23615	3.9128	0.0479196	0.402991	NA	NA
ENSGALG00000025884	0.562149	4.87108	3.91161	0.0479535	0.402991	NABP1	424046
ENSGALG00000022683	-0.55901	4.20947	3.91137	0.0479606	0.402991	NA	NA
ENSGALG00000005069	0.557219	4.29222	3.91082	0.0479761	0.402991	PTGS2	396451
ENSGALG00000002701	-0.589434	3.63596	3.90873	0.0480358	0.403175	DNAJC9	423640
ENSGALG00000007028	0.848862	1.72124	3.90498	0.0481432	0.403668	LOC101749809	101749809
ENSGALG00000005849	-0.601262	7.96347	3.90403	0.0481704	0.403668	PPDPF	419245
ENSGALG00000002579	0.566489	5.08033	3.9003	0.0482776	0.404249	RIMBP2	374105
ENSGALG00000010553	-0.565179	5.02499	3.8981	0.0483408	0.404461	AIMP1	422533
ENSGALG00000006426	0.637285	3.19624	3.89436	0.0484486	0.405044	PAK2	424860
ENSGALG00000008590	-0.615673	8.38615	3.89196	0.0485178	0.405304	EEF1B2	395723
ENSGALG00000014833	-0.608019	8.19514	3.88812	0.0486287	0.40585	RPL37	427186
ENSGALG00000001995	0.5734	3.81088	3.88674	0.0486688	0.40585	LIMS2	424752
ENSGALG00000008705	-0.567504	5.15922	3.88575	0.0486975	0.40585	TRABD	417746
ENSGALG00000009414	0.884157	1.40085	3.88204	0.0488053	0.406161	FAM198B	422413
ENSGALG00000005254	-0.554655	4.47324	3.88096	0.0488366	0.406161	CKLF	415795
ENSGALG00000005789	-0.582322	7.22928	3.88053	0.0488492	0.406161	UQCRC1	416013
ENSGALG00000009286	-0.581213	7.16811	3.87605	0.0489795	0.406722	ATP5G3	424142
ENSGALG00000009955	0.553912	4.39262	3.87559	0.048993	0.406722	ABCG5	421401
ENSGALG00000000151	-0.621064	3.31977	3.87153	0.0491117	0.407135	ADAMTS19	415600
ENSGALG00000001895	0.575842	5.67718	3.87007	0.0491546	0.407135	PANK3	416170
ENSGALG00000013921	-0.578149	6.72866	3.86997	0.0491574	0.407135	TOMM20	426309
ENSGALG00000023436	0.971584	0.618838	3.86856	0.0491986	0.40716	HDC	415454
ENSGALG00000015315	0.823019	1.88986	3.86478	0.0493096	0.407639	TRIM14	427282
ENSGALG00000004397	0.770164	2.27495	3.86398	0.0493331	0.407639	MLXIP	416857
ENSGALG00000004971	-0.577529	6.111	3.86209	0.0493887	0.407782	URM1	417221
ENSGALG00000015040	0.558767	4.87907	3.86043	0.0494377	0.407799	NA	NA
ENSGALG00000009362	0.648702	3.09076	3.85942	0.0494674	0.407799	ITGA6	396226
ENSGALG00000028573	-0.571111	3.81451	3.85258	0.0496696	0.408954	SAYSD1	421426
ENSGALG00000015957	0.58029	3.68421	3.85062	0.0497277	0.408954	RNF151	420226
ENSGALG00000015486	-0.563618	3.93812	3.84907	0.0497737	0.408954	NA	NA
ENSGALG00000010641	-0.614031	8.43063	3.849	0.0497756	0.408954	SCCPDH	421485
ENSGALG00000016797	-0.926838	1.03419	3.8482	0.0497994	0.408954	FHL2	418726
ENSGALG00000005346	-0.807664	2.0105	3.84501	0.0498941	0.409205	PPIC	768427
ENSGALG00000005086	0.551687	4.49142	3.84324	0.0499469	0.409205	PLAU	396424
ENSGALG00000006613	0.5829	7.44381	3.84227	0.0499759	0.409205	CTSD	396090
ENSGALG00000020922	-0.633252	3.20096	3.84201	0.0499836	0.409205	C8H1ORF21	424449
ENSGALG00000001320	-0.586106	7.59836	3.83987	0.0500475	0.409414	CYP1A2	396051
ENSGALG00000026299	0.621075	3.28588	3.83587	0.050167	0.410076	C1H3ORF52	418422
ENSGALG00000016998	0.68084	2.8502	3.8313	0.050304	0.41088	NA	NA
ENSGALG00000001720	0.594134	3.518	3.82892	0.0503753	0.41107	NA	NA
ENSGALG00000010290	0.56659	5.30656	3.82795	0.0504044	0.41107	VEGFA	395909
ENSGALG00000009054	-0.550964	4.32091	3.82403	0.0505225	0.411718	TMEM141	417294
ENSGALG00000007575	0.59138	3.53855	3.82086	0.0506183	0.412147	NA	NA
ENSGALG00000004088	0.558212	4.98545	3.81972	0.0506526	0.412147	FNBP1	417187
ENSGALG00000015881	0.551167	4.66485	3.81142	0.0509042	0.413879	CPNE3	420214
ENSGALG00000004437	0.987193	0.426657	3.80411	0.0511268	0.415198	LHFPL2	416369
ENSGALG00000012119	0.574776	7.09017	3.80269	0.0511705	0.415198	MARCO	395488
ENSGALG00000026713	-0.5536	4.10414	3.80226	0.0511835	0.415198	H2AFV	426617
ENSGALG00000010668	0.558651	5.07063	3.79747	0.0513301	0.416061	WWC2	422555
ENSGALG00000005190	-0.586597	3.57022	3.79546	0.0513919	0.416061	NA	NA
ENSGALG00000027249	-0.678546	2.84955	3.79496	0.0514071	0.416061	NA	NA
ENSGALG00000027469	-0.568772	5.55791	3.79359	0.0514492	0.416086	LOC100859443	100859443
ENSGALG00000015257	0.693394	2.7415	3.79172	0.0515066	0.416234	GIN1	101750732
ENSGALG00000026250	-0.878443	1.38562	3.78881	0.0515962	0.416642	DOK2	100857332
ENSGALG00000007191	-0.830898	1.78408	3.78737	0.0516406	0.416685	TK1	395719
ENSGALG00000014074	0.564755	5.37311	3.78437	0.0517335	0.416864	CPEB4	416363
ENSGALG00000010423	0.73729	2.44341	3.78412	0.051741	0.416864	POMT2	423373
ENSGALG00000003065	-0.674245	2.86876	3.78071	0.0518468	0.417385	NECAB3	419154
ENSGALG00000025800	-0.569369	3.76116	3.7795	0.0518841	0.417385	LOC100859906	100859906
ENSGALG00000014847	0.819739	1.84504	3.77292	0.0520886	0.417805	MYOM1	395805
ENSGALG00000027282	-0.570755	6.72914	3.77259	0.0520988	0.417805	C14ORF1	423366
ENSGALG00000011106	0.582903	3.58457	3.77217	0.0521119	0.417805	GALNT2	421540
ENSGALG00000009433	0.548466	4.20062	3.77027	0.0521711	0.417805	BAG3	423931
ENSGALG00000007820	0.627457	3.19174	3.76906	0.0522089	0.417805	BTRC	423854
ENSGALG00000003625	-0.567659	5.61667	3.76901	0.0522104	0.417805	NDUFS5	771510
ENSGALG00000016909	0.570071	5.958	3.769	0.0522109	0.417805	NDFIP2	418803
ENSGALG00000027093	0.643365	3.06914	3.76551	0.0523198	0.418111	TLR1B	771173
ENSGALG00000003210	-0.547636	4.25417	3.76503	0.0523348	0.418111	SURF6	417160
ENSGALG00000027665	0.822548	1.81083	3.76401	0.052367	0.418111	SYNGR1	418015
ENSGALG00000003771	0.641257	3.08449	3.76236	0.0524186	0.41821	SIN3B	420140
ENSGALG00000002106	0.550627	4.85815	3.75614	0.0526138	0.419346	CLCC1	424343
ENSGALG00000002849	-0.573592	7.28648	3.75532	0.0526397	0.419346	DCXR	374066
ENSGALG00000000845	0.554443	5.04285	3.74933	0.0528288	0.420538	UVRAG	419091
ENSGALG00000028265	0.568569	6.01689	3.7474	0.0528898	0.420609	SURF4	374273
ENSGALG00000001976	0.545475	4.5843	3.74655	0.0529168	0.420609	TRIM33	419883
ENSGALG00000008082	-0.567834	5.87178	3.74345	0.053015	0.420886	THOC5	417019
ENSGALG00000002517	-0.586317	3.53291	3.74196	0.0530621	0.420886	ZMYM6NB	100857984
ENSGALG00000006448	-0.583287	3.56074	3.74024	0.0531168	0.420886	IRF9	395243
ENSGALG00000000436	-0.740809	2.39712	3.73953	0.0531392	0.420886	RABIF	421170
ENSGALG00000003016	0.568047	6.41651	3.73871	0.0531653	0.420886	MASP2	407089
ENSGALG00000007315	-0.549375	4.85278	3.73798	0.0531887	0.420886	PSMD6	416079
ENSGALG00000027023	0.811423	1.86679	3.73264	0.0533589	0.42192	LOC100859682	100859682
ENSGALG00000005845	0.755135	2.28282	3.72929	0.053466	0.422175	SLC7A5	415832
ENSGALG00000010117	-0.640961	3.07043	3.72885	0.0534802	0.422175	SLC25A21	423330
ENSGALG00000028866	-0.554943	5.12342	3.72791	0.0535102	0.422175	NA	NA
ENSGALG00000027807	-0.575608	7.52951	3.72423	0.0536282	0.422517	RPS26	100857770
ENSGALG00000005716	0.545109	4.19736	3.72242	0.0536867	0.422517	SBF2	423043
ENSGALG00000007863	-0.566762	6.64489	3.72131	0.0537222	0.422517	LOC771947	771947
ENSGALG00000005725	0.56173	5.46988	3.72082	0.0537381	0.422517	NA	NA
ENSGALG00000014328	-0.54318	4.37686	3.72039	0.0537518	0.422517	RBM34	426311
ENSGALG00000013824	0.643291	3.04074	3.71782	0.0538346	0.422856	NA	NA
ENSGALG00000011473	0.944297	0.676264	3.70705	0.054183	0.425279	RPS6KA2	421570
ENSGALG00000027944	0.8777	1.27833	3.70548	0.0542342	0.425367	NA	NA
ENSGALG00000015271	-0.611563	3.27557	3.69766	0.0544888	0.427049	FILIP1L	769163
ENSGALG00000015663	-0.565062	6.85202	3.69396	0.05461	0.427492	HSDL2	100858057
ENSGALG00000018760	-0.541636	4.58027	3.69325	0.054633	0.427492	LAMTOR2	100859842
ENSGALG00000028306	-0.574957	3.60954	3.6915	0.0546903	0.427492	NA	NA
ENSGALG00000016196	0.563878	5.90162	3.69103	0.0547058	0.427492	CBS	418545
ENSGALG00000004230	-0.964746	0.535755	3.68789	0.0548089	0.427984	LIPC	427495
ENSGALG00000006286	0.642946	3.02177	3.68293	0.0549723	0.428829	USP31	416580
ENSGALG00000013486	0.683599	2.73818	3.68216	0.0549976	0.428829	ATMIN	426138
ENSGALG00000025582	0.962991	0.484915	3.67739	0.0551553	0.429324	NA	NA
ENSGALG00000002569	-0.564138	6.93643	3.67737	0.0551558	0.429324	RAN	396193
ENSGALG00000002141	0.564135	6.95476	3.67657	0.0551821	0.429324	UGGT1	424757
ENSGALG00000009995	0.959787	0.504398	3.67296	0.055302	0.429943	AKAP6	423314
ENSGALG00000011266	0.640966	3.02786	3.67056	0.0553817	0.430248	PPM1K	422614
ENSGALG00000003557	-0.542246	4.15894	3.66907	0.0554311	0.430319	PAOX	100857693
ENSGALG00000001405	-0.547662	5.00938	3.66667	0.0555109	0.430377	IRF6	419863
ENSGALG00000021397	-0.56399	7.04642	3.66618	0.0555275	0.430377	LOC107052389	107052389
ENSGALG00000000791	-0.930874	0.79658	3.66433	0.0555891	0.430377	FAM72A	419841
ENSGALG00000008983	0.591873	3.4148	3.66399	0.0556003	0.430377	GNB4	424974
ENSGALG00000016321	0.548538	3.95264	3.66112	0.0556962	0.430806	ICK	421896
ENSGALG00000003211	-0.562082	6.28082	3.65862	0.0557797	0.430999	POLDIP2	417565
ENSGALG00000026582	-0.710213	2.54992	3.65675	0.0558425	0.430999	SOX18	374200
ENSGALG00000016312	-0.636879	3.05526	3.65675	0.0558425	0.430999	POLA1	418593
ENSGALG00000012291	-0.542918	4.85105	3.65123	0.0560279	0.431906	POLR2F	395486
ENSGALG00000010627	-0.579278	3.53135	3.65014	0.0560644	0.431906	PRPF38A	771795
ENSGALG00000014860	0.558319	5.60483	3.64963	0.0560816	0.431906	YES1	396238
ENSGALG00000010766	0.608063	3.2643	3.64645	0.0561889	0.431961	ATXN3	378424
ENSGALG00000008130	-0.57744	7.85094	3.64473	0.0562468	0.431961	RTN4	378790
ENSGALG00000010430	0.632903	3.0711	3.64442	0.0562575	0.431961	TM4SF1	425046
ENSGALG00000016092	0.730386	2.39401	3.6432	0.0562986	0.431961	NA	NA
ENSGALG00000004871	-0.635854	9.29464	3.64261	0.0563186	0.431961	RPS24	423726
ENSGALG00000028641	-0.562296	7.0662	3.64221	0.0563322	0.431961	PARK7	395277
ENSGALG00000010987	0.541022	4.80976	3.63997	0.056408	0.432232	LYST	421514
ENSGALG00000022193	-0.536668	4.3715	3.63279	0.0566516	0.433664	MRPS12	770472
ENSGALG00000005803	0.743782	2.2938	3.63138	0.0566999	0.433664	ZNRF3	416919
ENSGALG00000029152	-0.642447	2.99759	3.63087	0.0567172	0.433664	IMP4	100857200
ENSGALG00000004684	0.71823	2.4687	3.62807	0.0568128	0.434084	IPPK	415951
ENSGALG00000022720	0.705904	2.55184	3.62503	0.0569166	0.434565	NA	NA
ENSGALG00000007970	0.547459	3.90987	3.6199	0.0570923	0.435027	PIAS1	427514
ENSGALG00000016333	0.558773	6.7022	3.61788	0.0571618	0.435027	MTSS1	420336
ENSGALG00000015704	-0.561427	7.17738	3.61711	0.0571881	0.435027	TXN	396437
ENSGALG00000009842	0.572724	7.77396	3.61279	0.0573368	0.435027	RASSF3	417828
ENSGALG00000023818	0.657971	2.87011	3.61249	0.0573471	0.435027	NA	NA
ENSGALG00000027618	-0.822657	1.68482	3.61222	0.0573566	0.435027	NA	NA
ENSGALG00000004954	-0.740744	2.31295	3.61217	0.0573582	0.435027	DUT	769338
ENSGALG00000004082	0.641045	2.99013	3.61208	0.0573612	0.435027	TAOK1	417583
ENSGALG00000017219	-0.55828	6.54045	3.61169	0.0573748	0.435027	C1H11ORF54	419001
ENSGALG00000026738	-0.642431	2.98556	3.61065	0.0574108	0.435027	HIST1H2A4	404299
ENSGALG00000004984	0.541269	4.92914	3.6102	0.0574263	0.435027	SECISBP2L	415435
ENSGALG00000028807	0.545133	5.10822	3.60464	0.0576186	0.436173	AP1AR	422693
ENSGALG00000010399	-0.55769	6.22049	3.60234	0.0576984	0.436467	SELT	425041
ENSGALG00000026159	-0.832202	1.59147	3.60018	0.0577732	0.436559	PDLIM7	416362
ENSGALG00000006075	-0.558304	6.96998	3.59963	0.0577925	0.436559	METTL7A	426871
ENSGALG00000005519	0.895761	0.987518	3.59816	0.0578436	0.436635	NA	NA
ENSGALG00000015764	-0.553264	3.79276	3.59693	0.0578864	0.436649	FABP5	420197
ENSGALG00000014387	-0.533897	4.51427	3.59506	0.0579517	0.436832	MRPL10	426521
ENSGALG00000005948	-0.592139	8.41075	3.59065	0.0581056	0.437106	RPL27A	770018
ENSGALG00000013941	0.83017	1.57577	3.58817	0.0581924	0.437106	PDE7B	421692
ENSGALG00000000884	-0.54575	3.90236	3.5871	0.0582296	0.437106	CXXC5	416138
ENSGALG00000001409	0.902932	0.907983	3.58568	0.0582796	0.437106	IL12B	404671
ENSGALG00000011031	0.559448	7.22682	3.5846	0.0583176	0.437106	JAK1	395681
ENSGALG00000028358	-0.55396	5.67117	3.58314	0.0583686	0.437106	NUDT16L1	395557
ENSGALG00000015993	-0.551274	5.46629	3.58246	0.0583927	0.437106	MTERF3	420237
ENSGALG00000011468	-0.76647	2.10438	3.58213	0.0584044	0.437106	IGFBP5	424220
ENSGALG00000013627	0.56662	7.63267	3.58089	0.0584478	0.437106	SLC7A2	422730
ENSGALG00000008058	0.63944	2.98013	3.57906	0.0585123	0.437106	PAK3	422342
ENSGALG00000016980	0.63549	3.00809	3.57828	0.0585399	0.437106	COG3	418846
ENSGALG00000008620	-0.588115	8.33504	3.57702	0.0585843	0.437106	RPL39	374132
ENSGALG00000009733	-0.55344	5.6746	3.57564	0.0586329	0.437106	SHFM1	772237
ENSGALG00000011079	-0.555455	6.40946	3.57471	0.0586656	0.437106	GLRX5	423440
ENSGALG00000014907	0.558391	3.689	3.57433	0.058679	0.437106	DCBLD1	421734
ENSGALG00000001788	0.8218	1.63586	3.57418	0.0586843	0.437106	ADPGK	415317
ENSGALG00000002033	-0.552683	5.61858	3.57373	0.0587004	0.437106	NDUFB6	416391
ENSGALG00000001587	-0.546298	5.25442	3.57298	0.0587267	0.437106	NA	NA
ENSGALG00000007807	-0.813548	1.71803	3.57164	0.0587742	0.437154	VASN	101749629
ENSGALG00000026778	-0.531841	4.40776	3.56958	0.058847	0.43734	LOC101750874	101750874
ENSGALG00000008756	0.626066	3.07101	3.56859	0.0588825	0.43734	PLEK	395669
ENSGALG00000010001	0.547639	5.34276	3.56746	0.0589224	0.43734	EGLN3	423316
ENSGALG00000007996	0.622543	3.09562	3.56602	0.0589734	0.437414	ANKRD44	424055
ENSGALG00000007195	-0.534595	4.15899	3.56469	0.0590206	0.437459	NA	NA
ENSGALG00000028119	-0.533701	4.73349	3.55905	0.0592216	0.438643	CDC42SE1L	100859506
ENSGALG00000026466	-0.576354	3.48328	3.55559	0.0593453	0.439255	LOC100859100	100859100
ENSGALG00000007483	0.70105	2.53221	3.54985	0.0595509	0.440432	LRIG1	427592
ENSGALG00000003147	0.553264	6.40809	3.54721	0.0596456	0.440432	TRPC4AP	428134
ENSGALG00000013821	-0.7272	2.35824	3.54627	0.0596794	0.440432	GEMIN6	426266
ENSGALG00000003970	0.544283	5.26383	3.54582	0.0596955	0.440432	TJP1	415388
ENSGALG00000012085	-0.769429	2.05167	3.54528	0.059715	0.440432	NA	NA
ENSGALG00000016444	-0.603433	3.23553	3.54225	0.0598241	0.440432	ODC1	421937
ENSGALG00000006695	0.717184	2.41478	3.54139	0.0598553	0.440432	BCR	416952
ENSGALG00000007870	0.54572	3.83363	3.541	0.0598694	0.440432	SMAD3	395132
ENSGALG00000007237	-0.530452	4.27988	3.54035	0.059893	0.440432	ALYREF	769169
ENSGALG00000007943	-0.612144	3.16785	3.53965	0.059918	0.440432	NEBL	395148
ENSGALG00000004346	-0.569992	3.52927	3.53543	0.0600707	0.44125	P2RY4	100857687
ENSGALG00000014841	-0.533911	4.09177	3.53277	0.0601672	0.441474	HDDC2	421719
ENSGALG00000014286	0.551877	6.01059	3.53214	0.0601899	0.441474	PDS5A	422787
ENSGALG00000001790	-0.533591	4.83956	3.5309	0.0602352	0.441474	METTL23	100859394
ENSGALG00000024486	0.88574	1.00092	3.5275	0.0603586	0.441474	C4orf48	422894
ENSGALG00000010291	-0.665863	2.76512	3.52661	0.0603912	0.441474	NA	NA
ENSGALG00000001513	0.552102	3.71961	3.52431	0.0604751	0.441474	CNTRL	417121
ENSGALG00000007522	0.565626	3.5598	3.52408	0.0604833	0.441474	ABCC3	422099
ENSGALG00000003519	0.535876	4.00485	3.52402	0.0604855	0.441474	CHIA-M31	419931
ENSGALG00000001298	-0.643444	2.92164	3.52379	0.0604941	0.441474	RFC2	396542
ENSGALG00000005468	0.533512	4.06853	3.5232	0.0605156	0.441474	SYNRG	417658
ENSGALG00000015821	-0.55121	6.5306	3.52131	0.0605847	0.441675	CCT8	418486
ENSGALG00000012992	0.538812	5.11943	3.51887	0.0606738	0.442022	WNK1	427925
ENSGALG00000024248	0.6752	2.6844	3.51406	0.06085	0.442758	NA	NA
ENSGALG00000002696	-0.571461	8.00436	3.51359	0.0608673	0.442758	RPL17	426845
ENSGALG00000000693	-0.564656	3.56495	3.51234	0.0609135	0.442758	NOB1	415867
ENSGALG00000012954	0.545665	5.46714	3.51159	0.0609411	0.442758	MYO10	420913
ENSGALG00000016476	-0.527696	4.5099	3.51025	0.0609903	0.442814	TTC32	769943
ENSGALG00000002797	-0.534483	4.96341	3.5081	0.0610694	0.442911	PGD	419450
ENSGALG00000013643	-0.590371	3.32064	3.50763	0.0610868	0.442911	TMEM51	771913
ENSGALG00000007250	-0.529092	4.19915	3.50619	0.06114	0.442934	NA	NA
ENSGALG00000009090	0.55986	3.60711	3.50529	0.0611733	0.442934	UAP1L1	417295
ENSGALG00000023608	-0.547458	5.6405	3.50338	0.0612437	0.443143	NA	NA
ENSGALG00000015633	-0.933591	0.576284	3.49983	0.061375	0.443506	TERF1	378896
ENSGALG00000001913	-0.545583	5.51568	3.49968	0.0613807	0.443506	DYNLRB1	419143
ENSGALG00000002762	0.622686	3.04898	3.49802	0.0614423	0.443506	UHRF1BP1	419900
ENSGALG00000007611	-0.575919	8.17971	3.49753	0.0614604	0.443506	NA	NA
ENSGALG00000014801	-0.898773	0.878863	3.49549	0.0615363	0.443753	NDC80	395134
ENSGALG00000027152	0.528808	4.15569	3.49285	0.0616345	0.44416	HELZ	417427
ENSGALG00000020513	-0.544984	5.54521	3.48691	0.0618558	0.445276	NA	NA
ENSGALG00000015396	0.573809	3.44764	3.48646	0.0618729	0.445276	CD200	418425
ENSGALG00000028470	-0.524798	4.42829	3.47619	0.0622577	0.446682	NA	NA
ENSGALG00000014887	-0.664303	2.74314	3.47613	0.0622603	0.446682	ASF1A	723780
ENSGALG00000011446	0.528055	4.12555	3.47539	0.0622881	0.446682	TNFAIP2	423477
ENSGALG00000011132	0.530931	4.03628	3.47482	0.0623095	0.446682	RBMS1	395880
ENSGALG00000006267	-0.746942	2.16366	3.47448	0.0623224	0.446682	TPX2	395081
ENSGALG00000007552	0.626149	3.00594	3.47373	0.0623505	0.446682	GLS	424043
ENSGALG00000012658	0.542611	5.46416	3.47343	0.0623618	0.446682	TCP11L2	425052
ENSGALG00000012608	0.680277	2.62022	3.47138	0.062439	0.446934	DAPK1	431670
ENSGALG00000003566	0.709442	2.41725	3.46872	0.0625398	0.447167	SMURF2	427809
ENSGALG00000012471	-0.535858	3.91608	3.4683	0.0625555	0.447167	EIF2B4	425800
ENSGALG00000001275	0.542128	3.7974	3.46529	0.0626697	0.447683	PDCL	772371
ENSGALG00000003141	0.536109	3.8965	3.4635	0.0627375	0.447706	SMAP2	419641
ENSGALG00000009942	0.548391	3.70522	3.46298	0.0627571	0.447706	MDM2	395609
ENSGALG00000011648	-0.751239	2.11811	3.4611	0.0628284	0.447915	ABCB6	425721
ENSGALG00000002042	-0.527259	4.12552	3.45868	0.0629204	0.448271	NA	NA
ENSGALG00000027116	0.764476	1.99567	3.45212	0.0631707	0.449112	ONECUT2	100857974
ENSGALG00000009195	0.63442	2.9319	3.45185	0.063181	0.449112	NA	NA
ENSGALG00000013967	-0.576753	8.31072	3.45163	0.0631894	0.449112	NA	NA
ENSGALG00000009859	-0.529595	4.0302	3.45117	0.0632071	0.449112	TBC1D30	417830
ENSGALG00000006690	-0.545669	6.2009	3.44966	0.0632648	0.449223	ECHDC3	419098
ENSGALG00000002759	0.673867	2.64948	3.44822	0.0633201	0.449315	PEAK1	100857260
ENSGALG00000015083	0.538157	3.83415	3.44436	0.0634679	0.450064	DENND4C	427236
ENSGALG00000007079	0.711387	2.38392	3.4428	0.0635281	0.450145	PAPPA	417245
ENSGALG00000027688	-0.54379	5.78554	3.4414	0.0635818	0.450145	NA	NA
ENSGALG00000002222	-0.5465	3.70977	3.43903	0.0636732	0.450145	NOC2L	419433
ENSGALG00000012735	0.869722	1.0406	3.43862	0.0636888	0.450145	EDN1	420854
ENSGALG00000027247	-0.83907	1.36825	3.43857	0.0636906	0.450145	EOMES	428443
ENSGALG00000005688	0.563207	3.50729	3.43391	0.0638709	0.45112	DNASE1L3	416008
ENSGALG00000000621	-0.627441	2.97253	3.42879	0.0640691	0.45222	ANKRD47	428321
ENSGALG00000015192	-0.804696	1.65851	3.42711	0.0641341	0.452379	GZMM	100859124
ENSGALG00000009890	-0.531584	3.93558	3.42456	0.0642335	0.452619	MRPS10	421385
ENSGALG00000006809	-0.909263	0.696083	3.42385	0.0642609	0.452619	POU2AF1	373994
ENSGALG00000011442	0.63823	2.883	3.42178	0.0643415	0.452619	TGFBR2	396399
ENSGALG00000009380	-0.563588	3.50017	3.42117	0.0643653	0.452619	ST7	417770
ENSGALG00000006838	0.698838	2.45639	3.42078	0.0643805	0.452619	LOC416959	416959
ENSGALG00000011556	0.586338	3.28298	3.41839	0.0644739	0.452976	CAPN7	420683
ENSGALG00000008621	0.641505	2.85689	3.41645	0.0645498	0.453174	NRP2	374157
ENSGALG00000020009	-0.534003	3.87107	3.41549	0.0645873	0.453174	NA	NA
ENSGALG00000026636	0.970545	0.117865	3.4126	0.0647003	0.453669	NA	NA
ENSGALG00000004980	0.525789	4.03358	3.40856	0.0648589	0.454474	KCNMA1	374065
ENSGALG00000016281	-0.537826	3.8001	3.4075	0.0649005	0.454474	DMD	396236
ENSGALG00000028154	0.895152	0.756651	3.40524	0.0649896	0.454799	NA	NA
ENSGALG00000016261	0.520048	4.24742	3.40214	0.0651119	0.455084	CYBB	418581
ENSGALG00000009002	0.713269	2.34062	3.40126	0.0651466	0.455084	CPED1	417761
ENSGALG00000013512	-0.520927	4.68344	3.40096	0.0651586	0.455084	BTF3	426154
ENSGALG00000014295	0.541202	3.72863	3.39538	0.0653793	0.456245	SLC25A22	429678
ENSGALG00000029054	-0.538344	5.59381	3.3946	0.0654104	0.456245	NA	NA
ENSGALG00000007096	-0.538872	5.66635	3.39151	0.0655328	0.4568	NA	NA
ENSGALG00000011517	0.525069	4.01554	3.3888	0.0656408	0.457002	SNRK	420675
ENSGALG00000027537	-0.540676	6.05182	3.38841	0.0656561	0.457002	NA	NA
ENSGALG00000010463	-0.529664	5.16203	3.38683	0.0657193	0.457002	AHSA1	423378
ENSGALG00000009070	-0.555751	7.82445	3.38647	0.0657334	0.457002	HSPE1	395948
ENSGALG00000028600	-0.557822	7.90389	3.38477	0.0658015	0.457177	PPIA	776282
ENSGALG00000013224	0.528492	5.14585	3.37762	0.0660872	0.458863	SOS1	431192
ENSGALG00000010199	0.716879	2.29313	3.37537	0.0661778	0.458887	MFSD8	422498
ENSGALG00000009641	-0.520029	4.75138	3.37388	0.0662375	0.458887	COL1A2	396243
ENSGALG00000000075	0.544793	3.65976	3.37285	0.0662791	0.458887	NA	NA
ENSGALG00000003500	0.522152	4.88889	3.3718	0.0663211	0.458887	TSC1	417166
ENSGALG00000023454	-0.523558	4.02487	3.36944	0.0664165	0.458887	C9orf152	101750288
ENSGALG00000003899	-0.63349	2.89038	3.36941	0.0664177	0.458887	RAB17	424017
ENSGALG00000010255	-0.62508	2.94863	3.36641	0.0665385	0.458887	NASP	424600
ENSGALG00000026857	-0.587249	3.24078	3.36559	0.0665717	0.458887	RP11-298I3.5	100859630
ENSGALG00000028003	-0.518142	4.68426	3.36487	0.0666009	0.458887	NA	NA
ENSGALG00000012135	-0.571997	8.38223	3.3646	0.0666118	0.458887	ATF4	395693
ENSGALG00000006651	-0.846533	1.20367	3.36211	0.0667125	0.458887	OGG1	771001
ENSGALG00000025873	0.597141	3.15158	3.36073	0.0667683	0.458887	NA	NA
ENSGALG00000010554	0.517277	4.665	3.35977	0.0668074	0.458887	RMDN2	421465
ENSGALG00000012278	0.722351	2.24192	3.35925	0.0668286	0.458887	EMCN	772178
ENSGALG00000001785	-0.534212	5.50206	3.35851	0.0668584	0.458887	HSD3B7	417505
ENSGALG00000022557	-0.774058	1.84403	3.35741	0.0669033	0.458887	CLDN3	374029
ENSGALG00000016986	0.538812	6.94442	3.35677	0.0669292	0.458887	LCP1	418852
ENSGALG00000008858	-0.602067	9.11832	3.35657	0.0669372	0.458887	MDH1	421281
ENSGALG00000005134	0.537697	3.73213	3.35514	0.0669957	0.458887	ZSWIM8	423739
ENSGALG00000019598	-0.537894	6.57291	3.35429	0.0670301	0.458887	PSMA2	420772
ENSGALG00000011328	-0.541427	3.68767	3.35422	0.0670329	0.458887	GLB1L	429037
ENSGALG00000008257	0.515369	4.52243	3.35408	0.0670386	0.458887	MERTK	395836
ENSGALG00000003591	0.839201	1.22927	3.3518	0.0671314	0.459027	FTO	415718
ENSGALG00000029153	-0.515484	4.34268	3.35147	0.0671452	0.459027	GPATCH4	100859444
ENSGALG00000004751	-0.704194	2.37555	3.3493	0.0672334	0.459102	LOC771089	771089
ENSGALG00000009966	0.777035	1.79553	3.34882	0.067253	0.459102	FRS2	417845
ENSGALG00000001459	0.521193	4.93153	3.34803	0.0672855	0.459102	TNNC1	396032
ENSGALG00000001527	0.664863	2.63938	3.34308	0.0674882	0.459163	VWA1	419413
ENSGALG00000014971	0.537201	6.82027	3.34277	0.067501	0.459163	SLC2A9	422843
ENSGALG00000004545	-0.902789	0.658001	3.34207	0.0675298	0.459163	WDR72	427497
ENSGALG00000013423	-0.673974	2.5819	3.34191	0.0675363	0.459163	DSN1	426088
ENSGALG00000016302	0.60598	3.06855	3.34143	0.067556	0.459163	ASAP1	428385
ENSGALG00000008564	0.936742	0.308637	3.34064	0.0675881	0.459163	NSUN6	428419
ENSGALG00000012848	0.522149	3.99197	3.34035	0.0676003	0.459163	KDM7A	418110
ENSGALG00000026537	-0.572295	3.35164	3.3394	0.0676394	0.459163	LOC100858454	100858454
ENSGALG00000006501	0.610295	3.03398	3.3379	0.067701	0.459289	GGT5	416943
ENSGALG00000006609	0.674001	2.56707	3.33482	0.067828	0.459857	EPHB1	396177
ENSGALG00000004711	-0.536121	6.28747	3.33067	0.067999	0.46054	NA	NA
ENSGALG00000016171	0.53347	5.63397	3.33028	0.0680152	0.46054	PTK2	396416
ENSGALG00000023409	0.787274	1.68046	3.3285	0.0680889	0.460747	NA	NA
ENSGALG00000022174	-0.53578	6.37081	3.3271	0.0681469	0.460787	RPL17	426845
ENSGALG00000005065	0.540796	3.65839	3.32449	0.0682551	0.460787	PLA2G4A	396394
ENSGALG00000002658	0.53739	3.70139	3.32319	0.0683092	0.460787	ATF6	424365
ENSGALG00000026019	-0.589422	3.19147	3.32241	0.0683414	0.460787	ASCC1	423709
ENSGALG00000027105	-0.968862	0.0965753	3.32238	0.0683429	0.460787	NA	NA
ENSGALG00000002024	0.535162	6.18381	3.31964	0.0684568	0.460787	COMT	416783
ENSGALG00000014346	0.588293	3.19138	3.31624	0.0685984	0.460787	TSPAN9	418263
ENSGALG00000026480	-0.537802	3.69387	3.31589	0.068613	0.460787	LOC100858339	100858339
ENSGALG00000005624	0.513719	4.65168	3.31564	0.0686235	0.460787	MED12	422210
ENSGALG00000015665	0.520996	5.03643	3.3151	0.068646	0.460787	SH3BP2	422883
ENSGALG00000012978	0.674103	2.55273	3.31468	0.0686635	0.460787	CDYL2	425886
ENSGALG00000009866	0.53783	7.22715	3.31435	0.0686773	0.460787	CAMK1D	425522
ENSGALG00000010706	0.763576	1.8731	3.31274	0.0687449	0.460787	TENM3	422557
ENSGALG00000006698	0.53381	5.89742	3.31063	0.0688333	0.460787	ABCC6	416600
ENSGALG00000009239	0.759308	1.90506	3.31044	0.0688412	0.460787	TLR2B	769014
ENSGALG00000016227	0.511763	4.47896	3.31028	0.0688477	0.460787	GPR34	771199
ENSGALG00000002113	0.512225	4.30582	3.31026	0.0688487	0.460787	LCP2	395438
ENSGALG00000013736	0.867599	0.901777	3.3094	0.0688846	0.460787	TULP4	421658
ENSGALG00000001023	0.575155	3.29685	3.30863	0.0689169	0.460787	NA	NA
ENSGALG00000002919	-0.512081	4.55319	3.30566	0.0690417	0.461332	MON1A	415929
ENSGALG00000012357	0.861573	0.952869	3.30266	0.0691679	0.461376	CXCR4	395324
ENSGALG00000007878	-0.53383	6.78238	3.30155	0.0692147	0.461376	SDHD	419793
ENSGALG00000026572	-0.526456	5.32692	3.3014	0.069221	0.461376	RGS5	769998
ENSGALG00000012944	-0.533728	6.16112	3.30138	0.0692216	0.461376	DENND5B	418139
ENSGALG00000017096	0.60825	3.02129	3.29909	0.0693183	0.461631	LNX2	418928
ENSGALG00000017282	-0.533404	6.65457	3.29842	0.0693465	0.461631	NDUFA9	419039
ENSGALG00000027156	-0.533322	6.267	3.2963	0.0694361	0.461858	PSMA7	395318
ENSGALG00000022674	-0.531805	5.75569	3.29477	0.0695008	0.461858	HINTW	395423
ENSGALG00000014516	0.517748	4.96735	3.29348	0.0695554	0.461858	CPEB2	422832
ENSGALG00000007254	0.578809	3.25222	3.29131	0.0696476	0.461858	ARHGAP12	420473
ENSGALG00000005667	-0.514203	4.12049	3.28903	0.0697444	0.461858	UBE2G2	424837
ENSGALG00000003837	0.69801	2.36123	3.28894	0.0697481	0.461858	ADCY7	415732
ENSGALG00000003227	0.54461	3.57827	3.28877	0.0697553	0.461858	RAB11FIP4	427808
ENSGALG00000001586	-0.632761	2.83656	3.28831	0.0697749	0.461858	NEIL1	770068
ENSGALG00000005710	0.511358	4.64102	3.28685	0.069837	0.461858	CTDSPL	408252
ENSGALG00000006163	0.51167	4.66941	3.28668	0.0698441	0.461858	LARP4	426876
ENSGALG00000002157	-0.538052	7.39686	3.28636	0.0698576	0.461858	RPS17	374053
ENSGALG00000011620	0.52069	5.14	3.28155	0.0700629	0.4624	AKT1	395928
ENSGALG00000012111	0.523548	5.26713	3.28152	0.0700639	0.4624	TMEM37	770956
ENSGALG00000014165	-0.543319	3.59287	3.28138	0.0700699	0.4624	MCAT	427934
ENSGALG00000010294	-0.677386	2.50988	3.27891	0.0701757	0.462559	NA	NA
ENSGALG00000011117	0.581394	8.80744	3.27842	0.0701965	0.462559	AGT	421543
ENSGALG00000016041	0.509577	4.55966	3.27466	0.0703573	0.462559	RNF19A	420251
ENSGALG00000013433	-0.510485	4.63971	3.27415	0.0703794	0.462559	MVB12A	426089
ENSGALG00000004060	0.830429	1.21494	3.2737	0.0703985	0.462559	RGS9	417433
ENSGALG00000006328	-0.523465	3.86293	3.27315	0.0704222	0.462559	CHCHD4	416037
ENSGALG00000014508	0.725313	2.14364	3.27277	0.0704384	0.462559	CD38	422827
ENSGALG00000018877	-0.590886	3.14244	3.27038	0.0705414	0.462559	NA	NA
ENSGALG00000026263	-0.757813	1.89435	3.26997	0.070559	0.462559	RGS8	426557
ENSGALG00000008997	0.651126	2.6847	3.26926	0.0705895	0.462559	STEAP4	772063
ENSGALG00000006601	-0.508817	4.46083	3.26861	0.0706176	0.462559	MTMR14	416048
ENSGALG00000015105	-0.517975	3.9604	3.2675	0.0706653	0.462559	PSIP1	431605
ENSGALG00000006372	0.509534	4.62329	3.26647	0.0707097	0.462559	RBM33	420444
ENSGALG00000010905	0.517277	3.96995	3.26611	0.0707251	0.462559	SP4	420607
ENSGALG00000005776	-0.604021	3.03667	3.2652	0.0707643	0.462559	NA	NA
ENSGALG00000009771	0.545275	3.54858	3.26464	0.0707887	0.462559	17.5	396401
ENSGALG00000011434	0.628499	2.84208	3.26235	0.0708874	0.462617	SLC11A1	395811
ENSGALG00000005821	0.926428	0.300854	3.25943	0.071014	0.462617	FAM219A	768856
ENSGALG00000009103	0.591664	9.08413	3.25917	0.0710249	0.462617	NA	NA
ENSGALG00000017199	0.920896	0.346675	3.25816	0.0710689	0.462617	NA	NA
ENSGALG00000012617	0.508134	4.54557	3.25808	0.0710722	0.462617	TGFBR1	374094
ENSGALG00000012109	-0.530189	6.31107	3.2579	0.0710801	0.462617	EIF3M	421602
ENSGALG00000014903	0.86251	0.884125	3.2574	0.0711017	0.462617	ITGA2	100857227
ENSGALG00000008645	-0.551546	3.48213	3.25602	0.0711618	0.462726	NKRF	422370
ENSGALG00000027402	-0.573904	3.26954	3.25397	0.0712508	0.462937	PRR15L	100857311
ENSGALG00000005714	0.52257	3.83797	3.25229	0.0713236	0.462937	PKD1	416553
ENSGALG00000007676	-0.761913	1.84016	3.25053	0.0714003	0.462937	EME1	422104
ENSGALG00000000427	-0.528578	5.81299	3.25044	0.0714042	0.462937	KDM5B	421168
ENSGALG00000008929	-0.930577	0.300374	3.25027	0.0714116	0.462937	PEX5L	429155
ENSGALG00000021616	-0.52114	3.86206	3.24544	0.0716223	0.463671	MARCKSL1	770764
ENSGALG00000015793	0.848261	1.0084	3.24526	0.0716303	0.463671	NA	NA
ENSGALG00000015250	0.528855	6.1395	3.24249	0.0717513	0.463671	PCMTD1	421114
ENSGALG00000000724	0.528705	6.52644	3.24183	0.0717802	0.463671	PM20D1	419838
ENSGALG00000026302	0.528706	6.49756	3.24176	0.0717836	0.463671	SRPRB	101750392
ENSGALG00000021226	0.798239	1.48434	3.24082	0.0718248	0.463671	NA	NA
ENSGALG00000028235	0.719752	2.15884	3.24071	0.0718297	0.463671	CHIR-AB1	100272165
ENSGALG00000006563	-0.851197	1.01176	3.23953	0.0718814	0.463725	SEMA3D	396332
ENSGALG00000005138	0.605132	3.00237	3.23844	0.0719289	0.463748	KCTD10	416900
ENSGALG00000027446	-0.780002	1.66941	3.23746	0.0719721	0.463748	NA	NA
ENSGALG00000010131	0.50741	4.65939	3.23421	0.072115	0.464307	BTBD9	421429
ENSGALG00000015008	0.642437	2.72122	3.2335	0.0721461	0.464307	ZNF366	431599
ENSGALG00000010840	0.508986	4.78595	3.22918	0.0723371	0.464812	SNX13	420598
ENSGALG00000014765	0.510666	4.06954	3.22896	0.0723464	0.464812	TRIM23	427164
ENSGALG00000001369	-0.527798	6.24519	3.22837	0.0723727	0.464812	HSD11B1b	419861
ENSGALG00000001076	-0.593246	3.09122	3.22777	0.0723991	0.464812	LIMK1	373922
ENSGALG00000029076	-0.527369	6.08419	3.22465	0.0725372	0.465418	TUBB	396254
ENSGALG00000002948	-0.512133	4.95957	3.2231	0.0726059	0.465578	TXNL1	426854
ENSGALG00000001989	-0.563972	3.32755	3.21565	0.0729373	0.467422	PRUNE	427053
ENSGALG00000002873	-0.505806	4.6418	3.21421	0.0730015	0.467552	RSL1D1	416416
ENSGALG00000011153	0.526182	6.68434	3.21065	0.0731603	0.468288	LY75	424192
ENSGALG00000016336	-0.526218	6.82478	3.20736	0.0733075	0.468948	NDUFB9	420337
ENSGALG00000010649	0.64106	2.71106	3.20523	0.0734031	0.469278	CNST	421487
ENSGALG00000009576	-0.524824	5.94751	3.19697	0.073775	0.471058	BPNT1	421347
ENSGALG00000010124	-0.611438	9.64491	3.1956	0.0738368	0.471058	RPS8	424584
ENSGALG00000007963	0.844895	0.970194	3.19538	0.0738466	0.471058	NFATC2	419346
ENSGALG00000011579	-0.525012	6.18533	3.19505	0.0738614	0.471058	LOC421584	421584
ENSGALG00000014978	0.526147	7.04997	3.19349	0.0739319	0.471058	IQGAP2	427211
ENSGALG00000014614	0.505465	4.74909	3.1931	0.0739497	0.471058	TNKS2	374253
ENSGALG00000017040	0.714088	11.838	3.19218	0.0739912	0.471058	LOC418892	418892
ENSGALG00000011502	0.545607	3.47988	3.19046	0.074069	0.471272	MAP3K2	424225
ENSGALG00000005326	-0.524298	6.23815	3.18616	0.0742644	0.471917	EIF3F	423748
ENSGALG00000007141	0.762568	1.74867	3.18567	0.0742866	0.471917	LRRK1	415520
ENSGALG00000012587	-0.515143	5.22997	3.1853	0.0743034	0.471917	NAA20	424333
ENSGALG00000001035	0.757193	1.78778	3.18075	0.0745103	0.472649	NR1D1	431047
ENSGALG00000026687	-0.895036	0.516047	3.18046	0.0745238	0.472649	LOC424214	424214
ENSGALG00000015880	-0.517348	5.36363	3.17933	0.0745753	0.472649	HMGN3	421853
ENSGALG00000007394	0.549334	3.43137	3.17794	0.0746387	0.472649	NR3C1	416343
ENSGALG00000006043	-0.51572	5.28759	3.1779	0.0746404	0.472649	NA	NA
ENSGALG00000002315	-0.506538	4.87073	3.17566	0.0747432	0.473018	NA	NA
ENSGALG00000001452	-0.548338	8.17701	3.1735	0.0748417	0.473224	ATP5F1	419866
ENSGALG00000003131	0.671221	2.46746	3.17301	0.0748645	0.473224	DGKE	770911
ENSGALG00000008326	0.685092	2.36781	3.1711	0.0749521	0.473235	NA	NA
ENSGALG00000006630	-0.534605	3.58589	3.17072	0.0749696	0.473235	COMMD7	419286
ENSGALG00000007659	0.535117	7.72775	3.17006	0.0749996	0.473235	HYOU1	428251
ENSGALG00000004212	0.509744	5.07076	3.16503	0.0752311	0.474415	ADAM10	374113
ENSGALG00000026374	-0.509232	5.04998	3.16269	0.075339	0.474814	PFDN2	100858383
ENSGALG00000028970	-0.512125	5.18628	3.16072	0.07543	0.475107	NA	NA
ENSGALG00000016775	-0.544947	8.11177	3.15869	0.0755239	0.475397	RPL31	418710
ENSGALG00000006179	-0.582991	9.10177	3.15648	0.0756263	0.475397	RPL13	395849
ENSGALG00000006204	-0.515416	3.8317	3.15612	0.0756428	0.475397	CHST13	416032
ENSGALG00000012036	0.521265	3.73324	3.15586	0.0756547	0.475397	CAMK2D	422688
ENSGALG00000017396	-0.523876	3.69997	3.15262	0.0758051	0.476026	TXNL4A	420811
ENSGALG00000015033	0.50627	4.96531	3.15087	0.0758863	0.476026	REV3L	428622
ENSGALG00000004775	0.599347	2.98075	3.15082	0.0758889	0.476026	COLGALT2	424447
ENSGALG00000011645	0.507609	3.97278	3.1485	0.0759968	0.476422	CLASP1	429042
ENSGALG00000021688	-0.886512	0.550974	3.14366	0.0762226	0.47748	CD320	420066
ENSGALG00000010929	-0.893706	0.484659	3.14049	0.076371	0.47748	SPARCL1	422586
ENSGALG00000016926	0.717434	2.08748	3.13958	0.0764135	0.47748	KLF12	418817
ENSGALG00000011893	0.498081	4.42103	3.13703	0.0765329	0.47748	SLC38A6	423519
ENSGALG00000008317	-0.508483	5.11782	3.13489	0.0766333	0.47748	SDSL	417030
ENSGALG00000029168	-0.718295	2.08792	3.13463	0.0766458	0.47748	TMEM27	418622
ENSGALG00000001163	0.535926	3.53017	3.13354	0.0766971	0.47748	NDEL1	417317
ENSGALG00000011170	0.825588	1.07657	3.13316	0.076715	0.47748	WIPF3	420634
ENSGALG00000010048	0.772376	1.60374	3.13275	0.0767343	0.47748	SUPT7L	421421
ENSGALG00000002765	0.519702	6.75159	3.13135	0.0768003	0.47748	NBR1	420007
ENSGALG00000016266	0.623706	2.78138	3.13085	0.0768237	0.47748	PRRG1	418582
ENSGALG00000027892	-0.505375	4.00208	3.13036	0.0768466	0.47748	NA	NA
ENSGALG00000004236	-0.552954	3.35946	3.13013	0.0768576	0.47748	TRAF3IP1	424029
ENSGALG00000005935	0.519949	6.94375	3.1268	0.0770147	0.47748	EVI5	424500
ENSGALG00000027227	-0.535988	7.90289	3.12674	0.0770178	0.47748	RPL10L	396411
ENSGALG00000004019	-0.691468	2.28751	3.12655	0.0770266	0.47748	NA	NA
ENSGALG00000004129	-0.600125	9.54901	3.12442	0.0771272	0.47748	SPP2	396080
ENSGALG00000002403	0.49751	4.32269	3.12438	0.0771293	0.47748	ULK1	416800
ENSGALG00000006763	0.644827	2.62313	3.12394	0.0771499	0.47748	EXOC6	423807
ENSGALG00000003028	0.51893	6.59013	3.12376	0.0771586	0.47748	NA	NA
ENSGALG00000000671	0.496861	4.45845	3.12144	0.0772684	0.47748	NFAT5	415866
ENSGALG00000026175	-0.656876	2.53876	3.12093	0.0772927	0.47748	SPATA2L	107054333
ENSGALG00000014716	0.518559	6.61768	3.11936	0.0773671	0.47748	IL6ST	395684
ENSGALG00000002847	-0.503545	4.95124	3.11916	0.0773768	0.47748	RPE	770045
ENSGALG00000007131	-0.517283	5.74404	3.11906	0.0773816	0.47748	NA	NA
ENSGALG00000011699	0.623604	2.77491	3.11864	0.0774016	0.47748	ADCY5	395340
ENSGALG00000015344	0.660045	2.5063	3.11848	0.0774091	0.47748	NXPE3	418403
ENSGALG00000014531	0.512076	5.36166	3.11751	0.0774551	0.47748	HECTD4	426582
ENSGALG00000025935	-0.519113	6.93576	3.1168	0.0774889	0.47748	XPNPEP2	422137
ENSGALG00000001861	-0.529881	3.58593	3.11622	0.0775165	0.47748	RASA4	417513
ENSGALG00000004089	0.496701	4.32475	3.11413	0.0776159	0.47748	PRDM2	419478
ENSGALG00000013723	0.548149	3.38522	3.11351	0.0776456	0.47748	OASL	395908
ENSGALG00000001580	-0.51553	5.60766	3.11316	0.0776621	0.47748	ANP32B	420087
ENSGALG00000014410	-0.498048	4.66759	3.11258	0.0776898	0.47748	CSTB	418267
ENSGALG00000010745	-0.743523	1.85445	3.10882	0.0778692	0.478308	HMGB2	396482
ENSGALG00000002484	-0.497303	4.64889	3.10631	0.0779895	0.478655	CRYM	427008
ENSGALG00000002874	0.495986	4.32149	3.1048	0.078062	0.478655	ZBTB38	424783
ENSGALG00000029158	-0.51291	3.80295	3.10458	0.0780725	0.478655	CNOT1L	100859663
ENSGALG00000014421	0.698372	2.20766	3.10284	0.0781561	0.478655	LCORL	422820
ENSGALG00000007699	-0.570506	8.92926	3.10195	0.0781987	0.478655	RPS25	770722
ENSGALG00000003612	-0.857139	0.763999	3.10169	0.0782112	0.478655	RNLS	423674
ENSGALG00000007337	0.609288	2.8686	3.09966	0.0783086	0.478655	LPP	429148
ENSGALG00000010051	0.516617	5.98475	3.09846	0.0783666	0.478655	MOCS1	395270
ENSGALG00000008598	0.526462	3.60686	3.09822	0.0783777	0.478655	NA	NA
ENSGALG00000029169	-0.515791	5.79313	3.09752	0.0784118	0.478655	HHEX	396182
ENSGALG00000004237	0.516726	6.61993	3.09734	0.0784202	0.478655	PRKAR1A	417438
ENSGALG00000008399	-0.50876	5.28077	3.09474	0.0785459	0.478922	ANKRD12	425900
ENSGALG00000003356	-0.515484	3.74802	3.09291	0.0786341	0.478922	TM2D2	426780
ENSGALG00000015468	-0.636592	2.66674	3.09109	0.0787221	0.478922	LOC421792	421792
ENSGALG00000006826	0.513682	3.76852	3.09109	0.0787221	0.478922	KLHL25	770701
ENSGALG00000009703	-0.516204	6.38113	3.08974	0.0787872	0.478922	NDUFS7	770724
ENSGALG00000027438	-0.679168	2.34993	3.089	0.0788232	0.478922	EXOSC5	100858931
ENSGALG00000001239	0.545671	3.38843	3.08897	0.0788249	0.478922	SLC26A2	427611
ENSGALG00000009655	-0.494578	4.35343	3.08693	0.0789236	0.478922	AADAT	428728
ENSGALG00000015353	0.528965	3.56184	3.08538	0.078999	0.478922	BBX	418407
ENSGALG00000002932	-0.524942	7.60097	3.08396	0.0790679	0.478922	NME2	395916
ENSGALG00000029020	0.913219	0.19049	3.08345	0.0790928	0.478922	PPAPDC1A	428987
ENSGALG00000013759	-0.495226	4.2497	3.08247	0.0791402	0.478922	MRPL47	424977
ENSGALG00000001542	-0.497625	4.80128	3.08231	0.0791483	0.478922	MRPL20	770979
ENSGALG00000028060	0.894634	0.349825	3.08079	0.0792223	0.478922	LOC101751411	101751411
ENSGALG00000007343	-0.783328	1.45783	3.07993	0.0792642	0.478922	FGF1	396094
ENSGALG00000008152	0.516924	7.09355	3.07905	0.0793069	0.478922	SPATS2L	424067
ENSGALG00000005147	0.520982	7.41822	3.07845	0.079336	0.478922	AMY1A	414139
ENSGALG00000006222	-0.515178	6.65309	3.07819	0.079349	0.478922	ANKRD11	415845
ENSGALG00000008369	0.556624	3.27831	3.07703	0.0794054	0.478922	NA	NA
ENSGALG00000003932	0.540831	3.42903	3.07695	0.0794095	0.478922	SDC4	419184
ENSGALG00000018386	0.550013	8.47403	3.07531	0.0794896	0.478922	NA	NA
ENSGALG00000010770	0.494839	4.21134	3.07512	0.079499	0.478922	SCIN	420588
ENSGALG00000012436	0.846052	0.796493	3.0749	0.0795095	0.478922	NA	NA
ENSGALG00000001264	0.493959	4.58531	3.07421	0.0795431	0.478922	PLXNA2	419857
ENSGALG00000010870	-0.496359	4.77607	3.07201	0.079651	0.478928	JUN	424673
ENSGALG00000004882	-0.50191	5.06446	3.06883	0.0798071	0.478928	PPCS	100859789
ENSGALG00000016347	-0.49313	4.33431	3.06752	0.0798713	0.478928	APOO	418599
ENSGALG00000014309	-0.521808	7.51715	3.067	0.0798969	0.478928	RPLP2	426492
ENSGALG00000015492	-0.868141	0.619404	3.06618	0.079937	0.478928	PDZK1	418460
ENSGALG00000023424	0.674957	2.34673	3.06614	0.0799389	0.478928	NA	NA
ENSGALG00000026492	-0.493733	4.24564	3.06449	0.0800205	0.478928	EMC6	417604
ENSGALG00000008546	0.504496	3.88938	3.06429	0.08003	0.478928	FGD5	416130
ENSGALG00000002971	0.493345	4.62159	3.06417	0.0800358	0.478928	NSD1	416214
ENSGALG00000008930	0.495941	4.79661	3.06387	0.0800508	0.478928	B3GNT2	421286
ENSGALG00000011900	-0.500593	5.0319	3.06153	0.080166	0.478928	NAGA	396547
ENSGALG00000000489	-0.515115	7.05259	3.06105	0.0801897	0.478928	NACA	396544
ENSGALG00000015043	-0.499135	4.01644	3.06041	0.0802217	0.478928	RPF2	428624
ENSGALG00000011369	0.561151	3.22351	3.05983	0.0802498	0.478928	LHX8	424721
ENSGALG00000016049	0.534699	3.4741	3.05972	0.0802556	0.478928	RRM2B	420253
ENSGALG00000026998	0.734399	1.86375	3.05956	0.0802636	0.478928	NA	NA
ENSGALG00000016828	-0.528677	7.85323	3.0577	0.0803552	0.479207	GRTP1	418742
ENSGALG00000021225	0.496617	4.07558	3.05555	0.0804615	0.479572	NA	NA
ENSGALG00000014862	0.632982	10.4225	3.05144	0.0806654	0.48038	HMGCS1	396379
ENSGALG00000004953	-0.496644	4.88707	3.05043	0.0807157	0.48038	DRG2	416513
ENSGALG00000006861	-0.507284	3.82233	3.0501	0.0807324	0.48038	COQ7	416609
ENSGALG00000028005	-0.502588	3.90162	3.04508	0.080982	0.481596	GADD45B	429929
ENSGALG00000006832	0.575149	9.16753	3.04262	0.081105	0.482059	NA	NA
ENSGALG00000021439	0.490793	4.5394	3.04095	0.0811884	0.482207	HELZ	417427
ENSGALG00000002249	0.522635	3.59154	3.04031	0.0812205	0.482207	AGO1	428222
ENSGALG00000013406	0.776493	1.45104	3.03921	0.0812753	0.482264	EOGT	426961
ENSGALG00000003770	-0.602637	2.87773	3.03792	0.0813403	0.482381	ANXA2	396297
ENSGALG00000014011	0.782865	1.38027	3.03701	0.0813859	0.482382	NA	NA
ENSGALG00000011334	-0.511395	6.00595	3.03495	0.081489	0.482725	FAM134A	424203
ENSGALG00000012526	-0.506268	5.41965	3.03358	0.0815579	0.482864	PRPF40A	373972
ENSGALG00000027419	0.820915	0.983933	3.03011	0.0817323	0.483398	LOC770026	770026
ENSGALG00000002375	0.518045	3.63393	3.02946	0.0817651	0.483398	NOTCH1	395655
ENSGALG00000000368	0.827899	0.913146	3.02908	0.0817841	0.483398	GAS7	417305
ENSGALG00000003066	0.752359	1.66382	3.02668	0.0819056	0.483451	FECH	374020
ENSGALG00000004598	0.544496	3.34573	3.02586	0.0819469	0.483451	CUX2	416875
ENSGALG00000006512	-0.54987	8.58994	3.02582	0.0819489	0.483451	HSPA8	395853
ENSGALG00000015377	0.520948	7.65274	3.02484	0.0819984	0.483451	PHLDB2	418418
ENSGALG00000028254	0.927602	0.0048664	3.02441	0.08202	0.483451	NA	NA
ENSGALG00000027535	-0.497584	3.97279	3.02266	0.0821086	0.483477	RP11-762I7.5	426418
ENSGALG00000028144	0.824014	0.948056	3.02253	0.0821153	0.483477	LOC100857252	100857252
ENSGALG00000000019	0.595885	2.91038	3.02098	0.0821936	0.483671	AAK1	419512
ENSGALG00000009525	-0.532675	3.46088	3.01696	0.082398	0.484383	HAT1	374037
ENSGALG00000012039	-0.509972	6.50649	3.01681	0.0824057	0.484383	PSMA3	423542
ENSGALG00000023437	-0.509862	6.6836	3.01501	0.0824967	0.484651	NQO1	769737
ENSGALG00000007569	0.499699	3.88892	3.0065	0.0829312	0.486571	KBTBD8	416085
ENSGALG00000014808	0.576034	3.05626	3.00567	0.0829738	0.486571	USF3	418320
ENSGALG00000008946	0.557021	3.21657	3.00548	0.0829834	0.486571	NHLRC2	423903
ENSGALG00000017926	-0.762202	1.55939	3.00504	0.0830062	0.486571	NA	NA
ENSGALG00000027217	-0.492555	4.88059	3.00152	0.0831864	0.487325	KRT18	101749333
ENSGALG00000004338	-0.508645	6.68247	3.00074	0.0832264	0.487325	COL18A1	373978
ENSGALG00000015163	0.503548	3.80529	2.99838	0.083348	0.487551	RNF138	421096
ENSGALG00000016324	-0.510259	7.11401	2.99809	0.0833626	0.487551	GSTA4	395612
ENSGALG00000015564	0.642778	2.53868	2.99732	0.0834023	0.487551	PREX2	420172
ENSGALG00000026328	-0.523849	3.5349	2.9956	0.083491	0.487675	NA	NA
ENSGALG00000002283	0.497407	3.91797	2.99508	0.083518	0.487675	MAPKAPK3	415917
ENSGALG00000010629	0.508022	6.45189	2.99424	0.0835609	0.487675	ZCCHC11	424642
ENSGALG00000001343	0.760764	1.53198	2.98819	0.0838739	0.489234	LAMB3	428268
ENSGALG00000004705	-0.506809	5.85091	2.98721	0.0839247	0.489262	BUD31	416492
ENSGALG00000014448	-0.489737	4.79944	2.98553	0.0840117	0.489502	CDC37L1	426535
ENSGALG00000019438	-0.535063	3.40629	2.98392	0.0840951	0.489716	ENY2	420275
ENSGALG00000006860	0.504369	3.77123	2.98305	0.0841405	0.489716	KIF3A	416332
ENSGALG00000008420	0.515792	3.60563	2.97638	0.0844882	0.491471	CAND2	416121
ENSGALG00000006627	-0.536245	8.34393	2.97396	0.0846143	0.491936	UPB1	416949
ENSGALG00000009173	0.751103	1.6103	2.97159	0.0847383	0.492388	GFRA1	395994
ENSGALG00000011319	0.739899	1.71667	2.97063	0.0847887	0.492412	LPHN3	422616
ENSGALG00000011902	-0.614888	2.73024	2.96749	0.0849534	0.492682	TAGLN	396490
ENSGALG00000014343	0.719973	1.89232	2.96684	0.0849879	0.492682	ARAP2	428790
ENSGALG00000026245	-0.486398	4.68657	2.96675	0.0849924	0.492682	NDUFA13	100859320
ENSGALG00000001555	-0.485507	4.26548	2.96622	0.0850202	0.492682	AURKAIP1	419415
ENSGALG00000008368	-0.632058	2.60039	2.96514	0.085077	0.492744	RAD18	416114
ENSGALG00000019316	-0.503793	5.71306	2.9624	0.0852213	0.493311	TOMM22	770933
ENSGALG00000007792	-0.489952	4.03072	2.95478	0.085624	0.495162	PFDN4	419337
ENSGALG00000014009	0.736274	1.72996	2.95459	0.085634	0.495162	L3MBTL3	421705
ENSGALG00000015553	0.489956	4.96583	2.95181	0.0857816	0.495195	ARFGEF1	420170
ENSGALG00000015733	0.497835	5.34549	2.95086	0.0858318	0.495195	MDN1	421811
ENSGALG00000006790	-0.735502	1.75357	2.95063	0.0858441	0.495195	KIF11	423809
ENSGALG00000004425	0.488472	4.05333	2.95052	0.0858501	0.495195	SCAMP1	416368
ENSGALG00000014391	0.823693	0.844685	2.9501	0.0858723	0.495195	NA	NA
ENSGALG00000003487	0.482758	4.4265	2.94775	0.0859973	0.49561	RAB8B	415371
ENSGALG00000009823	0.703181	2.01656	2.94668	0.0860543	0.49561	PTPRE	423962
ENSGALG00000005660	0.501282	5.60796	2.94556	0.0861136	0.49561	NF1	396085
ENSGALG00000008934	0.494521	3.8897	2.94525	0.0861304	0.49561	PIK3CA	424971
ENSGALG00000010561	-0.541312	3.31182	2.94361	0.0862178	0.495846	GPATCH11	421468
ENSGALG00000006771	-0.534936	8.38905	2.94246	0.0862793	0.495931	RPS15A	427675
ENSGALG00000016870	0.499761	3.78744	2.94105	0.0863546	0.496096	TMTC4	418772
ENSGALG00000016337	-0.483211	4.27854	2.94001	0.0864103	0.496118	TATDN1	770677
ENSGALG00000013626	-0.683969	2.18136	2.93912	0.0864578	0.496118	GMNN	421004
ENSGALG00000011993	-0.491739	5.09554	2.93837	0.086498	0.496118	RBX1	418001
ENSGALG00000011239	-0.498043	3.81546	2.93621	0.0866138	0.496515	OXNAD1	420644
ENSGALG00000016881	0.826615	0.793782	2.93424	0.0867197	0.496646	GPR183	769212
ENSGALG00000007364	0.501731	5.77818	2.93377	0.0867445	0.496646	TOB1	395225
ENSGALG00000005215	-0.663778	2.33055	2.93318	0.0867766	0.496646	CACNA1H	416526
ENSGALG00000006749	0.586806	2.91212	2.93171	0.0868557	0.496831	WDR37	420460
ENSGALG00000028785	0.887789	0.203977	2.92942	0.0869787	0.497221	NA	NA
ENSGALG00000003304	0.601115	2.79815	2.92788	0.0870616	0.497221	CRTC1	771015
ENSGALG00000015322	0.77336	1.33131	2.92761	0.0870763	0.497221	IMPG2	418393
ENSGALG00000005249	0.509933	3.62466	2.92697	0.0871106	0.497221	BICD2	415990
ENSGALG00000016392	-0.547143	8.76458	2.92351	0.0872978	0.498023	RPS7	421919
ENSGALG00000008589	0.783389	1.22038	2.92139	0.0874128	0.49841	GPR1	424101
ENSGALG00000011869	0.500601	5.77882	2.92053	0.0874592	0.49841	KIAA1109	422670
ENSGALG00000026648	-0.667261	2.29105	2.91889	0.0875481	0.49865	C1ORF35	769525
ENSGALG00000010675	-0.501095	5.94059	2.9165	0.0876779	0.499122	PSMC1	395804
ENSGALG00000011220	0.491319	5.18416	2.91222	0.0879108	0.499963	SLC25A29	423456
ENSGALG00000014935	0.50219	7.04033	2.9115	0.0879499	0.499963	GREB1L	421064
ENSGALG00000011801	0.480572	4.2896	2.91096	0.0879797	0.499963	ESR2	395575
ENSGALG00000013507	-0.482617	4.15922	2.91034	0.0880135	0.499963	MSL1	777194
ENSGALG00000021251	0.489397	5.1056	2.90947	0.0880608	0.499966	DDX6	419783
ENSGALG00000000533	-0.499556	5.7953	2.90612	0.0882438	0.500382	SRSF3	419815
ENSGALG00000005099	0.574948	9.46766	2.90532	0.0882879	0.500382	ORM1	395220
ENSGALG00000006787	0.632514	2.53897	2.90511	0.0882994	0.500382	CCDC71	100858691
ENSGALG00000024172	-0.621881	2.6266	2.90422	0.0883481	0.500382	THOC3	416232
ENSGALG00000008212	-0.520215	8.04343	2.9024	0.0884477	0.500382	NA	NA
ENSGALG00000026944	-0.492481	5.27584	2.90227	0.0884547	0.500382	ARF6	428927
ENSGALG00000002020	-0.538174	8.58357	2.9017	0.0884861	0.500382	GLUD1	423612
ENSGALG00000004362	-0.479915	4.59493	2.90127	0.08851	0.500382	NA	NA
ENSGALG00000021658	-0.499658	5.9492	2.89989	0.0885857	0.500545	PAFAH2	769963
ENSGALG00000012759	-0.53261	3.35294	2.89686	0.0887522	0.501219	NUP37	418093
ENSGALG00000011569	0.487643	5.07795	2.89566	0.0888185	0.501328	SCYL2	417930
ENSGALG00000011290	-0.518053	7.99349	2.89432	0.0888924	0.501405	RPL15	428442
ENSGALG00000015016	0.710936	1.89165	2.89332	0.0889476	0.501405	SLC22A15	418336
ENSGALG00000027581	-0.705919	1.94867	2.89173	0.089035	0.501405	NA	NA
ENSGALG00000026234	-0.552098	3.16986	2.89097	0.0890774	0.501405	POLD2	100859398
ENSGALG00000018767	0.831453	0.667571	2.89032	0.0891135	0.501405	NA	NA
ENSGALG00000014190	-0.596288	9.98209	2.8903	0.0891146	0.501405	NA	NA
ENSGALG00000015943	0.489919	3.88589	2.88847	0.0892155	0.501708	PDP1	428372
ENSGALG00000028790	0.486939	5.10766	2.8808	0.0896412	0.503836	DNASE2B	424540
ENSGALG00000007885	-0.889692	0.178657	2.87895	0.0897448	0.504152	PIH1D2	419795
ENSGALG00000001463	0.481173	4.84559	2.87535	0.0899452	0.505011	PDIK1L	419604
ENSGALG00000002581	-0.586955	2.86831	2.87363	0.0900418	0.505287	HTATIP2	424363
ENSGALG00000026423	-0.726729	1.73201	2.87095	0.0901914	0.50586	NA	NA
ENSGALG00000021399	0.504723	7.53125	2.8677	0.0903737	0.506349	ABCA8	417440
ENSGALG00000009105	-0.497223	6.27138	2.8673	0.0903966	0.506349	DPP7	417297
ENSGALG00000007979	-0.497161	6.15572	2.86686	0.0904212	0.506349	CALML4	427515
ENSGALG00000000474	-0.499819	7.22493	2.86461	0.0905475	0.50679	RPL36	373936
ENSGALG00000028082	-0.498699	7.16067	2.8598	0.0908189	0.508042	NA	NA
ENSGALG00000006822	0.86466	0.315697	2.85839	0.0908982	0.508146	PCDH19	422263
ENSGALG00000003204	0.595533	2.78456	2.85702	0.0909757	0.508146	MED22	417159
ENSGALG00000015240	-0.489072	5.30065	2.85689	0.0909834	0.508146	CPOX	418377
ENSGALG00000013437	0.78249	1.13507	2.85609	0.0910283	0.508146	GAN	430553
ENSGALG00000026051	-0.551439	9.03361	2.855	0.0910904	0.508226	NA	NA
ENSGALG00000011364	-0.691306	2.03239	2.85136	0.0912969	0.508722	TYW3	424720
ENSGALG00000007660	0.543741	3.20572	2.85123	0.0913043	0.508722	CHIC1	422318
ENSGALG00000017033	-0.484978	5.12603	2.85091	0.0913225	0.508722	NA	NA
ENSGALG00000009372	0.642427	2.41514	2.84868	0.0914492	0.508747	PHC3	429159
ENSGALG00000012346	-0.687243	2.06731	2.84794	0.0914912	0.508747	HECW1	420774
ENSGALG00000004184	-0.490589	5.42737	2.84789	0.0914942	0.508747	SPARC	386571
ENSGALG00000010614	-0.494263	5.78316	2.84607	0.0915978	0.508747	SLC25A4	422546
ENSGALG00000006805	0.485371	5.16818	2.84571	0.0916181	0.508747	PLSCR1	424883
ENSGALG00000011113	0.648541	2.36992	2.84532	0.0916402	0.508747	SGIP1	776038
ENSGALG00000010999	0.478601	4.08842	2.84495	0.0916615	0.508747	DICER1	423437
ENSGALG00000009547	0.68788	2.04039	2.84262	0.0917942	0.509014	PPHLN1	417792
ENSGALG00000010243	-0.526678	8.42252	2.8404	0.0919214	0.509014	PRDX1	424598
ENSGALG00000004951	0.851431	0.411387	2.83883	0.0920109	0.509014	NA	NA
ENSGALG00000009985	-0.591263	2.80746	2.83808	0.0920544	0.509014	LSM6	422466
ENSGALG00000005475	0.486411	3.86728	2.83731	0.0920982	0.509014	RHOG	422207
ENSGALG00000015681	0.488178	5.35001	2.8373	0.0920987	0.509014	NRIP1	427966
ENSGALG00000012788	0.479838	4.02417	2.83677	0.0921293	0.509014	PARP12	418100
ENSGALG00000002644	-0.522526	8.31338	2.83554	0.0921996	0.509014	RPL10A	419895
ENSGALG00000015186	0.608891	2.66332	2.83451	0.0922592	0.509014	KLHL14	421100
ENSGALG00000003326	-0.492699	5.70841	2.8342	0.092277	0.509014	AMACR	427429
ENSGALG00000026717	0.509044	3.53233	2.83355	0.0923143	0.509014	NA	NA
ENSGALG00000014953	-0.484581	5.17901	2.83295	0.0923486	0.509014	RWDD1	421741
ENSGALG00000015069	-0.49307	3.74903	2.83248	0.0923758	0.509014	B4GALT4	418341
ENSGALG00000012365	-0.495996	7.12911	2.83229	0.0923864	0.509014	PYGL	378909
ENSGALG00000005328	-0.483027	3.93669	2.8316	0.0924263	0.509014	IBA57	420396
ENSGALG00000011099	0.685859	2.04297	2.82981	0.0925295	0.509319	FAP	424186
ENSGALG00000026516	-0.473527	4.54918	2.82844	0.0926081	0.509464	C8H1ORF123	424650
ENSGALG00000012726	0.60437	10.3145	2.82752	0.0926614	0.509464	HSP90B1	374163
ENSGALG00000005308	-0.564454	3.01082	2.82671	0.0927082	0.509464	CHTF18	416531
ENSGALG00000015670	0.493902	3.72323	2.82603	0.0927473	0.509464	HNF4G	428364
ENSGALG00000029084	-0.617418	2.59366	2.82378	0.0928775	0.509917	NA	NA
ENSGALG00000017154	0.808014	0.817526	2.82153	0.093008	0.510069	ZC3H12C	418963
ENSGALG00000007115	0.726197	1.66202	2.82083	0.0930484	0.510069	ASB7	415518
ENSGALG00000007365	-0.483979	3.8964	2.82071	0.0930555	0.510069	NA	NA
ENSGALG00000021693	-0.608237	2.65932	2.81962	0.0931183	0.510069	NA	NA
ENSGALG00000000419	-0.473013	4.59139	2.81917	0.0931448	0.510069	LAMTOR5	419811
ENSGALG00000020251	0.4902	5.60848	2.81733	0.0932514	0.510391	FNIP2	422417
ENSGALG00000000122	-0.530477	8.59359	2.81585	0.0933372	0.510598	RACK1	417044
ENSGALG00000027863	0.556084	3.06542	2.81446	0.0934185	0.510682	LOC100859242	100859242
ENSGALG00000025993	0.692492	1.96726	2.81394	0.0934484	0.510682	LOC101751626	101751626
ENSGALG00000007035	-0.527316	3.32708	2.81157	0.0935867	0.510927	NA	NA
ENSGALG00000010624	-0.479655	3.97367	2.81085	0.0936289	0.510927	MEMO1	421483
ENSGALG00000003476	0.487572	5.44579	2.81071	0.0936372	0.510927	LOC417414	417414
ENSGALG00000016216	0.529187	8.57816	2.80829	0.0937782	0.511331	NDRG1	420321
ENSGALG00000004468	0.475567	4.84954	2.80779	0.0938073	0.511331	RMDN3	423004
ENSGALG00000007606	-0.497201	7.41691	2.80523	0.0939576	0.511889	NA	NA
ENSGALG00000001572	-0.471632	4.5959	2.80257	0.0941132	0.512474	COMMD4	770048
ENSGALG00000026871	-0.493138	7.14505	2.79827	0.094366	0.513588	SC5D	100857756
ENSGALG00000007355	0.48888	3.75777	2.7953	0.0945413	0.514036	NA	NA
ENSGALG00000014567	-0.490848	6.37	2.79506	0.094555	0.514036	PHB2	771124
ENSGALG00000005646	0.469803	4.42272	2.7919	0.094742	0.514036	TSC2	416552
ENSGALG00000016224	0.47451	4.86788	2.79181	0.0947469	0.514036	MAOA	418563
ENSGALG00000016124	-0.490647	6.83208	2.79026	0.0948387	0.514036	HADH	420290
ENSGALG00000024083	-0.490241	6.62753	2.78892	0.0949182	0.514036	C8ORF4	771032
ENSGALG00000027602	-0.712576	1.77034	2.78866	0.0949336	0.514036	LOC101750944	101750944
ENSGALG00000001441	-0.486804	5.52499	2.78856	0.0949395	0.514036	UBE2G1	770961
ENSGALG00000001157	0.600853	2.68387	2.78689	0.0950384	0.514036	DENND1A	417102
ENSGALG00000020973	-0.49013	6.2478	2.78645	0.0950644	0.514036	SUMO3	770553
ENSGALG00000005133	-0.637722	2.40316	2.78589	0.0950979	0.514036	PDDC1	423020
ENSGALG00000000146	0.478632	5.098	2.78542	0.095126	0.514036	SUPT6H	425418
ENSGALG00000006086	0.473118	4.10225	2.78518	0.0951403	0.514036	FAM13B	416297
ENSGALG00000004231	0.486639	3.78001	2.78485	0.0951594	0.514036	NA	NA
ENSGALG00000011469	0.807259	0.778388	2.7845	0.0951804	0.514036	NA	NA
ENSGALG00000016920	0.487017	5.5916	2.78285	0.0952785	0.514036	LMO7	418815
ENSGALG00000028567	-0.55936	3.01652	2.78237	0.0953069	0.514036	MYL9	396215
ENSGALG00000027506	-0.487776	5.66916	2.7822	0.0953171	0.514036	DNAJB2	427022
ENSGALG00000001529	-0.474535	4.91853	2.77913	0.0954998	0.514755	THYN1	374161
ENSGALG00000008500	0.470683	4.7032	2.77819	0.0955562	0.514755	RBSN	416128
ENSGALG00000016234	0.599672	2.68449	2.77753	0.0955954	0.514755	SLA	378908
ENSGALG00000006812	-0.488984	6.6628	2.77461	0.09577	0.515435	TTC36	419757
ENSGALG00000014154	-0.494856	3.64833	2.77375	0.0958216	0.515452	NUDCD3	770002
ENSGALG00000004416	-0.484462	3.80366	2.77166	0.0959467	0.515645	TTC19	417597
ENSGALG00000025440	-0.591053	2.75475	2.77153	0.0959542	0.515645	MIR1797	100315998
ENSGALG00000016794	-0.468163	4.3766	2.76894	0.0961096	0.515965	MRPS9	418723
ENSGALG00000003568	0.521511	3.33866	2.76893	0.0961106	0.515965	PPP1R16B	419170
ENSGALG00000011400	0.467591	4.47966	2.76474	0.0963624	0.516877	USP44	417913
ENSGALG00000015386	0.631149	2.42704	2.76338	0.0964444	0.516877	RNF170	427296
ENSGALG00000009601	0.483057	5.42832	2.76322	0.0964537	0.516877	NELL2	417799
ENSGALG00000016099	0.64595	2.30762	2.76282	0.0964779	0.516877	NA	NA
ENSGALG00000004270	0.674615	2.06938	2.76207	0.0965231	0.516877	ALDH1A2	395844
ENSGALG00000004691	-0.619993	2.51681	2.75864	0.0967302	0.517571	NLE1	417613
ENSGALG00000011403	-0.487458	6.02395	2.75832	0.0967499	0.517571	SRP72	422626
ENSGALG00000027845	0.611168	2.57897	2.75701	0.0968289	0.517733	RYBP	416095
ENSGALG00000010764	0.468861	4.70734	2.75615	0.0968814	0.517754	FBXO8	422565
ENSGALG00000026314	-0.504286	3.51231	2.75499	0.0969515	0.517869	LOC429723	429723
ENSGALG00000016093	-0.487828	6.94365	2.75379	0.0970242	0.517998	EIF3E	420272
ENSGALG00000005438	0.726563	1.56987	2.75274	0.0970881	0.518079	PARVA	423030
ENSGALG00000006363	0.466786	4.31389	2.75113	0.0971859	0.518341	CABIN1	416938
ENSGALG00000010645	-0.567028	2.92712	2.75024	0.0972397	0.518368	ENPP6	422551
[truncated: 8,653 more rows]

## Sheet: DEGs in adipose
Table S2. The differentially expressed genes in three tissues between ad libitum and restricted feeding group.(In Adipose Tissue)
Ensemble ID	logFC	logCPM	LR	PValue	FDR	Gene_symbol	entrez
ENSGALG00000002496	-6.61828	6.20891	246.814	1.29e-55	1.59e-51	LL	423630
ENSGALG00000002503	-5.98655	6.04963	218.924	1.55e-49	9.61e-46	SFTPA	395308
ENSGALG00000000919	-6.02192	6.68984	206.767	6.97e-47	2.88e-43	PIGR	419848
ENSGALG00000005469	-5.94963	4.43383	146.485	1.02e-33	3.15e-30	CYP2C45	414833
ENSGALG00000026680	-4.30482	6.31166	133.692	6.38e-31	1.58e-27	NA	NA
ENSGALG00000027890	-4.97774	4.74678	130.984	2.5e-30	5.15e-27	NA	NA
ENSGALG00000009867	-4.32946	5.38184	129.365	5.64e-30	9.98e-27	NA	NA
ENSGALG00000016761	-4.08175	6.27005	123.703	9.78e-29	1.51e-25	LYG2	395708
ENSGALG00000008969	-6.36435	3.8194	121.768	2.6e-28	3.57e-25	EPCAM	421292
ENSGALG00000007537	-4.37417	7.04875	120.934	3.95e-28	4.89e-25	INCENP	396270
ENSGALG00000006740	-4.01714	5.56625	119.241	9.28e-28	1.04e-24	NA	NA
ENSGALG00000003512	-3.75074	6.14193	109.305	1.39e-25	1.44e-22	SPINK7	416236
ENSGALG00000002108	-5.43419	3.46458	87.7157	7.56e-21	7.2e-18	EVPL	427805
ENSGALG00000005349	-4.68133	3.84876	84.267	4.32e-20	3.82e-17	NA	NA
ENSGALG00000005739	-3.39029	6.99911	80.7099	2.61e-19	2.16e-16	SCD	395706
ENSGALG00000000608	-4.88239	3.548	79.0038	6.2e-19	4.8e-16	CDH1	415860
ENSGALG00000001414	-5.08306	3.34701	76.7111	1.98e-18	1.44e-15	NA	NA
ENSGALG00000011930	-4.29389	3.83502	73.9176	8.14e-18	5.6e-15	OVSTL	425757
ENSGALG00000012554	-3.65454	4.21638	66.9415	2.8e-16	1.82e-13	UPP2	424326
ENSGALG00000001111	-3.76227	4.09251	66.8229	2.97e-16	1.84e-13	DNAH9	417314
ENSGALG00000012997	-4.35293	3.505	65.8774	4.8e-16	2.83e-13	DNAH5	420921
ENSGALG00000013268	-3.81564	3.58943	55.8581	7.79e-14	4.38e-11	LOC428510	428510
ENSGALG00000006323	-3.88695	3.49154	55.4547	9.56e-14	5.15e-11	LECT2	396471
ENSGALG00000016669	-4.80908	2.47499	52.3199	4.72e-13	2.43e-10	AvBD2	395840
ENSGALG00000008109	-3.20252	3.84846	46.6516	8.48e-12	4.2e-09	CDHR3	427846
ENSGALG00000022947	-3.86578	3.01896	46.342	9.93e-12	4.73e-09	NA	NA
ENSGALG00000008759	-3.13029	3.89573	45.6834	1.39e-11	6.37e-09	LAMP3	424961
ENSGALG00000027973	-4.48947	2.31489	45.2318	1.75e-11	7.74e-09	CATH1	414337
ENSGALG00000002974	-4.14214	2.53177	43.0627	5.3e-11	2.26e-08	SPHKAP	424789
ENSGALG00000003170	-3.76491	2.93809	42.8377	5.95e-11	2.45e-08	DNAH10	416818
ENSGALG00000011356	-3.59992	3.06189	41.7799	1.02e-10	4.08e-08	NA	NA
ENSGALG00000006064	-3.68189	2.92516	41.161	1.4e-10	5.42e-08	TEKT1	417686
ENSGALG00000007841	-3.25519	3.32903	39.0858	4.06e-10	1.52e-07	DNAH7	424048
ENSGALG00000020423	-4.0673	2.27953	38.7551	4.8e-10	1.75e-07	NA	NA
ENSGALG00000009495	-2.64652	4.12957	37.6058	8.66e-10	3.06e-07	FGFR2	396259
ENSGALG00000003374	-3.52692	2.8121	36.9578	1.21e-09	4.15e-07	ESRP2	415710
ENSGALG00000006048	-3.32578	2.9907	35.8327	2.15e-09	7.2e-07	FAM64A	417685
ENSGALG00000020906	-4.13132	1.93219	35.757	2.24e-09	7.28e-07	NA	NA
ENSGALG00000022815	-3.84267	2.26715	35.6194	2.4e-09	7.62e-07	AvBD1	395841
ENSGALG00000028268	-2.78709	3.73904	35.2503	2.9e-09	8.98e-07	LOC417058	417058
ENSGALG00000009114	-2.36573	8.76966	34.6714	3.9e-09	1.18e-06	DGAT2	421309
ENSGALG00000009724	1.94649	5.57206	33.8723	5.88e-09	1.73e-06	GREM1	395826
ENSGALG00000003464	-3.06697	3.11696	32.7669	1.04e-08	2.99e-06	TTC25	100857899
ENSGALG00000020827	-3.92078	1.82825	32.3094	1.31e-08	3.7e-06	ATP13A4	424901
ENSGALG00000027955	-1.92395	5.40471	32.2077	1.39e-08	3.81e-06	LOC107054704	107054704
ENSGALG00000007367	-2.80515	3.47003	32.079	1.48e-08	3.98e-06	WFIKKN2	422097
ENSGALG00000019552	-2.25598	4.43634	31.9377	1.59e-08	4.19e-06	SERPINB2	420896
ENSGALG00000016112	1.84069	6.00805	31.2772	2.24e-08	5.77e-06	NOV	396204
ENSGALG00000011002	-3.83739	1.79828	31.0673	2.49e-08	6.05e-06	LRRIQ1	417882
ENSGALG00000028911	-2.2586	10.0849	31.0831	2.47e-08	6.05e-06	NA	NA
ENSGALG00000024011	-1.84723	6.21615	31.0849	2.47e-08	6.05e-06	EXFABP	396393
ENSGALG00000003690	-2.82228	3.33727	30.9643	2.63e-08	6.26e-06	LOC100858439	100858439
ENSGALG00000007488	-3.35237	2.51625	30.9077	2.71e-08	6.32e-06	NA	NA
ENSGALG00000018401	-1.82674	6.18921	30.4511	3.42e-08	7.85e-06	LOC101749161	101749161
ENSGALG00000007508	1.81604	5.71905	30.2204	3.86e-08	8.68e-06	HPSE2	423834
ENSGALG00000022137	-2.56463	3.69225	29.8615	4.64e-08	1.03e-05	CRP	429786
ENSGALG00000023855	-2.50596	3.67968	28.6515	8.66e-08	1.88e-05	KRT14	408039
ENSGALG00000015544	-2.07034	8.12016	28.2919	1.04e-07	2.19e-05	ALDOB	427308
ENSGALG00000026691	2.07771	4.52866	28.3049	1.04e-07	2.19e-05	NA	NA
ENSGALG00000007055	-2.53953	3.50726	27.3543	1.69e-07	3.5e-05	LOC428967	428967
ENSGALG00000024097	-3.17159	2.40796	27.3018	1.74e-07	3.53e-05	NA	NA
ENSGALG00000009266	-2.36678	3.7741	26.7871	2.27e-07	4.54e-05	FGA	396307
ENSGALG00000016491	-1.72918	5.41711	26.4663	2.68e-07	5.27e-05	APOB	396535
ENSGALG00000001211	-1.89575	4.79199	26.3726	2.82e-07	5.45e-05	NA	NA
ENSGALG00000005601	-2.97822	2.6202	26.3225	2.89e-07	5.5e-05	DNAH12	416004
ENSGALG00000006245	-1.71314	5.47509	26.2663	2.97e-07	5.58e-05	KLF15	427588
ENSGALG00000011551	-1.70813	6.60896	25.3173	4.86e-07	8.99e-05	JCHAIN	374117
ENSGALG00000001863	-1.82888	7.28783	25.1833	5.21e-07	9.49e-05	VTG2	424533
ENSGALG00000002493	-3.35008	1.72547	24.8939	6.06e-07	0.000108701	LOC423629	423629
ENSGALG00000021087	-1.82732	7.35448	24.8331	6.25e-07	0.000110579	LOC769339	769339
ENSGALG00000013900	-3.0132	2.32855	24.5283	7.32e-07	0.0001277	MAP7	421689
ENSGALG00000013869	-1.92196	4.51239	24.3942	7.85e-07	0.000135007	IL20RA	421686
ENSGALG00000015134	-1.65188	6.55899	23.9709	9.78e-07	0.00016365	APOV1	396476
ENSGALG00000019061	2.10132	4.04596	23.9881	9.69e-07	0.00016365	MMP1	418982
ENSGALG00000004297	-2.99004	2.24497	23.6272	1.17e-06	0.000190491	DNAH1	415943
ENSGALG00000012312	-1.59109	6.09688	23.633	1.17e-06	0.000190491	GCAT	427905
ENSGALG00000011888	2.17934	3.8057	23.2511	1.42e-06	0.000228612	TGM4	420706
ENSGALG00000001197	-1.9613	4.2742	23.123	1.52e-06	0.000241235	BARX2	395714
ENSGALG00000021139	-1.89622	8.85807	22.953	1.66e-06	0.000260202	IGLL1	416928
ENSGALG00000027901	-1.73428	7.39107	22.3441	2.28e-06	0.000352745	THRSPB	404756
ENSGALG00000026501	-1.57141	5.44111	22.15	2.52e-06	0.000385453	NA	NA
ENSGALG00000023480	-2.51898	2.95458	22.0259	2.69e-06	0.00040128	FBXO39	776097
ENSGALG00000026708	2.7524	2.50127	22.0386	2.67e-06	0.00040128	NA	NA
ENSGALG00000027443	-3.35466	1.19172	21.8097	3.01e-06	0.000438581	RGS22	101751119
ENSGALG00000016342	-2.89042	2.15126	21.817	3e-06	0.000438581	MYOM2	396034
ENSGALG00000004386	-2.46081	3.04502	21.7695	3.07e-06	0.000442645	SOX9	374148
ENSGALG00000008900	-1.52911	5.60363	21.6	3.36e-06	0.000477986	VTG1	424547
ENSGALG00000013742	-1.58733	5.22568	21.5469	3.45e-06	0.000485822	EZR	395701
ENSGALG00000013964	-2.03289	3.9259	21.5225	3.5e-06	0.000486528	NA	NA
ENSGALG00000011322	-3.70586	0.474078	21.2226	4.09e-06	0.000562578	NEK10	776071
ENSGALG00000026109	-1.90281	4.19835	21.1948	4.15e-06	0.00056453	NA	NA
ENSGALG00000020180	-1.6564	7.23057	21.1119	4.33e-06	0.000583065	ALB	396197
ENSGALG00000025887	1.52337	5.34965	20.4785	6.03e-06	0.000802912	ATF3	421369
ENSGALG00000007551	-1.62213	4.9075	20.4138	6.24e-06	0.000821662	P2RX2	101749217
ENSGALG00000027621	-1.66909	7.51364	20.3513	6.44e-06	0.00084001	NA	NA
ENSGALG00000013568	1.45624	5.92776	20.0405	7.58e-06	0.000977916	NR4A3	420996
ENSGALG00000028795	-1.49179	6.51051	19.8844	8.23e-06	0.00103946	NA	NA
ENSGALG00000009700	1.73647	8.39966	19.9036	8.14e-06	0.00103946	PDK4	420570
ENSGALG00000008992	-1.71665	4.47735	19.4892	1.01e-05	0.00126533	ETNPPL	428743
ENSGALG00000009012	-2.77227	1.98679	19.3613	1.08e-05	0.00132611	ZNF385B	424124
ENSGALG00000027905	1.53069	6.90609	19.3775	1.07e-05	0.00132611	CSRNP1	420425
ENSGALG00000009929	2.2459	3.18967	19.3426	1.09e-05	0.00132611	SOST	429784
ENSGALG00000000620	-1.7522	10.9852	19.2002	1.18e-05	0.0014149	FABP3	419557
ENSGALG00000028157	-2.90262	1.53124	18.7168	1.52e-05	0.00180543	NA	NA
ENSGALG00000011469	1.6014	7.5657	18.6554	1.57e-05	0.00184676	NA	NA
ENSGALG00000011211	-1.40021	5.75337	18.5037	1.7e-05	0.00198083	HACL1	420638
ENSGALG00000007448	1.51918	7.08446	18.4178	1.77e-05	0.00205278	SPRY3	428712
ENSGALG00000008998	-2.75033	1.7976	18.1987	1.99e-05	0.00228168	FAM179A	421296
ENSGALG00000009415	1.38789	5.70264	18.1323	2.06e-05	0.00234097	SMOC1	768688
ENSGALG00000020679	-2.76392	1.74539	18.0812	2.12e-05	0.00236132	PLEKHS1	101750407
ENSGALG00000028218	2.28639	2.89865	18.092	2.1e-05	0.00236132	NA	NA
ENSGALG00000011567	-2.64093	2.04472	18.0603	2.14e-05	0.00236608	NA	NA
ENSGALG00000028619	2.08849	3.34628	17.9704	2.24e-05	0.00245847	CHIR-B6	429646
ENSGALG00000002992	-2.54369	2.25137	17.9464	2.27e-05	0.00246791	DAW1	424790
ENSGALG00000027210	-2.54957	2.21971	17.8773	2.36e-05	0.00253681	NA	NA
ENSGALG00000009262	-1.89958	3.72227	17.5452	2.81e-05	0.00299466	FGB	373926
ENSGALG00000001369	-2.71063	1.72884	17.4879	2.89e-05	0.00305999	HSD11B1b	419861
ENSGALG00000012576	-2.63509	1.93198	17.4657	2.93e-05	0.00306972	RASEF	427451
ENSGALG00000004158	-2.20834	2.96096	17.4451	2.96e-05	0.00307699	GPT2	415746
ENSGALG00000028058	-1.49023	7.2548	17.1761	3.41e-05	0.00351533	NA	NA
ENSGALG00000014913	-3.00154	0.895885	16.9866	3.76e-05	0.00385223	ROS1	396192
ENSGALG00000026897	-2.49316	2.15354	16.9287	3.88e-05	0.00393898	NA	NA
ENSGALG00000009601	-1.35486	6.36127	16.9035	3.93e-05	0.00395906	NELL2	417799
ENSGALG00000015140	-2.78274	1.40004	16.8006	4.15e-05	0.00412485	DSC2	428527
ENSGALG00000023933	-1.6325	10.9341	16.7951	4.16e-05	0.00412485	G0S2	419860
ENSGALG00000008150	-2.60696	1.84431	16.7656	4.23e-05	0.00415609	NA	NA
ENSGALG00000001662	-2.41401	2.29336	16.6205	4.57e-05	0.00445123	ATP10B	416159
ENSGALG00000009902	-2.61061	1.75712	16.4926	4.88e-05	0.00472464	CFAP57	424559
ENSGALG00000026124	2.34863	2.37403	15.9879	6.38e-05	0.00611902	NA	NA
ENSGALG00000009963	-2.17781	2.74367	15.7895	7.08e-05	0.00669124	LYZ	396218
ENSGALG00000006647	1.51951	4.53844	15.7985	7.05e-05	0.00669124	DUSP8	770435
ENSGALG00000026525	-1.43458	7.3308	15.729	7.31e-05	0.0068564	LOC100857873	100857873
ENSGALG00000011227	-2.15284	2.77198	15.6223	7.73e-05	0.00714604	CDS1	422611
ENSGALG00000006019	-1.43314	4.81448	15.6327	7.69e-05	0.00714604	EPHX4	424505
ENSGALG00000003069	-2.05558	2.9896	15.4594	8.43e-05	0.00773171	TNFSF4	424384
ENSGALG00000007719	-2.86961	0.788124	15.3977	8.71e-05	0.00792931	NA	NA
ENSGALG00000019718	-1.49761	4.50749	15.2627	9.35e-05	0.00845481	KRT15	408040
ENSGALG00000020772	-1.65189	4.03302	15.2433	9.45e-05	0.00847986	VTG3	424534
ENSGALG00000028179	1.82051	3.55799	15.1271	0.000100509	0.00895327	LOC100857809	100857809
ENSGALG00000008701	-1.47079	4.57663	15.0923	0.000102381	0.00900369	XDH	396025
ENSGALG00000023904	1.25685	5.88906	15.0895	0.000102529	0.00900369	FIBIN	426933
ENSGALG00000014419	-1.32352	5.18037	15.0148	0.000106669	0.0093012	SLIT2	373967
ENSGALG00000009118	-1.79099	3.57784	14.8593	0.000115835	0.0100299	PIT54	395364
ENSGALG00000016324	-2.13717	2.64268	14.8447	0.000116736	0.0100377	GSTA4	395612
ENSGALG00000026533	-1.81444	3.51409	14.8157	0.000118546	0.010123	NA	NA
ENSGALG00000001880	-1.57366	4.16129	14.6108	0.000132155	0.0112078	AMY2A	414140
ENSGALG00000000920	-2.234	2.33636	14.5713	0.000134952	0.0113672	CGN	425665
ENSGALG00000011117	-2.7075	0.916651	14.4942	0.000140595	0.0116836	AGT	421543
ENSGALG00000004449	-2.50809	1.49648	14.4968	0.000140395	0.0116836	CYP3A7	414832
ENSGALG00000006003	1.23929	6.23533	14.4364	0.000144974	0.0119672	C10orf10	416292
ENSGALG00000004870	-2.14624	2.49931	14.2616	0.000159077	0.0130443	NA	NA
ENSGALG00000003212	-2.45277	1.61347	14.2378	0.000161105	0.0131237	TSPO2	419914
ENSGALG00000002681	-1.22153	6.13728	14.1672	0.000167261	0.0135085	HSD17B7	424367
ENSGALG00000006210	1.38613	7.55774	14.1588	0.00016801	0.0135085	ID1	395282
ENSGALG00000008392	-1.82343	3.35487	14.1199	0.000171516	0.0136135	CFAP43	423879
ENSGALG00000026327	2.72452	0.851766	14.12	0.000171512	0.0136135	NA	NA
ENSGALG00000027051	1.30972	5.01942	14.0315	0.000179778	0.0141784	CCLI7	417535
ENSGALG00000001343	-1.66676	3.77572	14.0029	0.000182528	0.0143042	LAMB3	428268
ENSGALG00000000443	1.84367	3.26968	13.9241	0.000190341	0.0148226	NA	NA
ENSGALG00000028964	-1.64053	3.84176	13.9118	0.000191589	0.0148266	NA	NA
ENSGALG00000012927	-2.0035	2.78669	13.71	0.000213314	0.0164053	CDH10	408049
ENSGALG00000003554	-1.2898	7.03703	13.5704	0.000229783	0.0175628	OPTC	395130
ENSGALG00000026276	1.22696	6.55241	13.5281	0.000235021	0.0177441	TCF15	395788
ENSGALG00000027874	1.84186	3.20859	13.5311	0.000234637	0.0177441	CHAC1	423209
ENSGALG00000015792	1.43638	9.08138	13.4397	0.000246353	0.0184869	ADAMTS1	418479
ENSGALG00000011353	-2.22244	2.05718	13.4025	0.000251295	0.0187442	TNNI3K	100533999
ENSGALG00000015868	2.18174	2.16873	13.273	0.000269253	0.0199634	ATP6V0D2	420210
ENSGALG00000009268	-1.63942	3.68109	13.0941	0.00029622	0.0218321	FGG	395837
ENSGALG00000010101	1.33471	7.6008	13.0758	0.000299141	0.0219169	KLF-4	424577
ENSGALG00000028778	1.66245	3.61318	13.0407	0.000304791	0.0221996	NA	NA
ENSGALG00000023768	1.1732	5.54025	12.8171	0.000343475	0.0248708	EPHA2	771550
ENSGALG00000021074	1.21156	6.74495	12.743	0.00035734	0.0257243	NA	NA
ENSGALG00000014030	-2.4821	1.02292	12.7037	0.000364932	0.0260975	CASC1	418206
ENSGALG00000012034	-1.15923	6.22482	12.6945	0.000366739	0.0260975	ADSL	396540
ENSGALG00000015132	1.40333	4.36216	12.6826	0.000369083	0.0261142	CDH2	414745
ENSGALG00000004969	-1.16394	5.54913	12.6493	0.000375698	0.0262819	TIMP4	768711
ENSGALG00000011094	1.26172	4.92394	12.6539	0.000374793	0.0262819	PDE4B	424700
ENSGALG00000006431	-1.1732	5.44994	12.6306	0.000379483	0.0263975	PANK1	423792
ENSGALG00000028234	-1.17353	5.41222	12.5371	0.00039895	0.0275967	SYNDIG1	416717
ENSGALG00000002258	-1.31842	4.62276	12.4398	0.000420292	0.0289114	NA	NA
ENSGALG00000027265	-2.44661	1.03564	12.3927	0.00043101	0.0294849	AJAP1	770310
ENSGALG00000012486	-2.22608	1.73698	12.3715	0.000435948	0.0296588	KCTD17	418047
ENSGALG00000007129	-1.17132	6.59703	12.2798	0.000457891	0.0309815	ALDH1A3	395389
ENSGALG00000015358	-1.3739	4.37273	12.2397	0.000467822	0.0314814	MYH15	395534
ENSGALG00000009624	-2.72459	0.183681	12.2166	0.00047365	0.0315309	FSIP1	423286
ENSGALG00000028713	1.23415	4.94889	12.2201	0.000472764	0.0315309	NA	NA
ENSGALG00000021183	-2.238	1.62148	12.1353	0.000494763	0.0327602	CFAP161	415471
ENSGALG00000025832	-1.524	3.8437	12.1213	0.000498489	0.0328313	NA	NA
ENSGALG00000014412	1.31036	4.58354	12.1104	0.000501426	0.0328501	CSTA	418268
ENSGALG00000013193	-2.14094	1.9382	12.0889	0.000507234	0.0330557	IRX2	373975
ENSGALG00000008295	-2.40212	1.04788	12.0606	0.000514974	0.0333194	FBXL13	417721
ENSGALG00000023552	-2.23974	1.58056	12.0545	0.000516663	0.0333194	NA	NA
ENSGALG00000026606	-1.20831	5.0271	12.0399	0.000520738	0.0334082	ADTRP	771464
ENSGALG00000010303	-1.38123	4.29898	12.025	0.000524919	0.0335028	EPHX1L	421447
ENSGALG00000006075	-1.16568	6.70851	11.9114	0.000557924	0.0354268	METTL7A	426871
ENSGALG00000025908	2.31223	1.36426	11.8972	0.000562194	0.0355158	NA	NA
ENSGALG00000028652	-1.89817	2.62606	11.7876	0.000596281	0.0374779	NA	NA
ENSGALG00000007564	-1.11979	5.56619	11.7558	0.000606556	0.0379312	LOC420491	420491
ENSGALG00000009771	1.13345	6.49044	11.7222	0.000617597	0.0382355	17.5	396401
ENSGALG00000027877	1.93647	2.49361	11.7232	0.000617247	0.0382355	NA	NA
ENSGALG00000002988	-1.89733	2.58332	11.6299	0.000649011	0.0399804	PHGDH	424381
ENSGALG00000002442	-2.01077	2.20449	11.6161	0.000653819	0.0400614	ANKS4B	427007
ENSGALG00000024346	1.33524	4.38291	11.6077	0.000656797	0.0400614	FAM46B	430080
ENSGALG00000015670	-2.52898	0.483054	11.5636	0.000672555	0.0406223	HNF4G	428364
ENSGALG00000026840	-2.13672	1.78323	11.5703	0.000670142	0.0406223	NA	NA
ENSGALG00000011233	1.09464	5.83755	11.5184	0.000689091	0.0414191	GJD3	424196
ENSGALG00000017149	-2.60526	0.246297	11.5049	0.000694133	0.0415206	RNF17	418961
ENSGALG00000012219	-2.06644	1.95418	11.4335	0.000721309	0.0429387	UNC5C	395101
ENSGALG00000019837	-1.56853	3.54591	11.4159	0.00072819	0.0429771	LOC101748559	101748559
ENSGALG00000028158	-1.22264	4.79177	11.4141	0.000728895	0.0429771	FGF7	415439
ENSGALG00000010057	-2.48544	0.525332	11.3852	0.000740302	0.0434428	KIF6	428572
ENSGALG00000026907	-2.41145	0.778636	11.3652	0.000748327	0.0437065	GMNC	100857704
ENSGALG00000003939	1.31885	9.26139	11.3514	0.000753902	0.0437258	KLF2	420148
ENSGALG00000004401	2.58518	0.294792	11.347	0.000755719	0.0437258	WNT11B	100170842
ENSGALG00000015487	1.08111	6.05199	11.2191	0.000809596	0.0466252	GJA5	396502
ENSGALG00000008763	-2.52769	0.316877	11.1995	0.000818183	0.0466855	SSX2IP	424532
ENSGALG00000005099	-2.11872	1.69312	11.2038	0.00081631	0.0466855	ORM1	395220
ENSGALG00000005114	-1.0778	6.04907	11.1665	0.000832856	0.0473047	CES1	415786
ENSGALG00000026597	-2.05479	1.89679	11.0761	0.000874467	0.0494413	NA	NA
ENSGALG00000028575	1.20231	4.79897	11.0511	0.000886352	0.0498855	MYO7L2	429272
ENSGALG00000010036	1.29685	4.39749	11.0402	0.000891555	0.0499513	FOSL2	421416
ENSGALG00000017311	1.07185	5.67798	10.9397	0.000941252	0.0524981	P4HA3	419057
ENSGALG00000009837	-1.74302	2.87028	10.9061	0.000958501	0.0532204	DTL	421373
ENSGALG00000011487	-1.62238	3.24929	10.8894	0.000967159	0.0534615	SHROOM3	422636
ENSGALG00000026181	-1.63368	3.21512	10.8755	0.000974438	0.0536244	FAM40B	416676
ENSGALG00000014877	1.07049	5.6184	10.8544	0.000985609	0.0539992	EMB	395242
ENSGALG00000015789	-1.40401	3.95758	10.832	0.000997587	0.0544146	CNR1	428633
ENSGALG00000004365	-1.99938	1.95986	10.7348	0.0010514	0.0570986	WDR66	416855
ENSGALG00000026919	-1.1271	5.08485	10.697	0.00107308	0.0580215	RNF128	422382
ENSGALG00000002714	-2.34886	0.700173	10.6773	0.0010846	0.0581585	NA	NA
ENSGALG00000017045	-1.85974	2.4216	10.6636	0.00109266	0.0581585	NA	NA
ENSGALG00000006895	-1.0907	6.60031	10.6724	0.00108744	0.0581585	CEP131	422074
ENSGALG00000003103	-1.05454	5.74117	10.6606	0.00109441	0.0581585	MST1R	427573
ENSGALG00000029083	-1.12655	5.07394	10.6519	0.00109959	0.0581842	NXPH2	101750235
ENSGALG00000002645	-2.39742	0.4914	10.5781	0.00114438	0.0591655	PIWIL1	416804
ENSGALG00000008416	-2.22103	1.04715	10.5665	0.00115158	0.0591655	CFAP61	421242
ENSGALG00000014080	-1.68542	2.96541	10.5735	0.00114719	0.0591655	CWH43	422763
ENSGALG00000017553	-1.1358	7.0396	10.5933	0.00113499	0.0591655	SNX11	429353
ENSGALG00000026636	1.86435	2.40117	10.5968	0.0011328	0.0591655	NA	NA
ENSGALG00000027396	2.05499	1.73217	10.5808	0.00114267	0.0591655	LOC100859725	100859725
ENSGALG00000017184	2.17776	1.29638	10.6033	0.00112887	0.0591655	MMP7	418983
ENSGALG00000022964	-1.81909	2.51062	10.5449	0.00116508	0.0596117	A2M	418251
ENSGALG00000014687	-2.05702	1.62614	10.5063	0.0011897	0.0606207	EPHA1	378782
ENSGALG00000015320	1.04951	6.21675	10.46	0.0012199	0.0619047	NANS	427283
ENSGALG00000001453	1.15387	7.26455	10.4432	0.00123102	0.0622142	FAM110D	419603
ENSGALG00000027172	-2.13816	1.29716	10.428	0.00124116	0.062282	NA	NA
ENSGALG00000000818	1.12956	4.98618	10.4262	0.00124242	0.062282	LRRC32	428121
ENSGALG00000004641	-1.7946	2.53924	10.3401	0.00130171	0.06473	MYO5C	430027
ENSGALG00000011612	-1.51966	3.44378	10.342	0.00130036	0.06473	GC	395696
ENSGALG00000010798	-1.09216	5.15415	10.2552	0.00136304	0.0675084	DHCR24	424661
ENSGALG00000009959	-1.72446	2.71636	10.2045	0.00140099	0.0691117	RAB3IP	417850
ENSGALG00000014843	-2.13995	1.18735	10.1069	0.00147716	0.0725802	TPD52L1	374049
ENSGALG00000008661	1.23327	8.855	10.0798	0.00149903	0.0733635	CYR61	429089
ENSGALG00000010071	-1.86341	2.2087	10.0581	0.00151676	0.073649	MAB21L2	374011
ENSGALG00000027346	-1.47904	3.51253	10.0634	0.00151242	0.073649	PNPO	100857383
ENSGALG00000026094	1.03491	5.54338	10.0335	0.00153715	0.0743477	PCDHA2	497212
ENSGALG00000026798	-1.95421	1.82896	9.99604	0.00156877	0.0749982	NA	NA
ENSGALG00000006472	1.01772	5.90358	10.0028	0.00156303	0.0749982	NA	NA
ENSGALG00000012714	1.03274	6.33062	10.0027	0.00156311	0.0749982	TXNRD1	418082
ENSGALG00000015866	-1.04274	6.47592	9.98468	0.00157848	0.075172	BCKDHB	395375
ENSGALG00000008856	1.11708	4.9049	9.94221	0.00161531	0.0765454	KIAA1210	422374
ENSGALG00000028143	1.13013	7.31263	9.93724	0.00161968	0.0765454	NA	NA
ENSGALG00000004617	-1.23875	4.34812	9.92168	0.00163343	0.0769019	LOC100859012	100859012
ENSGALG00000005992	-1.02568	6.32542	9.87922	0.00167155	0.0783984	PDE8A	415455
ENSGALG00000006453	-1.22365	9.21171	9.82743	0.00171928	0.0803327	TF	396241
ENSGALG00000007042	-1.80142	2.31631	9.77797	0.00176615	0.0822123	CCDC40	422083
ENSGALG00000017267	-1.23108	10.8255	9.76477	0.00177888	0.0824946	THRSP	404755
ENSGALG00000010812	-1.90107	1.94482	9.73702	0.00180594	0.0834369	RYR2	421508
ENSGALG00000001690	-2.45662	-0.030878	9.71736	0.00182535	0.0840204	GABRB2	414890
ENSGALG00000006407	1.19446	4.47649	9.69774	0.00184494	0.0846078	LOC378902	378902
ENSGALG00000006130	-2.06804	1.25942	9.67519	0.00186772	0.0853364	STMN3	419263
ENSGALG00000004071	-1.90669	1.87858	9.63156	0.00191262	0.0870662	NETO2	415743
ENSGALG00000002350	-1.2713	4.1373	9.61567	0.00192925	0.0875015	DNAH3	427004
ENSGALG00000009639	-1.97307	1.59016	9.59701	0.00194894	0.0877521	DDX60	422427
ENSGALG00000001795	-1.05607	6.82562	9.59828	0.00194759	0.0877521	GFRA2	395993
ENSGALG00000026668	-2.17775	0.7982	9.5812	0.0019658	0.0881902	LOC100859353	100859353
ENSGALG00000027872	-1.23641	4.26305	9.56313	0.00198524	0.0887409	STBD1	422637
ENSGALG00000007001	1.00925	5.52758	9.54211	0.00200811	0.0891197	TLR4	417241
ENSGALG00000016055	1.04327	5.22685	9.54525	0.00200468	0.0891197	KCNJ15	427984
ENSGALG00000002407	-1.43772	3.4905	9.46336	0.00209617	0.0926956	HYDIN	427538
ENSGALG00000010272	-1.73132	2.45207	9.41411	0.00215322	0.0943022	NA	NA
ENSGALG00000000357	-1.31226	3.92437	9.4123	0.00215535	0.0943022	ADAM28	419529
ENSGALG00000026292	-1.14631	4.60591	9.41456	0.00215269	0.0943022	YF6	427737
ENSGALG00000004866	-2.43942	-0.122757	9.36757	0.00220859	0.0956595	CELA1	425200
ENSGALG00000004501	-2.14247	0.800349	9.36677	0.00220955	0.0956595	CYP1C1	428832
ENSGALG00000028654	-1.79283	2.21605	9.37545	0.00219911	0.0956595	NA	NA
ENSGALG00000008121	-1.44763	3.42948	9.34387	0.00223732	0.0961893	CYP17A1	425056
ENSGALG00000013239	1.06004	5.03495	9.34415	0.00223699	0.0961893	NA	NA
ENSGALG00000009562	-1.8432	1.94956	9.26799	0.00233193	0.09991	PLEK2	423278
ENSGALG00000023626	0.97756	5.92472	9.24402	0.00236266	0.100878	NTN1	396389
ENSGALG00000019233	-1.90125	1.71339	9.19943	0.00242091	0.103009	LOC418356	418356
ENSGALG00000005131	-2.07755	0.932815	9.12495	0.00252147	0.106921	BARX1	374017
ENSGALG00000013818	0.987251	5.51834	9.11671	0.00253285	0.107037	CITED2	395399
ENSGALG00000015908	0.995277	6.48259	9.10333	0.00255144	0.107228	COL12A1	395875
ENSGALG00000012277	0.988935	6.40024	9.101	0.0025547	0.107228	MAFF	395519
ENSGALG00000026505	-1.04696	5.01366	9.07365	0.00259318	0.108476	RDH10	420183
ENSGALG00000010250	-0.995375	5.38244	9.06575	0.00260442	0.108579	NA	NA
ENSGALG00000026091	-1.54158	3.00108	9.04062	0.00264046	0.109712	LOC100859571	100859571
ENSGALG00000027785	-0.968226	5.75496	9.02659	0.0026608	0.110187	CCBE1	770043
ENSGALG00000010935	-2.08474	0.870567	8.98054	0.0027287	0.112623	PTPRQ	772163
ENSGALG00000028154	1.39198	3.52026	8.97089	0.00274315	0.112632	NA	NA
ENSGALG00000016285	-0.986453	6.46857	8.9671	0.00274884	0.112632	GK	418589
ENSGALG00000015876	-1.95242	1.39055	8.9622	0.00275623	0.112632	ELOVL4	421850
ENSGALG00000011447	-1.97857	1.26256	8.94445	0.00278313	0.113358	GADL1	100857134
ENSGALG00000008548	-1.99082	1.2008	8.93352	0.00279984	0.113664	MDH1B	424097
ENSGALG00000011509	-1.01205	6.78459	8.90417	0.0028452	0.115128	C3	396370
ENSGALG00000028360	-2.03992	0.99726	8.87038	0.00289834	0.116558	MGAT4C	427873
ENSGALG00000010664	-1.78443	2.02851	8.86975	0.00289935	0.116558	KIF26B	100859813
ENSGALG00000006106	1.77343	2.0766	8.8499	0.00293104	0.116976	TNFRSF6B	395096
ENSGALG00000009302	-1.4325	3.3323	8.84589	0.00293749	0.116976	EMX2	423923
ENSGALG00000012834	1.21906	4.13169	8.84551	0.0029381	0.116976	AKR1D1	418107
ENSGALG00000020316	1.7125	2.30689	8.823	0.00297457	0.117729	IL13RA2	422219
ENSGALG00000015143	1.1785	4.2931	8.8175	0.00298355	0.117729	TTR	396277
ENSGALG00000006822	1.0073	6.78718	8.81544	0.00298693	0.117729	PCDH19	422263
ENSGALG00000028425	1.82825	1.85571	8.81048	0.00299505	0.117729	NA	NA
ENSGALG00000028125	-1.53794	2.93597	8.80093	0.00301076	0.117783	CACNG4	373924
ENSGALG00000026592	1.15262	8.98736	8.79811	0.00301543	0.117783	NA	NA
ENSGALG00000011511	-1.0765	7.46842	8.79203	0.0030255	0.117804	CKB	396248
ENSGALG00000001287	1.07762	4.74892	8.77609	0.00305206	0.118466	ABI3	419988
ENSGALG00000000426	-1.22278	4.08821	8.72674	0.00313577	0.121335	IGSF21	419359
ENSGALG00000004196	-2.25453	0.0801489	8.70403	0.00317507	0.12237	UGT1A1	424028
ENSGALG00000026366	-1.45675	3.20413	8.69988	0.0031823	0.12237	TTN	424126
ENSGALG00000025926	-1.83063	1.75191	8.69026	0.00319915	0.122637	MZB1	100859189
ENSGALG00000004293	-1.68482	2.33164	8.66611	0.00324183	0.12389	PLG	421580
ENSGALG00000012913	-1.91231	1.39444	8.64671	0.00327653	0.124831	PKP2	418130
ENSGALG00000007559	-0.949886	5.64923	8.60941	0.00334431	0.127022	PDSS1	420490
ENSGALG00000010978	-2.07332	0.689245	8.59992	0.00336178	0.127295	ANGPTL3	100189558
ENSGALG00000014407	-2.33558	-0.157967	8.58092	0.00339704	0.128238	CASR	418266
ENSGALG00000016802	-1.52316	2.90586	8.54795	0.00345911	0.130184	LOC771085	771085
ENSGALG00000012297	-1.9654	1.12635	8.52094	0.00351082	0.13173	GRM1	421614
ENSGALG00000010792	-1.82216	1.69814	8.4615	0.00362743	0.135694	AGMO	772374
ENSGALG00000006300	-0.967068	6.59498	8.44346	0.00366359	0.136634	LDHA	396221
ENSGALG00000028383	0.947301	5.52754	8.42019	0.00371077	0.137978	KLF6L	100858773
ENSGALG00000008947	-1.84243	1.56465	8.39867	0.00375496	0.139203	PAK7	416734
ENSGALG00000006751	1.10122	8.2553	8.36251	0.00383041	0.140606	THY1	378897
ENSGALG00000027342	-0.944118	5.52194	8.36153	0.00383247	0.140606	METRN	427650
ENSGALG00000005806	-1.96318	1.00871	8.36044	0.00383477	0.140606	KIF24	427398
ENSGALG00000007113	1.05055	7.48625	8.3569	0.00384225	0.140606	TNC	396440
ENSGALG00000024272	-1.74952	1.92076	8.34645	0.00386441	0.140606	S100A9	426356
ENSGALG00000006083	-1.48559	2.97466	8.34347	0.00387075	0.140606	LMINA	415464
ENSGALG00000002595	-1.12528	9.23341	8.34275	0.00387229	0.140606	NA	NA
ENSGALG00000004734	0.940592	5.54299	8.31841	0.00392453	0.142086	LOC422179	422179
ENSGALG00000008910	-2.03188	0.724051	8.29785	0.00396921	0.143285	CERKL	424120
ENSGALG00000015180	-1.53858	2.74949	8.27624	0.00401673	0.144579	PSAT1	427263
ENSGALG00000019267	-1.95771	0.994802	8.24818	0.00407929	0.146405	NA	NA
ENSGALG00000018703	2.06624	0.589033	8.23318	0.00411315	0.147194	NA	NA
ENSGALG00000022832	1.04338	4.72457	8.16464	0.00427149	0.15242	NA	NA
ENSGALG00000029055	-1.76376	1.79049	8.14582	0.00431605	0.153567	NA	NA
ENSGALG00000027109	1.09395	8.45495	8.13955	0.00433101	0.153658	SPON2	422905
ENSGALG00000015977	0.979294	5.08023	8.10802	0.00440697	0.155906	SMOX	422934
ENSGALG00000026928	0.998871	7.12182	8.1011	0.00442383	0.156057	KLF4	770254
ENSGALG00000013956	-1.92713	1.03055	8.09081	0.00444903	0.1565	MYB	396244
ENSGALG00000016440	1.01953	4.81362	8.05903	0.00452774	0.158355	KLF11	421934
ENSGALG00000027275	-0.914872	5.72176	8.0558	0.00453583	0.158355	PPP1R3B	422630
ENSGALG00000001559	1.05972	4.59997	8.05408	0.00454013	0.158355	ZP3	378906
ENSGALG00000021017	-1.31975	3.49091	8.02384	0.00461655	0.160429	DUSP15	419277
ENSGALG00000026886	-1.93947	0.934348	8.02033	0.00462551	0.160429	NA	NA
ENSGALG00000012488	-0.912112	5.69304	7.98648	0.0047128	0.163	TST	418049
ENSGALG00000012538	1.22654	3.84911	7.97625	0.0047395	0.163466	NR4A2	424320
ENSGALG00000027330	0.909774	6.12075	7.96782	0.00476161	0.163773	NA	NA
ENSGALG00000011894	-0.982877	7.05402	7.96015	0.00478185	0.164013	CYP2D49	417981
ENSGALG00000011200	0.928014	5.42647	7.95207	0.00480324	0.164292	THBS2	414837
ENSGALG00000007484	-0.984067	7.07738	7.94032	0.00483452	0.164906	GOT1	396261
ENSGALG00000021627	-1.03452	4.6746	7.90884	0.00491937	0.166914	IFI27L2	403121
ENSGALG00000015403	0.912109	5.60487	7.90671	0.00492519	0.166914	EPHA3	396402
ENSGALG00000008253	-1.85385	1.26603	7.90354	0.00493382	0.166914	TBX5	373988
ENSGALG00000016904	-1.7719	1.58279	7.84831	0.00508683	0.171622	SLITRK6	418797
ENSGALG00000006447	0.982829	7.13225	7.83105	0.00513562	0.172797	PHLDA2	423088
ENSGALG00000026616	-0.92791	6.58303	7.80806	0.00520139	0.174535	KRT7	395772
ENSGALG00000027487	-1.68891	1.9283	7.77558	0.00529571	0.177163	NA	NA
ENSGALG00000028318	1.17051	4.00943	7.77129	0.0053083	0.177163	CDKN1A	378914
ENSGALG00000001331	-1.06705	4.4631	7.76477	0.0053275	0.177326	ST14	419731
ENSGALG00000007468	-1.08494	9.35937	7.74998	0.0053713	0.178304	HBAA	416652
ENSGALG00000003033	0.92349	5.34382	7.74122	0.00539742	0.178692	STXBP4	417393
ENSGALG00000014079	-0.892827	5.84019	7.73174	0.00542585	0.179154	SYTL2	426394
ENSGALG00000002507	-2.03326	0.352673	7.71155	0.00548687	0.180687	MBL	374267
ENSGALG00000022792	-1.44108	2.91463	7.69479	0.00553806	0.181502	LOC101748610	101748610
ENSGALG00000013253	0.927855	5.28177	7.69068	0.00555068	0.181502	LOC100857811	100857811
ENSGALG00000012112	-1.04485	8.04397	7.68876	0.00555659	0.181502	DBI	395263
ENSGALG00000008823	-1.65768	2.01042	7.68398	0.00557132	0.181502	NA	NA
ENSGALG00000005470	-1.25158	3.64483	7.67959	0.0055849	0.181502	LPPR5	424477
ENSGALG00000010129	1.04903	4.52337	7.66715	0.00562352	0.182279	PLK3	424586
ENSGALG00000007728	-0.888354	6.01049	7.64983	0.00567776	0.183354	PRODH	770734
ENSGALG00000004070	0.896962	5.60252	7.64712	0.00568632	0.183354	MICALL2	416460
ENSGALG00000016797	-1.54741	2.45267	7.6362	0.00572083	0.183988	FHL2	418726
ENSGALG00000013194	-1.82626	1.20732	7.60275	0.00582794	0.186947	IRX1	374185
ENSGALG00000012748	-1.71666	1.67454	7.58052	0.00590025	0.188494	ELOVL2	420858
ENSGALG00000008509	-1.69538	1.76924	7.57857	0.00590662	0.188494	SEMA3E	374089
ENSGALG00000002614	-1.23033	3.6948	7.56705	0.0059445	0.189106	NA	NA
ENSGALG00000012487	-0.882423	5.92378	7.56347	0.00595634	0.189106	MPST	418048
ENSGALG00000022059	-1.92708	0.734748	7.54661	0.00601229	0.189832	NA	NA
ENSGALG00000027180	-1.57387	2.31828	7.54415	0.00602054	0.189832	NA	NA
ENSGALG00000023725	0.888694	6.21838	7.54275	0.00602521	0.189832	NA	NA
ENSGALG00000014261	-1.73265	1.59255	7.53773	0.00604201	0.189836	UCHL1	770302
ENSGALG00000012142	-2.1072	0.027615	7.53356	0.006056	0.189836	KCNA4	395721
ENSGALG00000028235	1.26793	3.53063	7.52732	0.00607701	0.189908	CHIR-AB1	100272165
ENSGALG00000007603	1.02182	4.60391	7.52378	0.00608897	0.189908	RRP12	423845
ENSGALG00000011784	0.962961	4.93848	7.51157	0.0061304	0.19072	APOLD1	769889
ENSGALG00000026466	-0.945534	5.04658	7.50017	0.00616932	0.191313	LOC100859100	100859100
ENSGALG00000020522	0.974441	4.85559	7.49695	0.00618036	0.191313	C5H11ORF9	422966
ENSGALG00000018875	-1.85146	1.02066	7.4759	0.00625302	0.19308	ACSM4	426991
ENSGALG00000013033	-1.63569	1.9873	7.46696	0.00628415	0.193558	NA	NA
ENSGALG00000000547	-1.24122	3.6076	7.44325	0.00636748	0.195638	NA	NA
ENSGALG00000016322	-0.874315	5.90234	7.42776	0.00642254	0.196841	LOC396380	396380
ENSGALG00000018521	-1.79958	1.19077	7.38103	0.00659153	0.201522	CATIP	426213
ENSGALG00000014615	-1.77351	1.30776	7.35775	0.00667745	0.203646	LAMA1	374016
ENSGALG00000004334	1.27341	3.44621	7.34088	0.00674038	0.204227	NA	NA
ENSGALG00000010874	-1.39793	2.9363	7.33756	0.00675284	0.204227	UNC79	423426
ENSGALG00000028742	1.04673	4.42077	7.33613	0.00675822	0.204227	NA	NA
ENSGALG00000002319	-1.77823	1.26196	7.33224	0.00677285	0.204227	TEKT2	419627
ENSGALG00000002138	1.00798	7.83852	7.32832	0.00678763	0.204227	HYAL2	415908
ENSGALG00000017039	-1.48466	2.57875	7.32285	0.00680834	0.204227	STOML3	428074
ENSGALG00000003739	-1.82986	1.02329	7.32014	0.0068186	0.204227	SALL1	395446
ENSGALG00000008456	-1.85886	0.893368	7.31754	0.00682847	0.204227	CACNA1B	374169
ENSGALG00000021142	-1.87497	0.777953	7.31071	0.00685447	0.204511	NA	NA
ENSGALG00000014827	-0.880381	5.52399	7.29171	0.00692734	0.206188	KIAA0408	101750381
ENSGALG00000023066	-0.997529	7.74218	7.269	0.0070155	0.208311	DNAJA1	427376
ENSGALG00000017229	-1.85928	0.840988	7.25604	0.00706628	0.209317	FAT3	395167
ENSGALG00000011221	-0.971417	7.41836	7.25138	0.00708467	0.209361	AGPAT9	422610
ENSGALG00000014873	0.885337	6.46966	7.24556	0.00710766	0.209492	GJA1	395278
ENSGALG00000011325	-0.865491	5.7601	7.2417	0.00712293	0.209492	NDUFA12	417907
ENSGALG00000027839	1.92549	0.624669	7.23742	0.00713993	0.209494	NA	NA
ENSGALG00000002955	0.88807	6.51924	7.23011	0.00716908	0.209852	ADAMTSL2	417147
ENSGALG00000028359	-1.44716	2.69955	7.22469	0.00719077	0.209991	NA	NA
ENSGALG00000028774	-0.988003	7.6662	7.20791	0.00725828	0.211464	NA	NA
ENSGALG00000005842	-2.00889	0.181561	7.1985	0.00729646	0.211833	GDPD2	422217
ENSGALG00000012228	-1.77355	1.18749	7.18609	0.0073471	0.211833	MDGA2	423563
ENSGALG00000002549	0.885619	5.38369	7.18283	0.00736045	0.211833	RGS1	424360
ENSGALG00000006894	0.892968	5.30582	7.18177	0.00736481	0.211833	PLTP	428164
ENSGALG00000010737	-1.96781	0.348	7.18141	0.00736628	0.211833	PLD5	421501
ENSGALG00000008239	-0.862903	5.7237	7.17962	0.00737362	0.211833	NDUFB3	424078
ENSGALG00000011100	-0.876424	6.42026	7.15909	0.00745851	0.213776	HIBADH	420632
ENSGALG00000000509	-1.82566	0.939961	7.14552	0.00751516	0.214505	NA	NA
ENSGALG00000027676	-1.92686	0.482074	7.1447	0.0075186	0.214505	NA	NA
ENSGALG00000000367	-1.91948	0.484971	7.12304	0.00760994	0.216612	ASIC2	419945
ENSGALG00000026697	-1.09588	4.1055	7.11683	0.00763635	0.216865	LOC769704	769704
ENSGALG00000013953	-1.52557	2.31506	7.10881	0.00767058	0.217339	TACR1	395677
ENSGALG00000025780	0.95046	4.84503	7.10119	0.00770326	0.217645	ITPRIP	428979
ENSGALG00000007303	0.872211	5.4767	7.09493	0.00773022	0.217645	LEPREL1	414143
ENSGALG00000000569	1.03256	8.99415	7.09403	0.0077341	0.217645	SDC3	396343
ENSGALG00000007007	-1.6707	1.60179	7.05986	0.00788303	0.221333	KNDC1	423824
ENSGALG00000009693	1.46599	2.5458	7.04077	0.00796747	0.223197	CPXM2	423951
ENSGALG00000002312	1.23116	3.5048	7.03095	0.00801127	0.223918	TMEM132E	771389
ENSGALG00000007463	-0.949204	7.37088	6.98658	0.00821232	0.22902	HBAD	416651
ENSGALG00000015565	-1.92836	0.351579	6.96467	0.00831347	0.23132	C8ORF34	768864
ENSGALG00000023708	-1.66991	1.54118	6.96005	0.00833497	0.231398	UBXN10	771670
ENSGALG00000000951	0.96624	4.69367	6.95099	0.00837729	0.232053	CCL4	395551
ENSGALG00000004530	-1.19009	3.63711	6.9455	0.00840305	0.232247	MMD2	416480
ENSGALG00000026679	-0.858857	6.35976	6.93751	0.00844066	0.232767	LOC100857808	100857808
ENSGALG00000009626	0.979874	7.84536	6.92744	0.00848831	0.23356	THBS1	373987
ENSGALG00000005504	-1.91191	0.411875	6.92194	0.00851444	0.23376	HNF1B	427838
ENSGALG00000027300	0.904307	6.9386	6.91633	0.00854119	0.233976	ID3	395281
ENSGALG00000006871	0.846731	5.72375	6.91027	0.00857022	0.234253	SLCO3A1	415504
ENSGALG00000016567	-0.885575	6.74254	6.90478	0.00859658	0.234456	EPHX2	421999
ENSGALG00000026058	-1.63072	1.70905	6.89448	0.00864622	0.234985	NA	NA
ENSGALG00000017308	-1.39199	2.7775	6.89289	0.00865394	0.234985	CHRDL2	419054
ENSGALG00000005610	-0.912829	4.99322	6.88733	0.0086809	0.235201	SLC44A3	424486
ENSGALG00000027466	1.47485	2.41554	6.84522	0.00888787	0.240271	NA	NA
ENSGALG00000005937	-1.73861	1.13314	6.84142	0.00890682	0.240271	NA	NA
ENSGALG00000001405	-0.97382	4.5989	6.8308	0.00895989	0.240915	IRF6	419863
ENSGALG00000026081	-1.01762	4.37135	6.82887	0.00896962	0.240915	RBM38	768866
ENSGALG00000016290	-1.92427	0.292077	6.80838	0.00907309	0.243167	NA	NA
ENSGALG00000014317	-0.913666	7.12177	6.79977	0.00911698	0.243397	NA	NA
ENSGALG00000007096	-0.837057	6.03218	6.79898	0.00912101	0.243397	NA	NA
ENSGALG00000011005	-1.22102	3.44276	6.78267	0.00920469	0.244672	KCNK1	421519
ENSGALG00000027865	0.939357	4.77812	6.78197	0.0092083	0.244672	CD1B	425802
ENSGALG00000015425	-1.02353	11.3501	6.77584	0.00923999	0.244746	LPL	396219
ENSGALG00000018747	-0.834618	5.88302	6.77379	0.00925063	0.244746	HSD17B10	425758
ENSGALG00000007631	-1.33025	2.97819	6.75658	0.00934024	0.24659	MEGF11	415545
ENSGALG00000020840	-0.846472	6.36514	6.74062	0.00942419	0.248277	LOC101750594	101750594
ENSGALG00000014252	-1.67426	1.37346	6.73682	0.00944428	0.248278	NA	NA
ENSGALG00000000850	0.90398	7.07341	6.72348	0.00951519	0.249613	NA	NA
ENSGALG00000008490	-1.94632	0.129602	6.70647	0.00960636	0.251471	TRH	414344
ENSGALG00000008193	-1.03892	4.21341	6.69775	0.00965349	0.252165	RELN	427850
ENSGALG00000026333	1.21757	3.43257	6.69072	0.00969161	0.252165	GNGT2	100859179
ENSGALG00000028147	0.988153	8.40596	6.69029	0.00969396	0.252165	CTSK	395818
ENSGALG00000011483	-0.898872	7.05652	6.67399	0.00978297	0.253947	MPC1	428592
ENSGALG00000021593	0.828588	5.84745	6.66734	0.00981957	0.254364	HEYL	771101
ENSGALG00000011082	-1.51762	2.10798	6.649	0.00992114	0.256458	KCNH7	424184
ENSGALG00000010628	-1.00595	10.4601	6.60561	0.0101658	0.262235	ACSL1	422547
ENSGALG00000005410	0.825683	6.08106	6.60116	0.0101912	0.262345	WNT5A	395703
ENSGALG00000019755	0.964756	4.55337	6.58451	0.010287	0.263837	CD300L-S1	769812
ENSGALG00000027188	-0.924779	7.41702	6.58368	0.0102918	0.263837	SREBF1	373915
ENSGALG00000003957	-1.29869	3.0207	6.55879	0.0104367	0.266999	APOH	417431
ENSGALG00000023919	-1.12146	3.78167	6.53584	0.0105722	0.269908	NA	NA
ENSGALG00000027062	1.88019	0.309643	6.49894	0.0107939	0.274193	LOC101749393	101749393
ENSGALG00000005180	1.18916	3.47309	6.49695	0.010806	0.274193	COL11A1	374046
ENSGALG00000003674	-0.825551	5.60245	6.49686	0.0108065	0.274193	DHTKD1	426076
ENSGALG00000014812	-1.66776	1.25495	6.48961	0.0108507	0.27475	SIDT1	418321
ENSGALG00000027407	-0.84655	5.31477	6.48246	0.0108944	0.275296	GPR132	100859188
ENSGALG00000002529	-0.828367	5.5237	6.46676	0.0109911	0.277172	MCCC2	427395
ENSGALG00000013155	-1.06532	3.99867	6.45107	0.0110885	0.279062	PCBP2	420965
ENSGALG00000010114	-1.86059	0.30824	6.4314	0.011212	0.281189	PAX9	395740
ENSGALG00000028162	1.7748	0.722906	6.42858	0.0112298	0.281189	NA	NA
ENSGALG00000006519	-0.940025	4.62416	6.42678	0.0112412	0.281189	KIAA1024	415485
ENSGALG00000001697	-1.69834	1.02189	6.41938	0.0112882	0.281795	ITIH3	415901
ENSGALG00000027023	1.04385	4.07462	6.38098	0.011535	0.287361	LOC100859682	100859682
ENSGALG00000003203	0.913144	4.76342	6.37751	0.0115576	0.287361	SEMA3DL	415932
ENSGALG00000015207	0.884849	4.93784	6.36576	0.0116343	0.28869	F5	374052
ENSGALG00000000304	-0.918176	7.54335	6.35678	0.0116933	0.288886	MTFR1	395222
ENSGALG00000012754	-1.65034	1.24431	6.35542	0.0117023	0.288886	PAH	408024
ENSGALG00000018783	1.49181	2.06708	6.35392	0.0117122	0.288886	HOXC10	770471
ENSGALG00000028273	-0.977736	9.18221	6.34281	0.0117858	0.290124	HBBA	396485
ENSGALG00000008499	-1.59925	1.49219	6.31531	0.01197	0.294072	PCLO	395319
ENSGALG00000004974	-0.935309	7.87915	6.29735	0.0120918	0.296478	PPARG	373928
ENSGALG00000007864	-1.74917	0.664426	6.26313	0.0123276	0.301662	ARMC3	420503
ENSGALG00000028468	-1.14164	3.56668	6.23234	0.0125438	0.306346	LOC100859773	100859773
ENSGALG00000011926	-1.54694	1.67784	6.21844	0.0126426	0.308152	LOC425756	425756
ENSGALG00000022994	-1.48229	1.98268	6.17151	0.0129824	0.315811	SIX1	693262
ENSGALG00000005831	-1.64407	1.12044	6.16273	0.013047	0.316761	DNAI1	431654
ENSGALG00000026295	-0.880812	4.85828	6.14558	0.0131741	0.318929	CDR2L	428685
ENSGALG00000023772	-1.43668	2.19236	6.14232	0.0131984	0.318929	HSPB7	430280
ENSGALG00000011962	1.1712	3.39577	6.14029	0.0132136	0.318929	NDNF	422672
ENSGALG00000006449	1.12952	3.57969	6.12762	0.0133086	0.320138	GRIP2	416043
ENSGALG00000010293	-1.15274	3.47431	6.12672	0.0133154	0.320138	RBP	396449
ENSGALG00000018838	-1.80718	0.314741	6.09695	0.0135416	0.324945	LOC101748082	101748082
ENSGALG00000016086	1.52304	1.74561	6.08113	0.0136633	0.327004	EGR4	422950
ENSGALG00000002667	-0.955479	9.08325	6.07727	0.0136932	0.327004	OLFML2B	424366
ENSGALG00000001730	0.923905	7.98451	6.07555	0.0137066	0.327004	DGKD	424747
ENSGALG00000002871	0.833827	6.81937	6.03818	0.0139997	0.333297	PHACTR4	425087
ENSGALG00000016485	0.944715	8.66397	6.03509	0.0140242	0.333297	RHOB	395734
ENSGALG00000013254	0.851435	7.04572	6.00987	0.0142261	0.337262	NA	NA
ENSGALG00000009075	0.790976	6.20269	6.00746	0.0142455	0.337262	NA	NA
ENSGALG00000027081	1.40243	2.29047	6.00199	0.0142897	0.337271	NA	NA
ENSGALG00000027348	1.87383	0.0602502	6.00068	0.0143004	0.337271	NA	NA
ENSGALG00000004994	-0.881776	4.7815	5.99716	0.014329	0.337302	NA	NA
ENSGALG00000026051	-1.75514	0.423502	5.97372	0.0145207	0.341166	NA	NA
ENSGALG00000024000	0.812361	5.31247	5.96857	0.0145631	0.341516	AGTR1	396065
ENSGALG00000010018	-1.43338	2.0855	5.95686	0.0146602	0.343142	LOC417848	417848
ENSGALG00000012814	0.801356	6.47481	5.94721	0.0147406	0.344374	PXDC1	420880
ENSGALG00000006832	-1.49824	1.71872	5.92171	0.0149554	0.348609	NA	NA
ENSGALG00000027247	-0.903837	4.6101	5.91903	0.0149782	0.348609	EOMES	428443
ENSGALG00000024075	1.05222	3.84516	5.9129	0.0150304	0.349168	IL10RA	419771
ENSGALG00000026514	-1.0174	4.00647	5.90807	0.0150716	0.349434	NA	NA
ENSGALG00000000721	0.782163	6.14467	5.90496	0.0150983	0.349434	SLC41A1	419837
ENSGALG00000006644	-1.57065	1.33058	5.90121	0.0151305	0.349526	ACSL6	416324
ENSGALG00000012946	1.11779	3.532	5.89642	0.0151717	0.349824	FAM60A	418140
ENSGALG00000003860	0.792443	5.48936	5.88533	0.0152676	0.351381	MID2	422131
ENSGALG00000002558	1.44393	2.0136	5.87946	0.0153185	0.3519	ASL1	396498
ENSGALG00000022696	0.800713	6.554	5.85946	0.0154936	0.354951	KCNE3	428105
ENSGALG00000011264	0.804631	6.61248	5.85774	0.0155087	0.354951	SULF1	426312
ENSGALG00000001565	-1.52244	1.539	5.84481	0.015623	0.356884	C5	417122
ENSGALG00000027364	0.860977	7.29986	5.84169	0.0156508	0.356884	HEY1	428365
ENSGALG00000012006	0.781209	6.24497	5.83443	0.0157155	0.357701	RTN1	378791
ENSGALG00000016099	0.843356	4.95496	5.81664	0.0158752	0.358866	NA	NA
ENSGALG00000018386	0.902235	7.95874	5.81541	0.0158864	0.358866	NA	NA
ENSGALG00000026145	-1.53691	1.45584	5.81397	0.0158994	0.358866	NA	NA
ENSGALG00000028140	-1.02599	3.92355	5.81387	0.0159003	0.358866	CNTFR	395885
ENSGALG00000008007	0.774355	6.08774	5.81262	0.0159116	0.358866	ITGA11	415560
ENSGALG00000007530	1.36295	2.35103	5.79615	0.0160613	0.361583	LOC428714	428714
ENSGALG00000006637	-0.833618	5.01142	5.79224	0.0160971	0.361731	XKRX	771005
ENSGALG00000015627	-1.72215	0.445922	5.77843	0.016224	0.363923	HAPLN1	396475
ENSGALG00000028646	1.53774	1.4432	5.76885	0.0163127	0.365252	LOC101749676	101749676
ENSGALG00000025858	0.817712	5.09379	5.71079	0.016861	0.376257	LUZP1	428210
ENSGALG00000002318	0.863716	4.7559	5.70929	0.0168753	0.376257	LVRN	431649
ENSGALG00000028669	1.17825	3.17334	5.70721	0.0168954	0.376257	NA	NA
ENSGALG00000007077	0.819115	6.93655	5.69535	0.01701	0.377599	CPT1A	423118
ENSGALG00000004853	0.786894	6.52292	5.69265	0.0170361	0.377599	LRP3	415773
ENSGALG00000026988	-0.790008	5.34363	5.68845	0.017077	0.377599	NA	NA
ENSGALG00000008060	-0.81419	6.88542	5.68723	0.0170888	0.377599	PRKAR2B	769420
ENSGALG00000016944	-1.41157	2.02959	5.68525	0.0171081	0.377599	PCDH8	428065
ENSGALG00000002005	0.77862	5.48044	5.67661	0.0171925	0.378786	LOC419429	419429
ENSGALG00000012971	-1.30575	2.51047	5.62009	0.0177557	0.390499	CCDC170	421639
ENSGALG00000006375	1.19544	3.01541	5.56221	0.0183523	0.402621	TM4SF19	424855
ENSGALG00000006482	-1.66183	0.569296	5.56033	0.0183719	0.402621	FAH	415482
ENSGALG00000007178	-0.755075	6.03721	5.54592	0.0185238	0.405233	FADS2	423122
ENSGALG00000005968	0.988119	3.99016	5.53935	0.0185935	0.40604	MMP11	101751203
ENSGALG00000027693	-1.0473	3.69464	5.52676	0.0187278	0.408253	LOC769716	769716
ENSGALG00000026560	-1.3973	1.99649	5.52257	0.0187726	0.408511	NA	NA
ENSGALG00000002775	-1.55676	1.10822	5.51013	0.0189066	0.410705	FA2H	415687
ENSGALG00000021572	0.788637	5.21253	5.49236	0.0190997	0.413906	SSH2	417586
ENSGALG00000029024	0.765006	5.48281	5.48511	0.0191791	0.413906	TCF21	421697
ENSGALG00000023142	-0.860614	7.67794	5.48502	0.0191801	0.413906	PTGER3	429116
ENSGALG00000028748	-1.66563	0.476902	5.48288	0.0192036	0.413906	LOC426220	426220
ENSGALG00000025818	-0.843327	4.77287	5.48069	0.0192277	0.413906	KCNK5	421424
ENSGALG00000016835	-0.777837	5.3076	5.47825	0.0192546	0.413906	ATP11A	418749
ENSGALG00000015437	-0.77046	6.50848	5.47471	0.0192935	0.414025	MPC2	768451
ENSGALG00000016095	-1.61108	0.78107	5.46398	0.0194124	0.415854	EMX1	768977
ENSGALG00000011320	0.87787	4.54863	5.46042	0.019452	0.415984	TMCC3	417905
ENSGALG00000015458	0.752279	5.67906	5.4525	0.0195404	0.417153	ILDR2	418447
ENSGALG00000004346	1.26182	2.63951	5.44873	0.0195826	0.417335	P2RY4	100857687
ENSGALG00000007358	-0.780534	5.25282	5.44152	0.0196635	0.41834	CILP	415533
ENSGALG00000001330	-0.868295	7.89211	5.4318	0.0197733	0.419954	ATP5G1	419992
ENSGALG00000010960	-1.38415	1.99446	5.42755	0.0198215	0.420257	GALNT3	424177
ENSGALG00000024400	1.01323	3.80947	5.41059	0.0200149	0.423119	NA	NA
ENSGALG00000027651	0.884348	8.32221	5.40973	0.0200249	0.423119	SEMA6CL	100859892
ENSGALG00000016556	0.986064	3.93614	5.3987	0.0201518	0.425075	GVIN1	428660
ENSGALG00000009286	-0.83245	7.37897	5.3883	0.0202722	0.42634	ATP5G3	424142
ENSGALG00000018879	0.750266	6.2421	5.38758	0.0202806	0.42634	ARID5A	101749459
ENSGALG00000004181	0.742892	5.7814	5.3627	0.0205719	0.43173	GAA	416462
ENSGALG00000001773	-0.867239	4.55689	5.35265	0.0206908	0.432141	RFX2	420092
ENSGALG00000005643	-0.990063	3.8862	5.35043	0.0207171	0.432141	LYVE1	423038
ENSGALG00000007948	-1.22378	2.76278	5.3486	0.0207389	0.432141	LRRC4C	428862
ENSGALG00000027133	0.752344	5.52536	5.34598	0.0207701	0.432141	CD83	420838
ENSGALG00000009131	-1.70587	0.170703	5.34348	0.0207999	0.432141	NLGN1	424980
ENSGALG00000013378	-1.1846	2.94494	5.34162	0.0208221	0.432141	CTSG	426049
ENSGALG00000012178	0.798895	7.00826	5.34048	0.0208357	0.432141	PDGFB	374128
ENSGALG00000010535	-1.30395	2.34109	5.32292	0.0210467	0.435649	SGMS2	422529
ENSGALG00000019663	-1.06926	3.48897	5.32056	0.0210753	0.435649	ACBD7	420531
ENSGALG00000010457	-1.58813	0.758393	5.31046	0.0211978	0.436901	SAMD15	423376
ENSGALG00000011289	-1.2034	2.83806	5.30975	0.0212064	0.436901	NKIRAS1	420654
ENSGALG00000017405	0.776736	6.7732	5.29906	0.0213369	0.438859	NPR3	431663
ENSGALG00000026557	0.757459	5.38759	5.28037	0.0215672	0.442861	NA	NA
ENSGALG00000017062	-0.786175	5.0735	5.25877	0.0218364	0.447647	NBEA	395195
ENSGALG00000008581	0.750204	6.43645	5.25332	0.0219049	0.448309	DUSP5	423890
ENSGALG00000028510	0.945633	4.06985	5.24802	0.0219718	0.448624	SIGLEC1	776920
ENSGALG00000028026	-0.735229	5.75458	5.24604	0.0219967	0.448624	NA	NA
ENSGALG00000006591	-1.59285	0.658992	5.24189	0.0220493	0.448624	TNNI2	396386
ENSGALG00000019845	-1.25027	2.55946	5.24063	0.0220653	0.448624	AvBD9	414343
ENSGALG00000013257	-0.877173	8.5988	5.23286	0.022164	0.449775	LDHB	373997
ENSGALG00000002652	-1.67328	0.253002	5.23047	0.0221945	0.449775	FZD10	373885
ENSGALG00000010187	-0.924181	4.17039	5.22403	0.0222769	0.450706	SLC1A1	427352
ENSGALG00000001505	-0.831418	4.71527	5.22029	0.0223248	0.45094	NGEF	424744
ENSGALG00000027201	-1.05363	3.50877	5.21403	0.0224053	0.451829	LOC107049264	107049264
ENSGALG00000009768	0.948515	4.03751	5.20552	0.0225152	0.453307	NOCT	404779
ENSGALG00000014917	-1.64064	0.401932	5.20145	0.022568	0.453632	VGLL2	421735
ENSGALG00000007817	-1.41077	1.66233	5.19532	0.0226478	0.454146	EHF	425791
ENSGALG00000013775	-1.41463	1.64707	5.19385	0.022667	0.454146	CDH19	421029
ENSGALG00000003386	-0.80747	4.86651	5.18995	0.0227179	0.454431	SPTB	769410
ENSGALG00000001124	-1.52687	0.993634	5.17498	0.0229144	0.456396	NA	NA
ENSGALG00000006629	-1.28351	2.34494	5.17059	0.0229724	0.456396	RBP4A	396166
ENSGALG00000007431	0.802298	7.21181	5.16973	0.0229838	0.456396	NA	NA
ENSGALG00000005826	-1.19387	2.79877	5.16676	0.0230231	0.456396	DLEC1	420418
ENSGALG00000016200	0.882249	9.34627	5.16529	0.0230426	0.456396	SIK1	395417
ENSGALG00000010391	-0.857883	4.51203	5.16339	0.0230678	0.456396	MMRN1	428741
ENSGALG00000022145	-0.757187	6.64633	5.16292	0.0230741	0.456396	NA	NA
ENSGALG00000008164	0.72901	6.10156	5.15318	0.0232038	0.458229	ADAMTS7	415570
ENSGALG00000006606	-1.28946	2.29662	5.14748	0.0232801	0.459003	KIAA1324L	418645
ENSGALG00000009158	0.864144	8.39588	5.1429	0.0233417	0.459485	CDC42BPA	416746
ENSGALG00000025826	1.45491	1.40063	5.129	0.0235293	0.462444	NA	NA
ENSGALG00000004491	-1.14102	3.03707	5.12123	0.0236349	0.463784	DMGDH	416370
ENSGALG00000028882	-1.5209	0.93876	5.10812	0.0238141	0.465946	VWCE	101748485
ENSGALG00000027533	1.07462	3.35752	5.1047	0.023861	0.465946	NA	NA
ENSGALG00000001874	0.840118	4.59803	5.10268	0.0238889	0.465946	LOC416169	416169
ENSGALG00000024340	-0.755961	5.25203	5.09967	0.0239305	0.465946	LOC768350	768350
ENSGALG00000012775	-1.67592	0.150326	5.09946	0.0239333	0.465946	TFAP2A	395982
ENSGALG00000004518	-0.933341	4.05617	5.08809	0.0240908	0.467939	BHMT	416371
ENSGALG00000007886	0.838526	4.60127	5.08662	0.0241112	0.467939	PAMR1	423158
ENSGALG00000009865	0.936895	4.02908	5.07057	0.0243354	0.470431	NA	NA
ENSGALG00000016927	-1.0728	3.32994	5.06871	0.0243615	0.470431	KLF5	418818
ENSGALG00000012420	-0.849379	8.15068	5.06669	0.02439	0.470431	LGALS1	396491
ENSGALG00000006670	-0.732612	5.51599	5.06657	0.0243916	0.470431	PPP1R3C	425328
ENSGALG00000027579	-0.787414	4.93872	5.05989	0.0244858	0.471514	NA	NA
ENSGALG00000012021	0.786661	7.12726	5.05654	0.0245332	0.471692	KCNK4	423536
ENSGALG00000016403	0.743406	6.56499	5.05089	0.0246132	0.47174	ID2	395852
ENSGALG00000011690	1.04729	3.45943	5.04902	0.0246398	0.47174	C5H14ORF79	423498
ENSGALG00000016684	-1.30602	2.14776	5.04817	0.0246519	0.47174	RHAG	395118
ENSGALG00000002515	-0.922099	4.09458	5.04434	0.0247066	0.47174	OLFM1	395535
ENSGALG00000012045	-1.52965	0.846178	5.04297	0.0247261	0.47174	SLC12A8	424258
ENSGALG00000029150	-0.99151	3.7249	5.02682	0.0249577	0.475426	AK1	396002
ENSGALG00000015849	-0.717792	6.05622	5.01386	0.0251452	0.477509	ME1	374189
ENSGALG00000003025	-1.31486	2.0671	5.01055	0.0251934	0.477509	SLC19A3	424792
ENSGALG00000015434	-1.58958	0.504279	5.00903	0.0252154	0.477509	GRIK2	428628
ENSGALG00000000680	1.1291	3.03282	5.00862	0.0252213	0.477509	NUAK2	419828
ENSGALG00000021135	0.74561	5.27064	4.99047	0.0254873	0.480323	HAPLN3	415495
ENSGALG00000002054	-1.40727	1.50211	4.98716	0.025536	0.480323	RALY	419148
ENSGALG00000028365	0.740788	5.3245	4.98669	0.0255431	0.480323	TCF4	768612
ENSGALG00000002335	-1.29093	2.18115	4.98631	0.0255486	0.480323	DOCK3	415919
ENSGALG00000008034	0.785151	7.17972	4.98527	0.0255639	0.480323	NA	NA
ENSGALG00000009076	-0.741259	6.61117	4.98239	0.0256066	0.480395	NDUFB5	424978
ENSGALG00000017068	-1.72058	-0.201097	4.96413	0.0258784	0.48476	KL	418909
ENSGALG00000028891	-0.75792	5.12509	4.96008	0.025939	0.485162	NA	NA
ENSGALG00000008932	-1.2834	2.19449	4.9474	0.02613	0.487996	ENTPD8	374095
ENSGALG00000012783	-1.58885	0.421691	4.92974	0.0263983	0.492025	MYBPC1	418099
ENSGALG00000016341	-1.45303	1.18926	4.92798	0.0264252	0.492025	CSMD1	421899
ENSGALG00000003336	0.964423	3.80241	4.90456	0.0267859	0.497993	DAPK2	100857587
ENSGALG00000016223	-0.718217	6.32195	4.89927	0.0268681	0.498772	MAOB	418561
ENSGALG00000015559	-1.35466	1.74035	4.89533	0.0269295	0.498825	ABLIM2	422866
ENSGALG00000000703	-1.08064	3.19935	4.89069	0.0270019	0.498825	SLC45A3	771751
ENSGALG00000026017	-1.4889	0.953445	4.88706	0.0270587	0.498825	DRGX	771373
ENSGALG00000006812	-1.4249	1.32281	4.88484	0.0270935	0.498825	TTC36	419757
ENSGALG00000022234	-0.708885	6.06775	4.88364	0.0271124	0.498825	NA	NA
ENSGALG00000012070	-1.63844	0.108516	4.88362	0.0271127	0.498825	CYP24A1	395827
ENSGALG00000006080	0.859474	9.84081	4.87603	0.0272322	0.50028	GPC4	422234
ENSGALG00000001347	0.787525	4.82754	4.87329	0.0272755	0.500333	NA	NA
ENSGALG00000006716	-1.39411	1.46628	4.86769	0.0273642	0.501117	NA	NA
ENSGALG00000028673	1.42534	1.32585	4.86548	0.0273992	0.501117	2017-03-03	768965
ENSGALG00000006409	0.856059	9.46009	4.85879	0.0275056	0.502322	PODXL	395755
ENSGALG00000015879	0.730565	5.3237	4.85068	0.0276353	0.503371	HUNK	418493
ENSGALG00000005517	-1.09621	3.09573	4.85011	0.0276443	0.503371	KIF9	420405
ENSGALG00000004209	-1.26663	2.2137	4.84231	0.0277698	0.504912	ELFN1	416465
ENSGALG00000001011	-1.42882	1.2344	4.83339	0.0279137	0.506068	NA	NA
ENSGALG00000005919	-1.37445	1.55922	4.8333	0.0279151	0.506068	NA	NA
ENSGALG00000017163	-0.786001	7.35896	4.82834	0.0279956	0.506785	ACAT1	418968
ENSGALG00000008681	1.05654	3.28542	4.81703	0.0281799	0.509377	NSMF	417260
ENSGALG00000008279	1.44314	1.17055	4.80517	0.0283745	0.512148	LRRN1	771599
ENSGALG00000005752	-1.50815	0.746217	4.79993	0.028461	0.51296	ABCA4	424490
ENSGALG00000027416	-0.732639	6.70091	4.78737	0.0286691	0.515961	ROMO1	768833
ENSGALG00000004840	0.767383	7.17746	4.76741	0.0290034	0.521219	RPH3A	416886
ENSGALG00000016428	-0.769002	7.20619	4.7606	0.0291183	0.521746	ENPP2	420361
ENSGALG00000020719	0.71306	5.45998	4.75841	0.0291554	0.521746	LOC416755	416755
ENSGALG00000001556	-0.697955	5.92794	4.75818	0.0291594	0.521746	ROMO1	768833
ENSGALG00000028333	-1.40766	1.29091	4.75311	0.0292453	0.521746	LOC100857543	100857543
ENSGALG00000016718	0.829795	8.38479	4.75081	0.0292845	0.521746	ADGRF5	101750527
ENSGALG00000012998	0.889307	4.12639	4.75075	0.0292855	0.521746	WNT5B	418154
ENSGALG00000017378	0.758347	4.97358	4.74277	0.0294216	0.522851	CRTAC1	425346
ENSGALG00000004141	-1.18703	2.56211	4.7421	0.0294332	0.522851	LBFABP	395345
ENSGALG00000014910	0.710884	6.41379	4.7397	0.0294742	0.522851	COLEC12	421061
ENSGALG00000026460	-1.28492	2.01102	4.73086	0.0296261	0.523782	ARHGEF1	424241
ENSGALG00000004511	-1.40801	1.26287	4.73054	0.0296316	0.523782	MTTPL	769580
ENSGALG00000010175	-0.745474	5.06968	4.72852	0.0296665	0.523782	HSP90AB1	396188
ENSGALG00000013107	-0.698213	5.72704	4.72681	0.0296959	0.523782	SEC61G	776639
ENSGALG00000001177	0.719581	5.33088	4.71452	0.0299089	0.526787	CD34	419856
ENSGALG00000003114	1.3084	1.88497	4.70857	0.0300125	0.526878	NOG	373912
ENSGALG00000015980	-1.35915	1.55314	4.7074	0.0300331	0.526878	LOC414835	414835
ENSGALG00000017169	-1.39191	1.35947	4.70691	0.0300417	0.526878	ELMOD1	418971
ENSGALG00000011838	-1.594	0.192795	4.69986	0.0301651	0.528295	GUCY2C	417968
ENSGALG00000014696	-0.887729	4.09678	4.69257	0.0302934	0.529267	ZBTB7C	431576
ENSGALG00000004805	-0.737666	5.11634	4.69184	0.0303061	0.529267	DMXL2	415594
ENSGALG00000017086	-1.12169	2.87412	4.68445	0.0304368	0.530801	MTUS2	418923
ENSGALG00000015466	-1.46038	0.922513	4.68178	0.0304841	0.530878	SIM1	396129
ENSGALG00000015053	-0.807923	4.56974	4.67759	0.0305586	0.531427	GLDC	374222
ENSGALG00000011086	-0.718629	5.29771	4.66931	0.0307062	0.532673	ACTA1	421534
ENSGALG00000013098	-0.817749	8.23269	4.66875	0.0307162	0.532673	MGST1	418178
ENSGALG00000011899	-0.716358	5.31321	4.6558	0.0309489	0.535499	ADPRHL	426545
ENSGALG00000000476	-1.27917	1.98246	4.65358	0.0309889	0.535499	LRRTM4	419539
ENSGALG00000003980	-1.23102	2.25743	4.65247	0.0310089	0.535499	IQCA1	424021
ENSGALG00000027846	0.943032	3.77288	4.64007	0.0312337	0.538582	CHIR-AB-487	100313497
ENSGALG00000006378	0.795793	7.77712	4.63783	0.0312745	0.538582	LIPA	423789
ENSGALG00000000893	-1.36558	1.43284	4.63413	0.031342	0.538996	TAT	415884
ENSGALG00000014648	-0.812539	4.51213	4.62851	0.0314448	0.539722	NA	NA
ENSGALG00000016608	0.791799	4.6502	4.62417	0.0315244	0.539722	ADCY3	422013
ENSGALG00000006851	-1.52684	0.472672	4.62361	0.0315348	0.539722	NA	NA
ENSGALG00000010107	-1.53327	0.425814	4.62232	0.0315586	0.539722	FHDC1	422484
ENSGALG00000001963	-1.48243	0.682768	4.60729	0.0318362	0.543719	STYXL1	417518
ENSGALG00000005994	-0.696917	6.36365	4.58902	0.0321774	0.548789	NA	NA
ENSGALG00000001645	-1.46337	0.79462	4.58353	0.0322806	0.549245	KCNT1	395248
ENSGALG00000016941	-1.25032	2.10669	4.58076	0.0323328	0.549245	PCDH17	418825
ENSGALG00000017040	-0.837534	11.0743	4.57947	0.0323572	0.549245	LOC418892	418892
ENSGALG00000007355	0.719466	6.74693	4.57818	0.0323816	0.549245	NA	NA
ENSGALG00000015993	-0.695137	5.52079	4.56988	0.0325388	0.551156	MTERF3	420237
ENSGALG00000023607	-1.48654	0.635447	4.56594	0.0326137	0.55167	ASCL2	395791
ENSGALG00000004903	-1.43514	0.941108	4.55857	0.0327545	0.552747	NA	NA
ENSGALG00000008589	0.703899	5.37139	4.55673	0.0327896	0.552747	GPR1	424101
ENSGALG00000006483	0.754631	7.23946	4.5556	0.0328112	0.552747	AMOTL2	424863
ENSGALG00000015708	-0.81252	4.46313	4.54602	0.0329953	0.554225	FGFR3	396515
ENSGALG00000011172	0.684872	6.13142	4.54496	0.0330158	0.554225	MYO10L	429030
ENSGALG00000028056	0.682527	5.80263	4.54405	0.0330333	0.554225	LOC100858699	100858699
ENSGALG00000010607	-0.931435	3.77409	4.53496	0.0332093	0.556424	NA	NA
ENSGALG00000008250	0.81481	8.56928	4.53141	0.0332782	0.556826	TBX3	374202
ENSGALG00000025864	0.739518	4.9791	4.52254	0.0334512	0.558504	WTIP	769595
ENSGALG00000006698	0.764767	4.77772	4.52164	0.0334688	0.558504	ABCC6	416600
ENSGALG00000026644	0.879502	4.05102	4.51496	0.0335997	0.559805	DBN1	396496
ENSGALG00000004814	-0.968682	3.55626	4.51306	0.0336371	0.559805	RHPN2	415771
ENSGALG00000021273	1.06675	3.05223	4.51037	0.0336899	0.559931	NA	NA
ENSGALG00000022909	-1.28176	1.83145	4.50164	0.0338623	0.562042	PTPN3	420963
ENSGALG00000006633	-1.10114	2.84284	4.47646	0.0343647	0.569617	NA	NA
ENSGALG00000019932	-1.20663	2.25461	4.47161	0.0344626	0.570476	NA	NA
ENSGALG00000016287	1.30202	1.68965	4.46547	0.0345865	0.571762	NR0B1	395285
ENSGALG00000000161	-0.966637	3.53817	4.45476	0.0348042	0.574594	ISOC1	415601
ENSGALG00000014023	-0.691901	6.47504	4.44954	0.0349107	0.575235	H2AFZ	426361
ENSGALG00000014190	-0.824202	10.803	4.4483	0.0349359	0.575235	NA	NA
ENSGALG00000000619	0.852369	4.15952	4.44075	0.0350908	0.576368	ANGPTL4	769087
ENSGALG00000008778	0.68492	5.52648	4.44041	0.0350979	0.576368	SPRED2	421271
ENSGALG00000021994	-1.46576	0.627208	4.42491	0.0354179	0.580854	NA	NA
ENSGALG00000011459	-1.45221	0.696483	4.41951	0.0355303	0.581926	NA	NA
ENSGALG00000012046	-0.931195	3.70874	4.41472	0.0356302	0.582791	ARPP21	428459
ENSGALG00000023070	-1.51534	0.284486	4.41136	0.0357004	0.58317	SERPINA1	423434
ENSGALG00000008973	-1.31552	1.50894	4.39407	0.0360641	0.588004	AMBP	770795
ENSGALG00000007478	-1.48282	0.486581	4.39278	0.0360914	0.588004	SLC51A	424916
ENSGALG00000023760	-1.37033	1.14404	4.38672	0.0362199	0.588945	CHIA	395072
ENSGALG00000003709	0.693666	6.58979	4.38558	0.0362442	0.588945	PLAT	426791
ENSGALG00000012346	-0.767282	4.66901	4.38072	0.0363476	0.589851	HECW1	420774
ENSGALG00000006438	-1.43866	0.741461	4.37636	0.0364408	0.590081	MNX1	395768
ENSGALG00000014779	-1.0211	3.19789	4.37559	0.0364571	0.590081	SPAG17	418315
ENSGALG00000013887	-0.763776	4.68221	4.3635	0.0367168	0.593508	FAM210A	421045
ENSGALG00000002678	0.723773	7.05235	4.35403	0.0369216	0.59604	CSPG4	425524
ENSGALG00000005305	1.12533	2.62961	4.34346	0.0371514	0.597789	NA	NA
ENSGALG00000017317	-1.32037	1.43468	4.34274	0.037167	0.597789	DNAJB13	419060
ENSGALG00000029054	-0.703667	5.17479	4.34239	0.0371747	0.597789	NA	NA
ENSGALG00000026717	0.690741	6.60309	4.33884	0.0372524	0.598261	NA	NA
ENSGALG00000005043	0.761358	7.63206	4.33487	0.0373393	0.598439	ACACB	430557
ENSGALG00000007955	-1.36357	1.13155	4.33392	0.0373602	0.598439	SLC16A5	422117
ENSGALG00000005379	0.880592	3.93957	4.33137	0.0374162	0.598562	SGSM1	430664
ENSGALG00000019553	-1.32904	1.34665	4.32613	0.0375315	0.599632	SERPINB10	395715
ENSGALG00000008613	-0.668511	5.67753	4.31697	0.037734	0.602091	NDUFA1	772150
ENSGALG00000008135	-1.48685	0.373213	4.3092	0.0379067	0.604022	SATB2	424063
ENSGALG00000013183	-1.47093	0.464447	4.30714	0.0379526	0.604022	TERT	420972
ENSGALG00000004361	-1.44635	0.614104	4.30379	0.0380276	0.604439	PRTG	415407
ENSGALG00000028928	0.755201	7.57998	4.29896	0.0381358	0.604903	LCAT	396136
ENSGALG00000015564	0.666888	5.67965	4.29696	0.0381806	0.604903	PREX2	420172
ENSGALG00000013191	-0.669252	5.615	4.29594	0.0382034	0.604903	NDUFS6	420976
ENSGALG00000016459	-1.25957	1.7862	4.29265	0.0382774	0.605301	FAM84A	421946
ENSGALG00000028106	1.40111	0.899474	4.28124	0.0385351	0.607433	SLC35E4	101751586
ENSGALG00000027264	1.42411	0.751914	4.28041	0.038554	0.607433	NA	NA
ENSGALG00000026314	-1.34366	1.23182	4.28017	0.0385594	0.607433	LOC429723	429723
ENSGALG00000023577	0.661981	6.03277	4.2719	0.0387476	0.609623	TBX2	373990
ENSGALG00000021092	-1.41897	0.7248	4.26854	0.0388244	0.609802	NA	NA
ENSGALG00000017053	0.663886	5.70023	4.26709	0.0388575	0.609802	SPG20	418902
ENSGALG00000006325	0.793318	4.41671	4.26026	0.0390139	0.611481	NTN4L	416036
ENSGALG00000027603	0.65983	5.88164	4.25593	0.0391134	0.612266	ZHX3	419176
ENSGALG00000021238	1.07431	2.82995	4.25255	0.0391914	0.612712	NA	NA
ENSGALG00000000402	0.659065	5.91759	4.24878	0.0392785	0.612879	LOXL2	419533
ENSGALG00000027425	-1.04608	2.98832	4.24781	0.0393011	0.612879	HIST1H2A4L3	417955
ENSGALG00000025795	0.763705	4.602	4.23168	0.0396763	0.617952	NA	NA
ENSGALG00000015682	0.664529	5.59229	4.22179	0.039908	0.62078	UGCG	427335
ENSGALG00000009530	-1.21146	1.9964	4.19544	0.0405329	0.62971	PDZRN4	417787
ENSGALG00000028213	1.36006	1.07483	4.19076	0.040645	0.630659	NA	NA
ENSGALG00000001096	-0.730088	7.34486	4.18357	0.0408177	0.632546	UQCR11	770135
ENSGALG00000004889	0.666301	5.49023	4.17798	0.0409525	0.632637	SLC2A1	396130
ENSGALG00000002747	-0.793148	9.49649	4.17736	0.0409674	0.632637	FASN	396061
ENSGALG00000011287	-1.25185	1.70076	4.17542	0.0410144	0.632637	LOC395933	395933
ENSGALG00000006756	0.702845	6.97767	4.17273	0.0410795	0.632637	BPI	419293
ENSGALG00000015056	0.708383	7.05477	4.17136	0.0411127	0.632637	NA	NA
ENSGALG00000013641	1.27439	1.58585	4.17065	0.0411301	0.632637	MTMR7	422731
ENSGALG00000008858	-0.757082	7.85516	4.16216	0.0413366	0.634988	MDH1	421281
ENSGALG00000011488	-0.656423	6.18877	4.16016	0.0413855	0.634988	CMTM7	420666
ENSGALG00000004804	-1.37067	0.912874	4.15071	0.0416171	0.637752	TGM3	419215
ENSGALG00000002723	0.661242	6.34621	4.14462	0.041767	0.638823	ANKS1A	419898
ENSGALG00000011406	0.756284	7.87387	4.14368	0.0417903	0.638823	NTN4	417914
ENSGALG00000016457	0.672487	6.56475	4.14159	0.0418418	0.638823	TRIB2	378919
ENSGALG00000012734	0.904521	3.68694	4.13412	0.0420268	0.640857	NT5DC3	427914
ENSGALG00000011823	0.666621	6.47622	4.1316	0.0420896	0.641026	FAT4	395166
ENSGALG00000003594	-0.753482	4.60458	4.12814	0.0421757	0.641548	ANK1	396311
ENSGALG00000026875	-0.65898	5.53752	4.12178	0.0423346	0.642227	LOC428186	428186
ENSGALG00000009730	-1.31086	1.25115	4.11895	0.0424055	0.642227	SLC38A4	417809
ENSGALG00000010875	-1.28978	1.38737	4.11859	0.0424144	0.642227	ITGB8	395470
ENSGALG00000002260	0.650745	5.7592	4.11805	0.0424279	0.642227	CISH	395335
ENSGALG00000001106	0.97698	3.27525	4.11211	0.0425772	0.643118	MEX3D	420082
ENSGALG00000012187	0.653619	5.63719	4.11158	0.0425906	0.643118	MGAT5	424286
ENSGALG00000011080	-0.980409	3.24569	4.10646	0.0427196	0.643547	BDKRB2	428906
ENSGALG00000025896	-1.48443	0.196023	4.10633	0.0427229	0.643547	LPPR4	424476
ENSGALG00000020260	-0.784664	9.43258	4.09331	0.0430532	0.647067	PGRMC1	772196
ENSGALG00000016800	0.648091	5.78741	4.093	0.0430612	0.647067	C1H2ORF40	771055
ENSGALG00000007365	-0.70021	4.98997	4.07794	0.0434466	0.651145	NA	NA
ENSGALG00000007419	-1.36271	0.888119	4.07626	0.0434898	0.651145	MASP1	407088
ENSGALG00000012790	0.694385	5.03671	4.07624	0.0434903	0.651145	DSP	420869
ENSGALG00000028037	0.786262	10.5373	4.06321	0.0438271	0.655395	NA	NA
ENSGALG00000026291	-0.921744	3.52986	4.05726	0.0439817	0.656217	CDH3	414845
ENSGALG00000018816	1.29762	1.31276	4.05702	0.043988	0.656217	NA	NA
ENSGALG00000015372	-0.688792	6.92329	4.05337	0.0440832	0.656845	ATP5I	769146
ENSGALG00000020160	-1.14698	2.23589	4.04458	0.0443134	0.659482	ADH6	395979
ENSGALG00000015013	-1.27451	1.41272	4.02892	0.0447266	0.664832	MSX1	396484
ENSGALG00000028069	0.677397	5.1704	4.02393	0.044859	0.665527	NA	NA
ENSGALG00000004860	-0.746178	7.90014	4.02311	0.0448809	0.665527	RASD1	416507
ENSGALG00000007082	0.642105	6.04585	4.0195	0.0449771	0.666	CREM	378903
ENSGALG00000009686	0.643368	6.1259	4.01752	0.0450299	0.666	PPP1R9A	420568
ENSGALG00000006682	-0.645542	5.65047	4.01586	0.0450742	0.666	BEND7	419037
ENSGALG00000006379	-1.37876	0.703983	4.00749	0.0452986	0.668518	SHH	395615
ENSGALG00000014108	-1.46056	0.198472	3.99649	0.0455951	0.672094	SLC10A4	770263
ENSGALG00000010537	-0.663957	6.62912	3.99306	0.0456881	0.672664	CDKN2C	429104
ENSGALG00000004899	-0.684308	6.9411	3.98721	0.045847	0.674201	PEPD	415776
ENSGALG00000009880	0.668065	5.23697	3.97992	0.0460456	0.675622	INPP4B	422454
ENSGALG00000005036	0.70499	7.24163	3.97966	0.0460528	0.675622	SH2D3C	417225
ENSGALG00000027028	-1.25509	1.47013	3.97362	0.0462182	0.677247	EFCAB10	769240
ENSGALG00000027688	-0.655719	6.52081	3.97016	0.0463134	0.677754	NA	NA
ENSGALG00000015040	0.638595	6.08622	3.96838	0.0463623	0.677754	NA	NA
ENSGALG00000008628	1.20695	1.80467	3.96425	0.0464763	0.678372	LOC771422	771422
ENSGALG00000011579	-1.35606	0.785404	3.96288	0.0465141	0.678372	LOC421584	421584
ENSGALG00000028459	1.16222	2.09262	3.95637	0.0466942	0.680197	FAM180A	772003
ENSGALG00000028537	-0.659066	6.60392	3.95298	0.0467884	0.680768	NDUFB1	423415
ENSGALG00000019003	0.7794	4.31567	3.94945	0.0468867	0.681398	SGK223	422632
ENSGALG00000014631	0.635099	5.84995	3.94339	0.0470558	0.683054	ACVR1B	768878
ENSGALG00000017380	-0.724011	7.61192	3.93563	0.0472734	0.685409	UQCRH	771939
ENSGALG00000026483	1.23151	1.61817	3.92507	0.0475713	0.688921	TDRD6	428669
ENSGALG00000029172	-0.634596	6.09271	3.91867	0.0477527	0.690048	NDUFC2	404751
ENSGALG00000000785	0.65482	6.57921	3.91839	0.0477606	0.690048	HYAL1	426739
ENSGALG00000026052	0.789067	4.2298	3.91287	0.0479177	0.691512	NA	NA
ENSGALG00000007056	0.703399	7.3149	3.90748	0.0480715	0.692212	NA	NA
ENSGALG00000010762	1.0075	2.96169	3.90726	0.048078	0.692212	OPN3	428582
ENSGALG00000017334	0.631263	5.83893	3.89348	0.048474	0.697102	DCHS1	419073
ENSGALG00000002325	-0.749068	4.47296	3.88398	0.0487489	0.700065	IGFALS	427649
ENSGALG00000026057	0.633743	5.68175	3.88246	0.0487931	0.700065	NA	NA
ENSGALG00000004487	-1.42318	0.286205	3.8773	0.0489432	0.701406	PAPPA2	429071
ENSGALG00000016038	0.665037	5.15204	3.85802	0.0495088	0.708072	ADAM33	422948
ENSGALG00000008678	-1.30608	0.978105	3.85755	0.0495227	0.708072	KNG1	424957
ENSGALG00000016083	-0.92995	3.35866	3.85521	0.0495918	0.708242	ANGPT1	395129
ENSGALG00000002102	1.24621	1.41958	3.85165	0.049697	0.708287	LOC415325	415325
ENSGALG00000008918	1.13941	2.13447	3.85124	0.0497093	0.708287	LAMP5	416732
ENSGALG00000000695	0.742691	4.49274	3.84249	0.0499693	0.710583	MFSD4A	419831
ENSGALG00000013603	0.693735	4.86635	3.84195	0.0499853	0.710583	MYCT1	421641
ENSGALG00000026125	1.33142	0.810231	3.8237	0.0505326	0.717154	NA	NA
ENSGALG00000010709	0.630338	5.62349	3.81795	0.0507062	0.717154	AKT3	421497
ENSGALG00000008914	-1.40674	0.313582	3.81747	0.0507208	0.717154	NRAP	423899
ENSGALG00000026862	-0.662584	5.13159	3.81646	0.0507514	0.717154	CLDN1	424910
ENSGALG00000027751	0.628352	6.17676	3.81621	0.050759	0.717154	FHOD1	415672
ENSGALG00000017567	-1.11526	2.23949	3.81478	0.0508023	0.717154	GPD1	426881
ENSGALG00000026449	-0.629735	6.2337	3.81311	0.0508529	0.717154	NA	NA
ENSGALG00000005692	0.624639	6.05092	3.80669	0.0510481	0.718556	CRISPLD2	415818
ENSGALG00000026499	0.661316	6.83717	3.80352	0.0511449	0.718556	TNFRSF25	425564
ENSGALG00000009031	0.635537	6.40022	3.80264	0.0511717	0.718556	SESTD1	424125
ENSGALG00000026307	1.3519	0.6732	3.79823	0.0513067	0.718556	NA	NA
ENSGALG00000026656	1.33448	0.773187	3.79711	0.0513412	0.718556	NA	NA
ENSGALG00000016990	0.658054	5.16547	3.79163	0.0515095	0.718556	LRCH1	418855
ENSGALG00000027904	-0.640783	6.52493	3.7903	0.0515503	0.718556	USMG5	423873
ENSGALG00000004711	-0.649858	6.68219	3.78889	0.0515938	0.718556	NA	NA
ENSGALG00000013255	0.6535	6.74167	3.78668	0.0516621	0.718556	SRF	396103
ENSGALG00000004995	1.29111	1.04952	3.78418	0.0517392	0.718556	NA	NA
ENSGALG00000017715	0.748277	8.82564	3.78406	0.0517431	0.718556	TINAGL1	430648
ENSGALG00000003948	0.633686	6.39529	3.78311	0.0517725	0.718556	ALAS1	552895
ENSGALG00000012886	-1.38735	0.346201	3.78241	0.0517941	0.718556	MARVELD3	420903
ENSGALG00000016710	0.691224	4.8397	3.78227	0.0517984	0.718556	CYP39A1	422058
ENSGALG00000027737	-0.758894	10.7635	3.78034	0.0518582	0.718556	CIDEA	768659
ENSGALG00000027418	-0.682829	4.91032	3.77961	0.0518809	0.718556	HINT2	100859112
ENSGALG00000006899	-0.668539	6.98389	3.77368	0.052065	0.720301	NA	NA
ENSGALG00000013973	1.33141	0.777409	3.77142	0.0521352	0.720467	NA	NA
ENSGALG00000027224	0.646797	6.6617	3.76753	0.0522569	0.721216	NA	NA
ENSGALG00000006035	-0.661859	5.09647	3.76455	0.0523498	0.721216	PDE3B	423064
ENSGALG00000009759	-0.626651	5.59966	3.76409	0.0523642	0.721216	SLC16A7	417815
ENSGALG00000006149	-0.656261	6.83566	3.74879	0.0528459	0.727042	MORN4	425290
ENSGALG00000028895	1.22422	1.47779	3.7466	0.0529152	0.727188	LOC772096	772096
ENSGALG00000026847	-0.6385	5.35854	3.7444	0.0529846	0.727335	C19orf70	100858091
ENSGALG00000028945	-1.24609	1.26378	3.73899	0.0531565	0.7274	LGI2	422809
ENSGALG00000014976	0.747798	4.38281	3.73889	0.0531598	0.7274	NA	NA
ENSGALG00000017046	0.743705	8.83836	3.73715	0.0532153	0.7274	POSTN	395429
ENSGALG00000002453	0.947073	3.17804	3.73686	0.0532244	0.7274	ABCA7	770610
ENSGALG00000008881	0.653926	6.82078	3.73251	0.0533631	0.728282	RGS3	395110
ENSGALG00000005648	0.987419	2.93822	3.73115	0.0534066	0.728282	SESN2	422211
ENSGALG00000000761	-0.843276	3.76741	3.72424	0.0536281	0.730499	NA	NA
ENSGALG00000001276	1.03441	2.65675	3.71704	0.0538599	0.731963	NA	NA
ENSGALG00000008575	-0.716448	4.59074	3.71646	0.0538785	0.731963	NA	NA
ENSGALG00000002112	0.697395	4.734	3.71428	0.053949	0.731963	CSF3R	419620
ENSGALG00000014841	-0.671042	4.96148	3.71356	0.0539721	0.731963	HDDC2	421719
ENSGALG00000022191	-1.06792	2.44202	3.70896	0.0541211	0.733181	PFKFB4	415906
ENSGALG00000016125	-1.26085	1.11121	3.70623	0.0542097	0.733579	LCA5L	418522
ENSGALG00000027696	0.852668	3.70155	3.70038	0.0544	0.734028	LOC425795	425795
ENSGALG00000001995	0.678916	7.2336	3.69978	0.0544196	0.734028	LIMS2	424752
ENSGALG00000028221	-1.20103	1.53792	3.69975	0.0544208	0.734028	SEPP1L	424593
ENSGALG00000021313	0.69404	7.4799	3.69554	0.054558	0.735079	PDGFRB	770488
ENSGALG00000013406	0.635664	6.5831	3.6924	0.0546609	0.735618	EOGT	426961
ENSGALG00000029047	0.68297	7.30765	3.69069	0.0547169	0.735618	TMEM204	416759
ENSGALG00000013090	1.22275	1.39806	3.68274	0.0549785	0.738334	LOXL4	769927
ENSGALG00000007956	0.613908	5.80511	3.67966	0.05508	0.738895	PLXDC2	420511
ENSGALG00000012437	-1.33221	0.60839	3.67674	0.0551768	0.739392	IGFBP1	408027
ENSGALG00000014565	-0.658831	6.98259	3.66688	0.0555041	0.742975	PHYH	426601
ENSGALG00000014853	-1.43143	0.00243291	3.66478	0.055574	0.743107	CLVS2	428616
ENSGALG00000001115	-0.653485	5.08818	3.66004	0.0557324	0.744349	MMEL1	770671
ENSGALG00000010540	-1.06816	2.37493	3.65733	0.0558229	0.744349	TTC39A	424632
ENSGALG00000014742	1.26948	1.03092	3.65661	0.0558472	0.744349	HTR1A	431581
ENSGALG00000006689	0.678439	4.83621	3.64395	0.0562732	0.748726	ABHD2	415493
ENSGALG00000016563	-0.949805	3.08403	3.64326	0.0562966	0.748726	ASB9	418625
ENSGALG00000028899	1.33977	0.549326	3.63599	0.0565431	0.751176	NA	NA
ENSGALG00000008040	0.763169	4.20928	3.63425	0.0566021	0.751176	LOC417013	417013
ENSGALG00000023536	0.612443	6.16726	3.63089	0.0567163	0.751886	FZD7	374060
ENSGALG00000012204	-0.968467	2.95916	3.62377	0.0569597	0.75361	FAM20CL	418020
ENSGALG00000017155	0.8802	3.48564	3.62352	0.0569681	0.75361	C1H11ORF87	418964
ENSGALG00000026702	-0.683558	4.77366	3.61728	0.0571824	0.755187	NA	NA
ENSGALG00000007702	0.608016	5.99342	3.61476	0.0572691	0.755187	XYLT2	414780
ENSGALG00000010949	1.11902	2.00245	3.61432	0.0572841	0.755187	GPNMB	428431
ENSGALG00000005689	-1.38776	0.189903	3.61295	0.0573312	0.755187	NA	NA
ENSGALG00000009947	0.616733	5.52334	3.60547	0.0575899	0.757743	PLEKHH2	421399
ENSGALG00000008461	0.64649	5.1082	3.6038	0.0576477	0.757743	HGF	395941
ENSGALG00000001740	0.64654	5.08567	3.5852	0.0582963	0.765456	MGAT5B	427801
ENSGALG00000025914	-1.19659	1.41565	3.57879	0.0585217	0.767601	NA	NA
ENSGALG00000002201	-0.732801	9.41086	3.57681	0.0585916	0.767705	PPL	408044
ENSGALG00000004620	0.709878	8.10134	3.57005	0.0588306	0.770021	NA	NA
ENSGALG00000007994	-1.27664	0.811774	3.56813	0.0588987	0.770099	PARD6B	419352
ENSGALG00000028448	-1.09398	2.12437	3.5628	0.0590878	0.771757	SH2D1B	418411
ENSGALG00000022718	-1.19253	1.4193	3.5578	0.0592662	0.772101	NA	NA
ENSGALG00000008512	-0.656166	4.96656	3.55627	0.0593208	0.772101	GRIA3	396138
ENSGALG00000007226	1.28797	0.794762	3.55576	0.059339	0.772101	OSTN	424907
ENSGALG00000016439	-1.21103	1.27981	3.55091	0.0595129	0.772101	GRHL1	428651
ENSGALG00000007846	1.14045	1.79868	3.5509	0.0595131	0.772101	NA	NA
ENSGALG00000028813	-1.20055	1.36308	3.55047	0.0595287	0.772101	NRN1	420873
ENSGALG00000000866	-0.69377	7.74574	3.54985	0.0595507	0.772101	SELENBP1	425664
ENSGALG00000000098	0.705501	4.5428	3.54334	0.0597848	0.773063	ANTXR1	428199
ENSGALG00000008601	-1.05319	2.36127	3.54122	0.0598615	0.773063	AHSG	424956
ENSGALG00000009920	-1.31218	0.566629	3.53918	0.0599352	0.773063	COCH	395779
ENSGALG00000015942	0.601122	5.9056	3.53826	0.0599683	0.773063	IFNAR1	395665
ENSGALG00000005263	-1.13495	1.81788	3.53698	0.0600147	0.773063	SOX8	395483
ENSGALG00000011455	-1.27325	0.793551	3.5352	0.060079	0.773063	CL2	422633
ENSGALG00000007550	-0.777111	4.0418	3.53459	0.0601013	0.773063	TPCN2	423141
ENSGALG00000010518	-1.31779	0.528532	3.53395	0.0601244	0.773063	NA	NA
ENSGALG00000001163	0.619211	6.54032	3.53172	0.0602052	0.7733	NDEL1	417317
ENSGALG00000004569	0.601455	5.78911	3.52949	0.0602862	0.773537	UNC5B	423716
ENSGALG00000016221	-1.27176	0.786262	3.52758	0.0603557	0.773628	EFHC2	418559
ENSGALG00000010929	-1.12009	1.89902	3.52486	0.0604548	0.774097	SPARCL1	422586
ENSGALG00000013606	0.634283	5.15685	3.5177	0.0607165	0.776141	FGL1	422728
ENSGALG00000014699	0.65146	4.97497	3.51538	0.0608017	0.776141	MEGF10	427126
ENSGALG00000025911	0.737616	4.29783	3.51536	0.0608025	0.776141	ARHGDIG	100858938
ENSGALG00000027639	-0.65591	7.1548	3.50986	0.0610046	0.777217	RGMA	395214
ENSGALG00000024348	-0.693455	4.61033	3.5091	0.0610326	0.777217	YF5	427746
ENSGALG00000004686	-0.6057	6.28981	3.50795	0.0610751	0.777217	IVD	423011
ENSGALG00000007669	0.72753	9.92051	3.50538	0.0611697	0.777621	EGR1	373931
ENSGALG00000015634	-1.29578	0.606399	3.50326	0.0612483	0.777672	NA	NA
ENSGALG00000003172	-0.611038	6.43308	3.50076	0.0613405	0.777672	SLC16A9	423667
ENSGALG00000029165	1.18823	1.41042	3.50018	0.0613621	0.777672	NA	NA
ENSGALG00000005332	-1.29038	0.648882	3.49335	0.0616158	0.77879	CACNA1D	395895
ENSGALG00000005102	-0.705872	4.5026	3.49208	0.061663	0.77879	CDH4	419222
ENSGALG00000007889	0.631547	6.80948	3.49149	0.061685	0.77879	NA	NA
ENSGALG00000004722	-0.613532	6.50099	3.49104	0.0617019	0.77879	ASPN	415954
ENSGALG00000003028	0.796458	3.89041	3.48576	0.0618989	0.780481	NA	NA
ENSGALG00000000678	-0.662917	7.30196	3.48345	0.0619854	0.780777	CITED4	395465
ENSGALG00000002610	0.657142	4.89171	3.47924	0.0621431	0.781968	LOC427652	427652
ENSGALG00000000874	-0.647997	4.96831	3.47247	0.062398	0.783645	NDRG4	768618
ENSGALG00000010347	-0.647833	7.08649	3.47234	0.062403	0.783645	CCNG2	422512
ENSGALG00000009676	-0.596519	5.72891	3.45973	0.0628805	0.788842	METTL5	771367
ENSGALG00000001561	0.617969	6.6432	3.45412	0.0630945	0.790724	MXRA8	395347
ENSGALG00000001084	0.908374	3.18486	3.44853	0.063308	0.79164	ATP8B3	428328
ENSGALG00000001684	0.620701	6.70096	3.44658	0.0633827	0.79164	SEC14L1	417350
ENSGALG00000001727	-0.883383	3.3262	3.44643	0.0633886	0.79164	LZTS1	431331
ENSGALG00000008084	-0.592972	5.87118	3.44262	0.0635348	0.79164	NDUFS3	423179
ENSGALG00000026415	1.17241	1.46429	3.44206	0.0635565	0.79164	LOC101749569	101749569
ENSGALG00000008518	0.607685	5.42248	3.44098	0.063598	0.79164	LOC417253	417253
ENSGALG00000009092	0.768029	4.03692	3.43965	0.063649	0.79164	NA	NA
ENSGALG00000027963	-0.621856	6.73206	3.43888	0.063679	0.79164	COX7C	431629
ENSGALG00000002375	0.694885	8.05945	3.43575	0.0637998	0.792346	NOTCH1	395655
ENSGALG00000015233	0.684524	7.80276	3.43119	0.0639759	0.793737	ATP1B1	396529
ENSGALG00000014011	0.830087	3.63641	3.42448	0.0642363	0.79617	NA	NA
ENSGALG00000000317	-1.35711	0.139593	3.41938	0.0644351	0.79717	NEFM	396206
ENSGALG00000026913	-1.27207	0.678012	3.41911	0.0644457	0.79717	NA	NA
ENSGALG00000001246	0.672654	4.70227	3.41425	0.0646358	0.798723	PPARGC1B	416148
ENSGALG00000016868	-0.623505	5.16314	3.40781	0.0648886	0.801048	NALCN	418770
ENSGALG00000017099	0.59788	6.32891	3.40226	0.065107	0.802944	RASL11A	418932
ENSGALG00000016143	0.89732	3.20111	3.39755	0.0652933	0.80444	RHPN1	420299
ENSGALG00000006855	-1.06267	2.14708	3.38459	0.0658084	0.80998	MELTF	396127
ENSGALG00000001621	0.675974	7.72485	3.38052	0.065971	0.811175	CLDN5	374028
ENSGALG00000026334	1.13072	1.68039	3.37848	0.0660531	0.811379	NA	NA
ENSGALG00000026385	-0.85251	3.455	3.37048	0.0663745	0.813675	LYPLAL1	421351
ENSGALG00000021057	0.696113	4.48245	3.36988	0.0663986	0.813675	KCNE4	771271
ENSGALG00000026667	-1.2981	0.451389	3.36892	0.0664372	0.813675	NA	NA
ENSGALG00000009086	-0.707561	9.03342	3.36414	0.0666303	0.815234	EHD3	421306
ENSGALG00000001419	0.598812	6.45096	3.35298	0.0670835	0.819969	DAB2IP	417117
ENSGALG00000027602	-0.96991	2.71188	3.34573	0.0673795	0.822774	LOC101750944	101750944
ENSGALG00000028043	0.648789	4.84327	3.33929	0.0676438	0.825187	PLCE1	425224
ENSGALG00000002198	0.611015	6.71637	3.33	0.068027	0.827111	FHOD1	415672
ENSGALG00000003852	-1.2786	0.511276	3.327	0.068151	0.827111	LAMC3	417180
ENSGALG00000027917	-0.72513	4.23954	3.32667	0.0681646	0.827111	MRPL53	420196
ENSGALG00000015820	-0.867386	3.3286	3.32644	0.0681742	0.827111	CA13	100858989
ENSGALG00000028249	0.708156	9.90232	3.32357	0.0682933	0.827111	MCL1	395674
ENSGALG00000004537	0.611228	5.22113	3.32299	0.0683175	0.827111	EFNB1	395896
ENSGALG00000010639	-1.00214	2.49069	3.32295	0.0683193	0.827111	EML5	423400
ENSGALG00000008787	0.686384	4.52055	3.32255	0.0683358	0.827111	NA	NA
ENSGALG00000011205	0.668781	4.64957	3.31678	0.0685759	0.828359	SMOC2	421559
ENSGALG00000027208	0.661065	7.5513	3.31676	0.0685769	0.828359	NA	NA
ENSGALG00000000607	-1.17648	1.21502	3.31388	0.0686972	0.828359	NA	NA
ENSGALG00000004436	0.824921	3.58153	3.31365	0.0687066	0.828359	CYP3A80	416477
ENSGALG00000011608	0.65884	7.51991	3.31172	0.0687876	0.82853	INF2	423492
ENSGALG00000027923	1.00621	2.44834	3.30854	0.0689207	0.829326	NA	NA
ENSGALG00000003301	0.611682	5.19745	3.30576	0.0690373	0.829922	FAM167B	770783
ENSGALG00000006025	1.25343	0.707508	3.3009	0.0692421	0.831576	XIRP1	374266
ENSGALG00000011893	0.583028	5.6924	3.29641	0.0694316	0.833045	SLC38A6	423519
ENSGALG00000000842	-0.583565	6.18471	3.29418	0.0695258	0.833367	NDUFA2	768860
ENSGALG00000004510	-1.28779	0.409365	3.28878	0.0697547	0.835302	ZNF536	415761
ENSGALG00000028032	-0.598293	5.34839	3.28505	0.0699134	0.836394	MSRA	422027
ENSGALG00000002598	0.626928	4.99599	3.28183	0.0700506	0.836569	TPST1	417546
ENSGALG00000024315	-1.35655	-0.026115	3.28154	0.0700632	0.836569	NA	NA
ENSGALG00000013399	-0.749249	4.03758	3.27956	0.0701477	0.836771	CELSR1	426068
ENSGALG00000009489	-1.19236	1.06612	3.27348	0.0704083	0.838598	FSTL5	428726
ENSGALG00000016651	-0.783321	3.81165	3.27282	0.0704363	0.838598	TDH	422034
ENSGALG00000022974	-1.32203	0.109195	3.26708	0.0706832	0.840729	NA	NA
ENSGALG00000012890	-1.26961	0.488927	3.25789	0.0710804	0.844642	DGKI	418124
ENSGALG00000009039	0.603506	6.71769	3.24812	0.0715052	0.848876	NPDC1	770620
ENSGALG00000028876	0.717414	4.23492	3.24626	0.0715868	0.849031	SNN	416429
ENSGALG00000008332	-0.965402	2.63556	3.23877	0.0719144	0.852019	F2	395306
ENSGALG00000026228	-1.36544	-0.136947	3.23736	0.0719764	0.852019	NA	NA
ENSGALG00000001143	0.626882	7.11527	3.23358	0.0721428	0.853073	ETS1	396235
ENSGALG00000023437	0.65846	4.6675	3.23221	0.0722032	0.853073	NQO1	769737
ENSGALG00000026824	-0.688042	8.64981	3.22988	0.072306	0.853473	SNTA1	426448
ENSGALG00000026582	0.678308	8.22194	3.22789	0.0723939	0.853697	SOX18	374200
ENSGALG00000028417	-0.902358	3.02531	3.21855	0.0728082	0.856679	H2AFJ	417947
ENSGALG00000015448	-1.02633	2.21345	3.21827	0.0728207	0.856679	TOX	421138
ENSGALG00000011866	0.834973	3.43618	3.21751	0.0728544	0.856679	RRP7A	417975
ENSGALG00000004700	0.750412	3.97972	3.21428	0.0729982	0.857556	NCF2	424445
ENSGALG00000005701	0.605362	6.80878	3.21063	0.0731614	0.858658	IP6K2	416010
ENSGALG00000026858	0.695579	9.95531	3.20606	0.0733657	0.85999	BTG2	419932
ENSGALG00000027691	0.585788	6.46274	3.2031	0.0734988	0.85999	LOC100857313	100857313
ENSGALG00000028291	0.624556	7.12816	3.20125	0.0735821	0.85999	BCAR1	415691
ENSGALG00000016545	-0.67171	8.1007	3.20009	0.0736343	0.85999	REPS2	418617
ENSGALG00000015751	-0.587936	6.51702	3.19942	0.0736645	0.85999	ATP5J	418477
ENSGALG00000001076	0.714743	4.21613	3.19882	0.0736916	0.85999	LIMK1	373922
ENSGALG00000011220	-0.570808	5.90827	3.19258	0.0739731	0.861992	SLC25A29	423456
ENSGALG00000016934	-1.26536	0.424188	3.19193	0.0740024	0.861992	PCDH20	428063
ENSGALG00000007926	-0.639886	7.40286	3.18792	0.0741844	0.8633	ATP5H	422115
ENSGALG00000020627	-1.22421	0.684959	3.17982	0.0745527	0.866772	SHOX2	777244
ENSGALG00000000187	-0.928444	2.81437	3.1732	0.0748559	0.86948	LOC107057545	107057545
ENSGALG00000008449	-1.12167	1.45829	3.17011	0.0749974	0.870307	NA	NA
ENSGALG00000009248	0.569618	6.07356	3.16497	0.075234	0.872235	HSPA12A	423917
ENSGALG00000009254	-1.21526	0.708014	3.15771	0.0755689	0.873954	ENO4	423918
ENSGALG00000014150	0.65408	7.74791	3.15737	0.0755849	0.873954	LOC430862	430862
ENSGALG00000017365	0.620246	4.94376	3.15717	0.075594	0.873954	REEP2	771891
ENSGALG00000024379	0.574604	5.56349	3.15083	0.0758882	0.876153	ECSCR	416190
ENSGALG00000001949	-0.649663	7.66714	3.15003	0.0759257	0.876153	MDH2	417517
ENSGALG00000010773	-0.904975	2.93258	3.14022	0.0763834	0.880614	GREM2	421507
ENSGALG00000020392	1.03712	2.04828	3.13516	0.076621	0.881765	PRIMA1	772317
ENSGALG00000016875	-0.867871	3.15998	3.13327	0.0767098	0.881765	NA	NA
ENSGALG00000017154	0.627369	4.84937	3.13258	0.0767422	0.881765	ZC3H12C	418963
ENSGALG00000002846	0.626583	4.8571	3.13203	0.0767681	0.881765	NEURL1B	427626
ENSGALG00000011880	-0.593663	5.20937	3.1286	0.0769296	0.882801	BBS7	771481
ENSGALG00000009616	-1.20773	0.719889	3.12595	0.0770549	0.883323	SPATA17	421354
ENSGALG00000007796	-1.02758	2.08647	3.12462	0.0771178	0.883323	BCAS1	419338
ENSGALG00000022324	1.01941	2.1524	3.11837	0.077414	0.885897	LOC101752158	101752158
ENSGALG00000006569	0.599015	6.85704	3.11428	0.077609	0.887308	RAPGEF6	101751943
ENSGALG00000002553	0.58644	6.64287	3.11208	0.0777135	0.887386	PCDH1	416194
ENSGALG00000016594	-1.20862	0.710815	3.11113	0.0777591	0.887386	FRMPD4	418640
ENSGALG00000009824	-0.99005	2.33351	3.10668	0.0779716	0.88893	NA	NA
ENSGALG00000000428	-0.578305	5.40098	3.10484	0.0780599	0.88893	HINT1	395424
ENSGALG00000002358	-0.927098	2.7486	3.1038	0.0781099	0.88893	CDO1	427391
ENSGALG00000027363	0.621268	4.87847	3.10024	0.0782806	0.890055	C21H1ORF159	419427
ENSGALG00000001026	-0.680365	9.24193	3.09703	0.0784355	0.890998	EPB41L1	419117
ENSGALG00000005990	0.616135	7.16451	3.09462	0.0785516	0.891019	MGLL	416024
ENSGALG00000009362	0.605862	6.99959	3.094	0.0785812	0.891019	ITGA6	396226
ENSGALG00000028391	1.10233	1.50983	3.09065	0.0787432	0.892038	LOC101749222	101749222
ENSGALG00000004785	0.589118	6.73701	3.08475	0.0790295	0.893394	YRK	777583
ENSGALG00000004042	0.595351	5.13645	3.08416	0.0790579	0.893394	NUFIP2	417582
ENSGALG00000007645	0.571782	6.39555	3.08372	0.0790795	0.893394	LOC423849	423849
ENSGALG00000000194	0.620802	7.2596	3.08224	0.0791514	0.893394	MGAM	425545
ENSGALG00000012327	-0.947888	2.59626	3.07869	0.0793242	0.894529	INHBA	396361
ENSGALG00000002342	0.681939	10.2592	3.07385	0.0795611	0.89517	GPC1	424770
ENSGALG00000000576	1.1153	1.36527	3.07326	0.0795898	0.89517	NA	NA
ENSGALG00000001809	0.653368	7.95639	3.07309	0.079598	0.89517	FAM65A	415665
ENSGALG00000003886	0.602808	5.02928	3.06704	0.0798949	0.897694	SGCD	416251
ENSGALG00000009048	0.589688	6.78753	3.06118	0.0801835	0.900119	ABLIM1	423911
ENSGALG00000006901	0.579735	5.31392	3.05947	0.080268	0.900252	AATK	422076
ENSGALG00000028514	-0.920214	2.75034	3.05763	0.0803589	0.900456	NA	NA
ENSGALG00000004921	0.939966	2.62478	3.0503	0.0807221	0.903708	SLC6A1	415960
ENSGALG00000027476	0.577937	6.62323	3.03388	0.0815428	0.911644	PLEKHG5	426013
ENSGALG00000023396	-0.924135	2.70372	3.03318	0.0815782	0.911644	ASPHD2	425447
ENSGALG00000026836	0.58913	6.83271	3.02776	0.0818509	0.913181	COL16A1	430477
ENSGALG00000016872	-0.567317	5.46698	3.02624	0.0819275	0.913181	PCCA	418774
ENSGALG00000013247	0.653282	4.52794	3.02434	0.0820237	0.913181	CCDC83	425232
ENSGALG00000015593	-1.12346	1.21272	3.02401	0.0820403	0.913181	EPHA7	395967
ENSGALG00000028184	-1.07745	1.59612	3.02189	0.0821475	0.913181	NA	NA
ENSGALG00000002909	0.651821	8.07653	3.02168	0.0821582	0.913181	CTGF	374135
ENSGALG00000020899	0.585409	6.78229	3.01984	0.0822517	0.913328	NA	NA
ENSGALG00000017189	-1.04135	1.84493	3.01851	0.082319	0.913328	C1H11ORF70	418985
ENSGALG00000006565	-0.840843	3.22493	3.01475	0.0825101	0.913928	GGT1	416945
ENSGALG00000003527	0.574311	6.59103	3.01454	0.0825207	0.913928	ARRDC2	771165
ENSGALG00000027249	-0.929362	2.64623	3.00662	0.0829251	0.91653	NA	NA
ENSGALG00000007510	-0.616392	4.82921	3.00595	0.0829593	0.91653	CETN2	422303
ENSGALG00000013495	-0.684039	4.27473	3.00487	0.0830146	0.91653	GSDMA	426132
ENSGALG00000007690	-1.18394	0.689834	3.00415	0.0830517	0.91653	TFAP2C	419327
ENSGALG00000012117	-0.980699	2.27699	3.0015	0.0831874	0.917209	STEAP3	424275
ENSGALG00000010997	-0.666053	4.40276	2.9973	0.0834032	0.918771	DFNA5	420623
ENSGALG00000009628	0.559704	6.30416	2.99203	0.0836751	0.920947	KCTD12	425504
ENSGALG00000004779	-0.557413	5.61523	2.98864	0.0838507	0.921412	PTGES2	417214
ENSGALG00000014784	0.556	6.20179	2.98716	0.0839272	0.921412	MAST4	427169
ENSGALG00000003588	-1.10979	1.27289	2.98649	0.0839618	0.921412	NA	NA
ENSGALG00000001472	0.552153	5.82827	2.98453	0.0840635	0.921412	JAM3	419736
ENSGALG00000001604	-0.762251	3.71363	2.98403	0.0840895	0.921412	GLB1L2	428238
ENSGALG00000007759	0.94449	2.5114	2.97859	0.0843725	0.923696	TMEFF2	768542
ENSGALG00000004420	0.563416	5.4454	2.97285	0.0846727	0.926164	NA	NA
ENSGALG00000022808	0.654922	4.46131	2.96824	0.084914	0.927721	RRP1B	425237
ENSGALG00000025933	-0.628355	4.6847	2.96727	0.084965	0.927721	ARL2BP	426495
ENSGALG00000011810	-0.749925	3.77259	2.95985	0.0853558	0.930339	LZTFL1	420698
ENSGALG00000013971	0.662205	8.92744	2.95977	0.0853599	0.930339	SGK1	395133
ENSGALG00000002132	-1.13659	1.01567	2.95844	0.0854301	0.930339	KCNIP1	416173
ENSGALG00000006838	0.818857	3.30782	2.94779	0.085995	0.933346	LOC416959	416959
ENSGALG00000003196	0.548449	5.83578	2.94592	0.0860949	0.933346	ANG	396194
ENSGALG00000001023	0.677319	4.27509	2.945	0.0861438	0.933346	NA	NA
ENSGALG00000026039	-0.662416	4.38744	2.94462	0.0861638	0.933346	NA	NA
ENSGALG00000005095	0.60964	4.83405	2.94228	0.0862891	0.933346	SLC25A25	417230
ENSGALG00000001207	-1.01981	1.91353	2.94222	0.0862922	0.933346	PLCH2	428180
ENSGALG00000028533	0.573472	6.70731	2.94197	0.0863055	0.933346	NA	NA
ENSGALG00000027165	0.613571	7.38658	2.9419	0.0863092	0.933346	RSFR	423668
ENSGALG00000002397	-0.832502	3.20733	2.93988	0.0864169	0.933523	PSPH	417540
ENSGALG00000027359	0.70166	4.09212	2.93829	0.0865021	0.933523	NA	NA
ENSGALG00000009067	0.99426	2.1156	2.93715	0.0865636	0.933523	NA	NA
ENSGALG00000026553	-0.672253	4.3026	2.93596	0.0866272	0.933523	NA	NA
ENSGALG00000026069	-1.20537	0.434825	2.9283	0.0870391	0.936976	NA	NA
ENSGALG00000016107	-0.54982	5.66971	2.92668	0.0871265	0.936976	EBAG9	420276
ENSGALG00000013760	0.546189	5.96709	2.92547	0.087192	0.936976	GFPT2	426962
ENSGALG00000016745	-1.25319	0.125452	2.92439	0.0872503	0.936976	GABRB3	396290
ENSGALG00000004980	0.548721	5.69793	2.92127	0.0874191	0.937289	KCNMA1	374065
ENSGALG00000006680	-0.557581	5.46157	2.92105	0.0874308	0.937289	EHHADH	424877
ENSGALG00000011202	-0.974932	2.21934	2.91796	0.0875987	0.938276	NA	NA
ENSGALG00000002655	0.548507	6.1794	2.91532	0.0877421	0.938907	ITGAV	396420
ENSGALG00000014121	-0.616379	7.49482	2.91353	0.0878396	0.938907	COX5A	769735
ENSGALG00000002184	-1.17934	0.602813	2.91269	0.0878851	0.938907	NA	NA
ENSGALG00000004205	0.603992	7.27721	2.90952	0.088058	0.939753	SOAT1	424424
ENSGALG00000009214	-0.559078	5.41101	2.90846	0.088116	0.939753	NA	NA
ENSGALG00000002532	0.548149	6.21431	2.89953	0.0886054	0.944158	GJA4	404529
ENSGALG00000027335	0.721615	3.91631	2.89613	0.0887925	0.94458	NA	NA
ENSGALG00000008821	-0.543421	5.95647	2.89503	0.0888531	0.94458	NDUFA5	417753
ENSGALG00000009844	-1.05635	1.56471	2.89258	0.0889885	0.94458	ACTC1	423298
ENSGALG00000018874	-0.588517	4.99299	2.89098	0.0890767	0.94458	SNX24	426798
ENSGALG00000002033	-0.575179	6.8266	2.89057	0.0890997	0.94458	NDUFB6	416391
ENSGALG00000002362	-0.568122	6.7021	2.89051	0.0891027	0.94458	NA	NA
ENSGALG00000001512	-1.24167	0.131332	2.88769	0.0892586	0.945423	KCND3	374228
ENSGALG00000021399	0.543498	5.77875	2.88485	0.0894163	0.945847	ABCA8	417440
ENSGALG00000007511	0.583017	6.96984	2.88422	0.0894514	0.945847	ITGB2	396181
ENSGALG00000011366	-1.0477	1.59794	2.88015	0.0896777	0.947431	MOK	428910
ENSGALG00000016456	0.581593	6.96078	2.87522	0.0899529	0.949003	LPIN1	421945
ENSGALG00000011071	-0.868165	2.9106	2.87474	0.0899798	0.949003	NA	NA
ENSGALG00000006758	0.541411	5.99698	2.87012	0.0902381	0.950454	C1QTNF5	769989
ENSGALG00000006402	0.661213	4.33072	2.86954	0.0902709	0.950454	NRROS	424857
ENSGALG00000010122	0.723383	3.8781	2.8674	0.0903908	0.950751	NA	NA
ENSGALG00000015954	0.607247	7.41633	2.8663	0.0904527	0.950751	GEM	404771
ENSGALG00000014313	1.06027	1.49297	2.86493	0.0905295	0.950752	NA	NA
ENSGALG00000021304	-0.682022	4.16369	2.86038	0.0907858	0.952635	NA	NA
ENSGALG00000011068	0.62932	7.93916	2.85817	0.0909109	0.952975	COBLL1	424182
ENSGALG00000015906	-0.550372	6.40404	2.85618	0.0910233	0.952975	COX7A2	772260
ENSGALG00000007011	0.580396	6.9737	2.85573	0.0910491	0.952975	ZBTB16	419759
ENSGALG00000005407	0.554007	5.40498	2.85225	0.091246	0.95423	AGL	424474
ENSGALG00000028728	0.918665	2.54733	2.84928	0.0914146	0.955186	NA	NA
ENSGALG00000014069	0.569294	5.1703	2.84704	0.0915421	0.955712	TP53I11	426399
ENSGALG00000014509	0.664472	4.28102	2.84358	0.0917398	0.956969	BST1	422828
ENSGALG00000004655	0.615943	4.6752	2.84189	0.0918362	0.957169	SMURF1	416487
ENSGALG00000027461	1.12854	0.926447	2.84032	0.0919259	0.957298	NA	NA
ENSGALG00000011529	-0.668956	4.2403	2.83583	0.092183	0.958363	NAAA	422641
ENSGALG00000001226	0.539869	6.12641	2.83553	0.0922004	0.958363	ABCA2	426955
ENSGALG00000005149	-1.19382	0.38739	2.83438	0.0922665	0.958363	FAM222A	768548
ENSGALG00000023786	0.572722	5.11039	2.83314	0.0923379	0.958363	PLEKHH3	772127
ENSGALG00000024104	-0.57314	5.09688	2.82864	0.0925965	0.960243	NA	NA
ENSGALG00000016196	-1.1254	0.880081	2.82463	0.0928284	0.961269	CBS	418545
ENSGALG00000001452	-0.62008	7.79565	2.82295	0.0929256	0.961269	ATP5F1	419866
ENSGALG00000026637	-1.20291	0.312736	2.82279	0.092935	0.961269	NA	NA
ENSGALG00000021230	-1.04527	1.53935	2.81956	0.093122	0.961269	EPB42	419216
ENSGALG00000014336	0.554	6.56487	2.81926	0.0931393	0.961269	RELL1	422795
ENSGALG00000004310	0.548285	5.45001	2.81888	0.0931613	0.961269	TTYH3	416470
ENSGALG00000016480	0.644395	8.84942	2.81183	0.0935718	0.962741	SDC1	421960
ENSGALG00000011809	-1.18306	0.428065	2.81042	0.0936536	0.962741	GRIN2B	417965
ENSGALG00000004827	0.91816	2.50158	2.80812	0.0937884	0.962741	PAK6	428837
ENSGALG00000002484	-0.601259	4.77636	2.80747	0.0938262	0.962741	CRYM	427008
ENSGALG00000002338	-0.871565	2.8183	2.80719	0.0938429	0.962741	ASPM	424354
ENSGALG00000021128	0.560019	5.2366	2.80575	0.0939271	0.962741	FSCN1	416485
ENSGALG00000013085	-1.13302	0.806708	2.80552	0.0939402	0.962741	PTPRO	373911
ENSGALG00000024048	1.15273	0.671522	2.80402	0.0940284	0.962741	NA	NA
ENSGALG00000012687	-0.56361	5.18493	2.80387	0.0940369	0.962741	TPMT	420830
ENSGALG00000024271	-0.617435	7.78401	2.80311	0.0940815	0.962741	ECHS1	770828
ENSGALG00000010166	-0.563069	6.77592	2.7994	0.0942998	0.964178	VLDLR	396154
ENSGALG00000027891	-0.583196	7.12524	2.79636	0.0944785	0.965207	NREP	396353
ENSGALG00000016584	-0.668655	4.20747	2.79504	0.0945563	0.965207	EGFL6	418637
ENSGALG00000006609	0.554761	6.6311	2.79341	0.0946523	0.965391	EPHB1	396177
ENSGALG00000027192	-1.01386	1.75107	2.78974	0.0948694	0.966809	NTS	417883
ENSGALG00000008722	-1.07203	1.25443	2.78782	0.0949834	0.967175	MCOLN2	424531
ENSGALG00000014349	-1.11634	0.899745	2.78268	0.0952885	0.968513	PCDH7	422797
ENSGALG00000015944	0.898661	2.60776	2.78007	0.0954437	0.968513	RIMS1	421867
ENSGALG00000012039	-0.588545	7.24892	2.77869	0.095526	0.968513	PSMA3	423542
ENSGALG00000029004	0.573652	5.02891	2.77792	0.0955722	0.968513	NA	NA
ENSGALG00000019063	1.01536	1.718	2.77787	0.0955751	0.968513	MMP10	418981
ENSGALG00000000117	-0.782184	3.39262	2.77684	0.0956365	0.968513	TRIM39.2	417041
ENSGALG00000013865	0.532767	5.80195	2.77641	0.0956624	0.968513	IFNGR1	421685
ENSGALG00000028785	0.809038	3.21002	2.77284	0.0958762	0.969583	NA	NA
ENSGALG00000026910	0.585498	7.20766	2.77203	0.0959246	0.969583	SMPD1	419077
ENSGALG00000005676	0.539564	6.34692	2.76804	0.0961637	0.969985	TTC28	416914
ENSGALG00000002651	0.549961	5.33214	2.76774	0.0961818	0.969985	ST3GAL2	395139
ENSGALG00000001996	-0.9499	2.20541	2.76745	0.0961995	0.969985	DNALI1	419615
ENSGALG00000009748	-0.552542	5.28123	2.76319	0.0964555	0.971579	ASNS	420574
ENSGALG00000028998	-0.55624	6.71956	2.76207	0.0965232	0.971579	XPA	395659
ENSGALG00000026254	0.625022	8.15179	2.76092	0.0965929	0.971579	ECE1	395459
ENSGALG00000006882	-0.934367	2.3165	2.75761	0.0967927	0.97262	ST8SIA2	414336
ENSGALG00000011566	0.658699	4.24634	2.75574	0.0969057	0.97262	GYPC	424230
ENSGALG00000012577	-0.975328	1.99251	2.75531	0.0969321	0.97262	FRMD3	427452
ENSGALG00000027154	0.667751	4.1769	2.75282	0.0970831	0.973264	NA	NA
ENSGALG00000008961	-1.07401	1.19464	2.75166	0.0971534	0.973264	PTPRZ1	396403
ENSGALG00000010940	-0.535918	5.57331	2.74882	0.0973262	0.973706	ACSS3	417875
ENSGALG00000001085	0.619872	8.02583	2.74835	0.0973548	0.973706	ADGRG1	415633
ENSGALG00000010663	-0.536897	5.53576	2.74346	0.0976529	0.975389	TTC8	423401
ENSGALG00000009368	-1.15748	0.491741	2.74301	0.0976807	0.975389	RGS6	395618
ENSGALG00000026298	0.685203	4.03671	2.74152	0.0977718	0.975512	SERTAD2	421276
ENSGALG00000011275	-0.854852	2.86008	2.74021	0.0978519	0.975526	DEPDC1	424710
ENSGALG00000000560	0.553363	6.71548	2.73714	0.0980402	0.975802	NA	NA
ENSGALG00000009848	-0.565996	5.06679	2.7362	0.0980979	0.975802	LPGAT1	421375
ENSGALG00000028822	-0.539926	6.44304	2.73353	0.0982618	0.975802	RNF152	420909
ENSGALG00000005460	0.735557	3.67403	2.7335	0.0982638	0.975802	SLCO4A1	419231
ENSGALG00000028503	-1.22877	-0.0100231	2.73334	0.0982737	0.975802	NA	NA
ENSGALG00000008911	0.646422	4.319	2.73104	0.0984154	0.976426	RNF208	417279
ENSGALG00000027043	0.541397	5.41233	2.7272	0.0986523	0.977499	KCNH2	100858122
ENSGALG00000007489	0.735851	3.66327	2.72673	0.0986814	0.977499	CNNM1	423833
ENSGALG00000020386	0.734867	3.66693	2.72507	0.098784	0.977733	BDKRB1	772372
ENSGALG00000017234	0.672021	4.11273	2.72073	0.0990527	0.978004	FOLH1	419011
ENSGALG00000010414	-0.528743	6.13637	2.71881	0.0991721	0.978004	SEC24B	422523
ENSGALG00000013457	0.541835	5.38515	2.71788	0.0992296	0.978004	PLEKHO1	426108
ENSGALG00000001184	-0.531438	5.61245	2.71715	0.0992752	0.978004	COQ9	415636
ENSGALG00000007027	0.569184	5.00864	2.71699	0.0992852	0.978004	SGSH	422081
ENSGALG00000008677	-0.646716	12.1811	2.71652	0.0993144	0.978004	VIM	420519
ENSGALG00000002839	-0.536239	5.48872	2.71572	0.0993643	0.978004	SEC11C	426850
ENSGALG00000026032	0.978496	1.91965	2.71262	0.0995574	0.978981	NA	NA
ENSGALG00000013663	-1.20077	0.148436	2.71138	0.0996345	0.978981	FGF20	428779
ENSGALG00000027380	-0.576922	7.17429	2.71028	0.0997034	0.978981	SELENBP1	425664
ENSGALG00000027229	1.23913	-0.0892085	2.70906	0.0997798	0.978981	NA	NA
ENSGALG00000010942	-0.768962	3.41104	2.70643	0.0999443	0.979818	NUPL2	420614
ENSGALG00000009068	0.565441	6.98672	2.70427	0.10008	0.980373	NA	NA
ENSGALG00000017247	0.540241	6.53029	2.69752	0.100504	0.983752	PRCP	428096
ENSGALG00000006045	-1.11625	0.738468	2.69227	0.100836	0.985211	SH3GL3	395201
ENSGALG00000006365	0.640004	4.3333	2.69137	0.100893	0.985211	PITX1	374201
ENSGALG00000012407	-1.00378	1.68416	2.69094	0.10092	0.985211	LRP1B	424301
ENSGALG00000027113	-0.809189	3.1243	2.69013	0.100972	0.985211	HIST1H2A4L2	427891
ENSGALG00000010211	-0.54462	6.64707	2.68578	0.101248	0.987127	ALDH6A1	423345
ENSGALG00000006677	0.526909	6.20627	2.6834	0.101399	0.98755	P4HA2	416326
ENSGALG00000028128	-0.705968	3.8267	2.67881	0.101691	0.98755	HOXD8	396301
ENSGALG00000015001	0.62698	8.70917	2.67861	0.101705	0.98755	LAMA4	421749
ENSGALG00000010461	0.53347	5.46856	2.67689	0.101815	0.98755	EBF3	395175
ENSGALG00000014081	-0.522579	5.84638	2.67675	0.101823	0.98755	OCIAD1	422764
ENSGALG00000006489	-0.523558	6.08007	2.67634	0.101849	0.98755	NA	NA
ENSGALG00000014262	0.547113	6.71226	2.67634	0.10185	0.98755	APBB2	422781
ENSGALG00000010023	-0.625987	8.67705	2.6743	0.10198	0.98804	CALM	395855
ENSGALG00000018934	0.560897	6.96894	2.67076	0.102207	0.988386	NA	NA
ENSGALG00000004645	0.527529	5.59313	2.6706	0.102218	0.988386	LOC100859585	100859585
ENSGALG00000002623	-0.526279	5.61926	2.66986	0.102265	0.988386	PCOLCE2	429124
ENSGALG00000017180	-0.612435	4.53411	2.66877	0.102335	0.988386	DYNC2H1	418979
ENSGALG00000014585	0.535165	6.49628	2.66325	0.10269	0.991047	CCLI10	417534
ENSGALG00000019426	1.02982	1.41343	2.66165	0.102794	0.991271	NA	NA
ENSGALG00000028509	0.829464	2.95306	2.6593	0.102946	0.991969	NA	NA
ENSGALG00000011630	0.586215	4.7623	2.65634	0.103138	0.993043	GLI2	395956
ENSGALG00000003043	0.52561	5.60412	2.65403	0.103288	0.99362	BBS2	415694
ENSGALG00000028695	0.62011	4.45426	2.6514	0.103459	0.99362	NA	NA
ENSGALG00000001933	-0.906612	2.37777	2.65134	0.103463	0.99362	CORO2A	427373
ENSGALG00000016627	-1.0362	1.33475	2.65022	0.103535	0.99362	FZD3	395572
ENSGALG00000015186	-1.1156	0.6757	2.64925	0.103599	0.99362	KLHL14	421100
ENSGALG00000005060	0.618719	8.45572	2.64482	0.103888	0.99547	ENG	771557
ENSGALG00000015662	-1.17687	0.179379	2.64224	0.104057	0.99547	LIPI	418466
ENSGALG00000009719	-1.04923	1.22316	2.64164	0.104096	0.99547	PCDH10	408048
ENSGALG00000002046	0.815714	3.03423	2.64137	0.104114	0.99547	SYT15	423614
ENSGALG00000010921	0.519002	6.00389	2.6391	0.104263	0.996129	PKD2	422585
ENSGALG00000016679	-1.15474	0.347493	2.63443	0.10457	0.997049	PKHD1	422044
ENSGALG00000026537	-0.684242	3.94135	2.63411	0.104591	0.997049	LOC100858454	100858454
ENSGALG00000021479	-0.790274	3.19086	2.6328	0.104677	0.997049	NA	NA
ENSGALG00000002182	0.703253	3.80229	2.63139	0.10477	0.997049	NR5A2	395961
ENSGALG00000000525	0.51881	5.78564	2.6312	0.104782	0.997049	MAP3K3	419954
ENSGALG00000026043	0.522157	5.63786	2.63029	0.104842	0.997049	LOC769873	769873
ENSGALG00000027417	0.519805	5.71025	2.62764	0.105018	0.99795	NCKAP1L	425499
ENSGALG00000021285	0.740665	3.52538	2.62004	0.105522	0.999621	UNG	374010
ENSGALG00000014166	-0.553246	6.9312	2.61991	0.10553	0.999621	TSPO	418226
ENSGALG00000014680	-0.768642	3.32755	2.61954	0.105555	0.999621	LOC418298	418298
ENSGALG00000028638	-0.897229	2.41511	2.6177	0.105678	0.999621	CNP1	100499455
ENSGALG00000011132	0.518952	6.15553	2.61564	0.105815	0.999621	RBMS1	395880
ENSGALG00000011273	-1.14375	0.364285	2.61553	0.105822	0.999621	LOC421560	421560
ENSGALG00000028422	0.615621	8.49823	2.61171	0.106078	0.999621	NA	NA
ENSGALG00000027555	-1.16239	0.201863	2.60988	0.1062	0.999621	FAIM2	426899
ENSGALG00000012290	-1.08439	0.847152	2.60736	0.106369	0.999621	SOX10	395573
ENSGALG00000016511	-0.932924	2.10843	2.60545	0.106497	0.999621	NA	NA
ENSGALG00000011295	0.67081	4.01394	2.60298	0.106663	0.999621	SOCS2	395219
ENSGALG00000013357	0.515981	6.06314	2.60143	0.106768	0.999621	SOGA2	426050
ENSGALG00000011813	0.566858	7.20696	2.60003	0.106861	0.999621	NA	NA
ENSGALG00000016350	0.555204	5.02158	2.59764	0.107023	0.999621	ARHGEF10	421900
ENSGALG00000017196	0.621855	4.38545	2.59685	0.107077	0.999621	ARHGAP42	418990
ENSGALG00000010857	-1.12563	0.480804	2.5968	0.10708	0.999621	DAB1	374083
ENSGALG00000015888	0.515304	5.78307	2.5943	0.107249	0.999621	EVA1C	418496
ENSGALG00000028401	0.615643	8.62233	2.59415	0.107259	0.999621	SP1	395303
ENSGALG00000007408	-0.689242	3.86122	2.59176	0.107421	0.999621	MPP7	420481
ENSGALG00000026313	0.513928	5.90144	2.59153	0.107437	0.999621	RND3	424312
ENSGALG00000007070	0.761658	3.3494	2.58894	0.107612	0.999621	OTOA	416624
ENSGALG00000006073	-0.534902	6.65542	2.58686	0.107754	0.999621	NDUFAB1	416571
ENSGALG00000026545	-0.613208	8.53159	2.58661	0.107771	0.999621	NA	NA
ENSGALG00000028057	0.914214	2.25036	2.58385	0.107959	0.999621	NA	NA
ENSGALG00000006234	0.516161	5.68192	2.58274	0.108035	0.999621	CBFA2T3	415846
ENSGALG00000012218	-0.674734	3.95968	2.58193	0.10809	0.999621	CBY1	771364
ENSGALG00000006311	0.607911	8.29834	2.58176	0.108101	0.999621	HDAC7	426885
ENSGALG00000000139	0.770575	3.27404	2.57957	0.108251	0.999621	NA	NA
ENSGALG00000016666	0.618003	9.04452	2.57165	0.108794	0.999621	CTSB	396329
ENSGALG00000012123	-1.08061	0.83137	2.56905	0.108973	0.999621	PAX6	395943
ENSGALG00000007905	0.606193	8.29847	2.56738	0.109088	0.999621	LAMB1	396478
ENSGALG00000028135	-0.824872	2.87403	2.56619	0.109171	0.999621	CZH5ORF63	427125
ENSGALG00000009451	-0.511449	5.97456	2.56549	0.109219	0.999621	PPID	428725
ENSGALG00000003406	-0.612326	4.42999	2.56148	0.109496	0.999621	RXRG	396231
ENSGALG00000016308	0.518486	5.53991	2.55989	0.109606	0.999621	MYC	420332
ENSGALG00000004087	0.739366	3.46743	2.55964	0.109624	0.999621	THSD4	415395
ENSGALG00000011605	-0.799465	3.04364	2.55881	0.109681	0.999621	EPB41L5	424235
ENSGALG00000011219	-0.610388	8.5671	2.55795	0.109741	0.999621	GCGR	425670
ENSGALG00000008504	-0.511808	6.09536	2.55608	0.109871	0.999621	HNRNPLL	416702
ENSGALG00000015345	-0.966025	1.75239	2.55548	0.109913	0.999621	NA	NA
ENSGALG00000012342	0.51138	5.74837	2.55125	0.110207	0.999621	SASH1	421621
ENSGALG00000008263	0.706912	3.69684	2.55062	0.110251	0.999621	CNTN4	396149
ENSGALG00000026583	0.861754	2.59504	2.5492	0.11035	0.999621	NA	NA
ENSGALG00000016719	0.525833	6.54918	2.54863	0.11039	0.999621	TNFRSF21	422062
ENSGALG00000006054	-1.07764	0.799083	2.54802	0.110433	0.999621	CALCA	396256
ENSGALG00000012712	-0.741155	3.44478	2.54671	0.110524	0.999621	RBM24	420846
ENSGALG00000026662	0.517675	5.52681	2.54662	0.110531	0.999621	NA	NA
ENSGALG00000016837	-1.09055	0.697343	2.54209	0.110848	0.999621	MYO16	418751
ENSGALG00000028536	0.540995	6.86097	2.54202	0.110853	0.999621	MPEG1	100857954
ENSGALG00000026055	0.534156	5.21876	2.54069	0.110946	0.999621	PALM	101750199
ENSGALG00000027830	-1.00448	1.42458	2.54023	0.110979	0.999621	CACNG2	427909
ENSGALG00000009264	-0.513945	6.25977	2.54007	0.11099	0.999621	MTX2	424138
ENSGALG00000001240	-0.554797	7.11495	2.53748	0.111172	0.999621	SLC25A1	416764
ENSGALG00000015744	-0.517125	6.3735	2.53436	0.111392	0.999621	TPD52	770339
ENSGALG00000008434	-1.03252	1.1561	2.53414	0.111408	0.999621	SORCS3	423884
ENSGALG00000029020	0.817669	2.88403	2.53124	0.111613	0.999621	PPAPDC1A	428987
ENSGALG00000000820	1.05995	0.938692	2.52897	0.111773	0.999621	HTR1D	769107
ENSGALG00000027352	0.610004	8.79869	2.5268	0.111927	0.999621	NA	NA
ENSGALG00000022875	-0.522051	5.38701	2.52533	0.112032	0.999621	NA	NA
ENSGALG00000008544	0.60888	4.41877	2.52206	0.112264	0.999621	SLC8A1	395760
ENSGALG00000008380	-0.591826	7.97173	2.5213	0.112318	0.999621	DGKZ	423197
ENSGALG00000026738	-0.817312	2.87931	2.51989	0.112419	0.999621	HIST1H2A4	404299
ENSGALG00000013632	-0.543669	6.9521	2.51966	0.112435	0.999621	ACOT13	421006
ENSGALG00000003595	0.72076	3.56132	2.51857	0.112513	0.999621	SARM1	417568
ENSGALG00000007205	-0.601519	8.40094	2.50992	0.113132	0.999621	COX6A1	416978
ENSGALG00000008359	0.568181	7.42821	2.50625	0.113396	0.999621	CD93	421234
ENSGALG00000001889	0.632195	4.20977	2.50517	0.113474	0.999621	CARD9	427756
ENSGALG00000002587	-0.512986	5.53229	2.50497	0.113487	0.999621	CRCP	396022
ENSGALG00000008597	-0.519225	6.5061	2.50332	0.113606	0.999621	MRPL2	421256
ENSGALG00000021325	0.830648	2.75528	2.50214	0.113691	0.999621	RIPK3	415708
ENSGALG00000006202	-1.09397	0.55757	2.50016	0.113835	0.999621	SCNN1B	427673
ENSGALG00000004093	-0.972341	1.61558	2.49718	0.11405	0.999621	TBX22	373895
ENSGALG00000001964	-0.545451	5.00716	2.49704	0.11406	0.999621	INPP5E	417135
ENSGALG00000004772	-0.676244	3.86547	2.49571	0.114157	0.999621	NA	NA
ENSGALG00000026454	0.910369	2.14791	2.49552	0.114171	0.999621	NA	NA
ENSGALG00000009237	0.555961	4.88387	2.49469	0.114231	0.999621	NA	NA
ENSGALG00000014789	-0.635421	4.17036	2.49143	0.114468	0.999621	MRPS36	771273
ENSGALG00000010346	0.530267	6.77495	2.48497	0.114938	0.999621	TGFB3	396438
ENSGALG00000010340	-0.50794	5.61361	2.48467	0.11496	0.999621	TTLL5	423367
ENSGALG00000007330	0.600106	8.50553	2.48175	0.115174	0.999621	CTNND1	428852
ENSGALG00000006022	-0.525976	6.69914	2.48148	0.115194	0.999621	PSMA1	395874
ENSGALG00000006104	-0.644157	4.08743	2.47875	0.115394	0.999621	ADAMTSL3	415465
ENSGALG00000015293	0.873578	2.4114	2.4778	0.115463	0.999621	TMEM45A	418389
ENSGALG00000012053	-1.09324	0.548548	2.47531	0.115647	0.999621	NA	NA
ENSGALG00000014164	0.832482	2.71651	2.47414	0.115733	0.999621	BIK	776149
ENSGALG00000007623	0.780066	3.09289	2.47176	0.115908	0.999621	CACNA1G	769385
ENSGALG00000029074	0.50204	5.9662	2.47109	0.115957	0.999621	ADRA2L1	426044
ENSGALG00000011235	-0.550636	4.91451	2.47106	0.11596	0.999621	GALNT15	420642
ENSGALG00000005026	-0.997883	1.33994	2.4696	0.116068	0.999621	NA	NA
ENSGALG00000017032	-0.664813	3.91928	2.46869	0.116134	0.999621	SLC25A15	418886
ENSGALG00000027086	-1.08795	0.567064	2.46802	0.116184	0.999621	LOC420300	420300
ENSGALG00000001954	-0.649909	4.03324	2.46757	0.116217	0.999621	APTX	395173
ENSGALG00000019315	0.505476	5.60608	2.45694	0.117007	0.999621	CSNK1E	378891
ENSGALG00000003549	-0.500536	5.83143	2.45496	0.117154	0.999621	MTG1	791224
ENSGALG00000000824	0.509545	5.49472	2.4539	0.117234	0.999621	LOC428278	428278
ENSGALG00000015316	-0.522692	5.23589	2.44601	0.117824	0.999621	C3H6ORF203	421779
ENSGALG00000000583	0.563129	4.75572	2.44539	0.117871	0.999621	SOX13	419820
ENSGALG00000001166	0.640934	4.0778	2.44183	0.118138	0.999621	GATSL2	417483
ENSGALG00000007447	-0.679567	3.7767	2.4389	0.118359	0.999621	TUBB1	396427
ENSGALG00000027817	1.0618	0.754076	2.43551	0.118615	0.999621	NA	NA
ENSGALG00000006170	0.499992	5.73143	2.43492	0.11866	0.999621	LRRC8C	424515
ENSGALG00000005400	-1.02922	0.977414	2.43404	0.118727	0.999621	CACNA2D3	415996
ENSGALG00000002740	-0.890361	2.20041	2.42894	0.119113	0.999621	MPP2	420006
ENSGALG00000016357	-0.51682	6.62704	2.42871	0.119131	0.999621	PRDX4	418601
ENSGALG00000007102	-0.502797	5.59037	2.42775	0.119204	0.999621	MLEC	416971
ENSGALG00000026443	0.506521	5.497	2.42679	0.119277	0.999621	RNF44	416224
ENSGALG00000015463	1.08536	0.545698	2.42624	0.119319	0.999621	NA	NA
ENSGALG00000005802	0.552475	7.30434	2.42442	0.119457	0.999621	FLT4	395742
ENSGALG00000013305	1.1544	0.027915	2.41948	0.119834	0.999621	NXNL1	426009
ENSGALG00000012644	0.861272	2.4302	2.4194	0.119841	0.999621	NA	NA
ENSGALG00000006833	-0.871399	2.33553	2.41874	0.119891	0.999621	ITIH2	419110
ENSGALG00000006702	0.604416	10.3144	2.41821	0.119932	0.999621	MFGE8	415494
ENSGALG00000022874	0.575716	4.59954	2.41814	0.119937	0.999621	RAB31	430750
ENSGALG00000023436	-1.04898	0.802342	2.41681	0.120039	0.999621	HDC	415454
ENSGALG00000023424	-1.02626	0.965794	2.41131	0.120461	0.999621	NA	NA
ENSGALG00000023973	0.590175	8.44267	2.41016	0.12055	0.999621	NA	NA
ENSGALG00000015844	-0.582827	8.12545	2.40906	0.120635	0.999621	SOD1	395938
ENSGALG00000000669	0.495402	5.90959	2.40844	0.120683	0.999621	ETV3	426718
ENSGALG00000028349	0.605024	4.33436	2.4075	0.120755	0.999621	NA	NA
ENSGALG00000002759	0.523289	6.80216	2.40745	0.120759	0.999621	PEAK1	100857260
ENSGALG00000005675	0.50551	6.41734	2.40677	0.120812	0.999621	NA	NA
ENSGALG00000016546	-0.721118	3.43753	2.40623	0.120853	0.999621	RBBP7	395390
ENSGALG00000011020	-0.500508	6.27819	2.40418	0.121011	0.999621	CYCS	420624
ENSGALG00000005478	-0.495132	6.00387	2.40328	0.121081	0.999621	SNX7	424478
ENSGALG00000026845	0.605317	4.32691	2.40319	0.121088	0.999621	NA	NA
ENSGALG00000026249	0.617343	4.22798	2.40309	0.121096	0.999621	HOXC6	100858368
ENSGALG00000000420	-0.937698	1.75768	2.3997	0.121358	0.999621	NA	NA
ENSGALG00000004573	0.543749	7.19552	2.39887	0.121423	0.999621	LRRC8A	417201
ENSGALG00000003148	-0.84891	2.4805	2.39776	0.121509	0.999621	SPAG16	424009
ENSGALG00000008960	-1.1239	0.14305	2.39279	0.121896	0.999621	KCNK12	428554
ENSGALG00000028320	0.540688	4.92625	2.39004	0.12211	0.999621	NA	NA
ENSGALG00000012628	-0.732169	3.33755	2.38899	0.122192	0.999621	HABP4	395444
ENSGALG00000002579	-0.901996	2.0422	2.38887	0.122202	0.999621	RIMBP2	374105
ENSGALG00000008349	0.500875	6.34293	2.38768	0.122295	0.999621	LMCD1	416113
ENSGALG00000006876	0.565917	7.69254	2.38659	0.12238	0.999621	CTSA	428163
ENSGALG00000020210	-0.898349	2.06903	2.38631	0.122402	0.999621	CENPU	422548
ENSGALG00000010044	-0.908878	1.98486	2.38296	0.122665	0.999621	KCNMB4	417852
ENSGALG00000001396	-0.924353	1.83977	2.38263	0.122691	0.999621	SERPIND1	395877
ENSGALG00000016843	0.598044	9.69248	2.38201	0.122739	0.999621	COL4A2	418752
ENSGALG00000012525	0.5971	4.36908	2.38047	0.122861	0.999621	FMNL2	771739
ENSGALG00000001009	0.509397	5.34122	2.38022	0.12288	0.999621	LOC107054468	107054468
ENSGALG00000008551	-0.505404	5.40864	2.37856	0.123011	0.999621	CRELD2	417735
ENSGALG00000023395	-0.606031	12.6947	2.37608	0.123207	0.999621	PLIN1	415487
ENSGALG00000023581	0.710852	3.47957	2.37496	0.123295	0.999621	LOC427799	427799
ENSGALG00000026626	0.491793	5.96308	2.37277	0.123468	0.999621	LOC101748239	101748239
ENSGALG00000016411	0.627785	4.10272	2.37152	0.123567	0.999621	COL14A1	396276
ENSGALG00000012568	0.538761	7.16237	2.37086	0.123619	0.999621	TIMP3	396483
ENSGALG00000015356	-0.584317	4.46757	2.36956	0.123722	0.999621	IFT57	418409
ENSGALG00000015193	-0.586799	8.53891	2.36923	0.123748	0.999621	CCDC80	395074
ENSGALG00000026473	0.714356	3.44873	2.36894	0.123771	0.999621	CHST11	418081
ENSGALG00000013674	-0.91913	1.85993	2.36665	0.123953	0.999621	TUSC3	422738
ENSGALG00000010795	-0.738051	3.26925	2.3664	0.123973	0.999621	ISPD	420591
ENSGALG00000012362	-0.776146	2.98985	2.36422	0.124146	0.999621	THSD7B	424297
ENSGALG00000026209	0.752027	3.16478	2.36391	0.124171	0.999621	CHIR-IG1-5	425113
ENSGALG00000027648	-0.490992	6.03982	2.36005	0.124479	0.999621	NA	NA
ENSGALG00000010625	-0.927396	1.75696	2.35857	0.124596	0.999621	SRD5A2	772291
ENSGALG00000001035	0.997238	1.1563	2.3567	0.124746	0.999621	NR1D1	431047
ENSGALG00000010950	0.712323	3.4502	2.35625	0.124782	0.999621	PPP4R4	423430
ENSGALG00000007028	0.835303	2.53306	2.35441	0.124929	0.999621	LOC101749809	101749809
ENSGALG00000011625	-0.4944	5.61543	2.35417	0.124949	0.999621	MRPL18	421585
ENSGALG00000004323	0.497854	6.36832	2.35156	0.125158	0.999621	RASAL2	429069
ENSGALG00000022739	0.492954	5.64944	2.35015	0.125271	0.999621	AKAP11	418835
ENSGALG00000004637	0.48959	5.83871	2.34948	0.125325	0.999621	SHPK	417607
ENSGALG00000006743	0.511527	6.69616	2.3487	0.125388	0.999621	YWHAH	416955
ENSGALG00000006062	0.510978	6.69	2.34617	0.125591	0.999621	ZBTB46	419259
ENSGALG00000004729	-0.902861	1.96644	2.34573	0.125626	0.999621	SLC7A10	415774
ENSGALG00000009703	-0.530021	7.05909	2.34337	0.125817	0.999621	NDUFS7	770724
ENSGALG00000011778	0.552899	7.50982	2.3421	0.125919	0.999621	ITGB5	395142
ENSGALG00000000720	0.566487	7.855	2.34175	0.125948	0.999621	LOC419563	419563
ENSGALG00000020893	-0.499608	5.44598	2.34165	0.125956	0.999621	C2ORF47	424066
ENSGALG00000016709	0.930655	1.71973	2.33982	0.126104	0.999621	RCAN2	422057
ENSGALG00000016058	0.494594	5.56251	2.33816	0.126238	0.999621	ERG	374146
ENSGALG00000008257	0.506321	6.61616	2.336	0.126414	0.999621	MERTK	395836
ENSGALG00000028858	-0.852055	2.36474	2.33596	0.126417	0.999621	HSD11B1a	771930
ENSGALG00000018639	0.587191	4.4058	2.33383	0.12659	0.999621	SMAD7B	395544
ENSGALG00000019430	0.566917	4.58519	2.33286	0.126669	0.999621	LOC420301	420301
ENSGALG00000021231	-0.522423	5.06564	2.33274	0.126679	0.999621	TMEM254	423634
ENSGALG00000027315	-0.73254	3.27138	2.33171	0.126763	0.999621	HIST1H2A4L4	427895
ENSGALG00000016841	0.594531	10.7001	2.3317	0.126763	0.999621	COL4A1	395530
ENSGALG00000000464	-0.488484	5.76745	2.3317	0.126763	0.999621	RHOBTB2	419536
ENSGALG00000017675	-0.511575	6.73687	2.3308	0.126836	0.999621	NDUFS8	769492
ENSGALG00000011833	0.521019	6.91989	2.33009	0.126894	0.999621	SPATA5	422665
ENSGALG00000028794	0.7434	3.18822	2.32978	0.12692	0.999621	NA	NA
ENSGALG00000001956	0.490013	6.17465	2.32929	0.12696	0.999621	OLFML3	419882
ENSGALG00000006619	-0.489503	5.66949	2.32307	0.127468	0.999621	NA	NA
ENSGALG00000000957	0.553651	7.58817	2.31928	0.127779	0.999621	ESAM	419707
ENSGALG00000013072	0.54846	4.74481	2.31692	0.127973	0.999621	AKR1B10	395338
ENSGALG00000027003	-1.08692	0.298039	2.31419	0.128198	0.999621	LOC425647	425647
ENSGALG00000005208	0.524222	7.01729	2.3118	0.128395	0.999621	S1PR1	424462
ENSGALG00000016325	0.507305	5.24271	2.31165	0.128408	0.999621	GSTA3	414896
ENSGALG00000022751	-1.01666	0.882189	2.31161	0.128411	0.999621	NA	NA
ENSGALG00000007426	0.803619	2.71684	2.31092	0.128468	0.999621	MKX	771284
ENSGALG00000028641	-0.485229	5.86171	2.31055	0.128498	0.999621	PARK7	395277
ENSGALG00000005502	0.855713	2.30598	2.30705	0.128788	0.999621	KCNG4	395901
ENSGALG00000002490	-0.541362	7.3552	2.30683	0.128806	0.999621	UQCRC2	427009
ENSGALG00000028136	-0.55565	7.67637	2.30648	0.128835	0.999621	CXCL12	395180
ENSGALG00000006204	0.500932	5.34609	2.30587	0.128886	0.999621	CHST13	416032
ENSGALG00000010926	-0.651669	3.83874	2.30452	0.128998	0.999621	SPP1	395210
ENSGALG00000029127	0.492179	5.52577	2.30372	0.129064	0.999621	NA	NA
ENSGALG00000026410	0.957872	1.40343	2.30251	0.129165	0.999621	NA	NA
ENSGALG00000009089	-1.04916	0.583351	2.30001	0.129373	0.999621	NA	NA
ENSGALG00000004724	-0.59184	11.3272	2.29693	0.12963	0.999621	LOC425531	425531
ENSGALG00000003790	0.484907	6.0992	2.29406	0.12987	0.999621	HIP1R	416836
ENSGALG00000028195	-0.526733	4.95944	2.29387	0.129885	0.999621	CSAD	426184
ENSGALG00000016234	0.622075	4.06464	2.28968	0.130237	0.999621	SLA	378908
ENSGALG00000005176	-0.949721	1.41083	2.28849	0.130337	0.999621	SCG2	424808
ENSGALG00000000748	-0.680665	3.60238	2.28671	0.130486	0.999621	TJP3	420070
ENSGALG00000006809	-1.00394	0.943611	2.2863	0.130521	0.999621	POU2AF1	373994
ENSGALG00000028583	1.10695	0.0778102	2.28441	0.13068	0.999621	RN5S	100861562
ENSGALG00000016680	-1.16493	-0.314137	2.28436	0.130684	0.999621	TFAP2B	395713
ENSGALG00000000733	0.740365	3.15112	2.28373	0.130737	0.999621	MYO7A	419085
ENSGALG00000008852	-0.514282	5.09701	2.28144	0.13093	0.999621	NA	NA
ENSGALG00000009073	0.482062	5.96556	2.28049	0.13101	0.999621	PSEN2	374188
ENSGALG00000007018	0.617019	4.09468	2.27927	0.131114	0.999621	SLC26A11	768556
ENSGALG00000028635	0.576797	8.624	2.27908	0.131129	0.999621	C9ORF58	417179
ENSGALG00000004689	0.497538	6.55866	2.27899	0.131137	0.999621	NA	NA
ENSGALG00000005301	-0.628333	3.99942	2.2785	0.131179	0.999621	CYB5R2	408182
ENSGALG00000008340	0.484566	6.17115	2.27838	0.131189	0.999621	FES	429374
ENSGALG00000018702	-0.483454	5.72733	2.27735	0.131276	0.999621	NA	NA
ENSGALG00000007837	0.687886	3.53572	2.27484	0.131489	0.999621	KAZALD1	423856
ENSGALG00000008418	0.534504	4.84305	2.27243	0.131693	0.999621	GYLTL1B	423200
ENSGALG00000024466	1.06837	0.3984	2.27146	0.131776	0.999621	CCL17	415652
ENSGALG00000028229	0.945398	1.45732	2.26879	0.132003	0.999621	NA	NA
ENSGALG00000011426	0.48741	5.54979	2.26818	0.132055	0.999621	RNASET2	421569
ENSGALG00000007346	0.581638	9.26067	2.26805	0.132066	0.999621	KIAA1462	420476
ENSGALG00000016988	0.50117	5.26992	2.26776	0.132091	0.999621	KIAA0226L	418854
ENSGALG00000028823	0.974875	1.18567	2.26735	0.132126	0.999621	NA	NA
ENSGALG00000002326	0.492583	6.47822	2.26484	0.13234	0.999621	LOC431656	431656
ENSGALG00000014695	-1.04215	0.559417	2.26365	0.132442	0.999621	CLCN1	427949
ENSGALG00000020482	0.643657	3.86311	2.26181	0.132599	0.999621	NA	NA
ENSGALG00000004274	-0.491613	5.4323	2.26155	0.132621	0.999621	TWIST2	395405
ENSGALG00000026070	0.4876	5.52278	2.259	0.13284	0.999621	LOC100857512	100857512
ENSGALG00000005814	0.504098	5.20678	2.25852	0.132881	0.999621	KIAA1161	427401
ENSGALG00000009298	0.483728	5.62759	2.25768	0.132953	0.999621	TNIK	424987
ENSGALG00000010259	0.571756	8.4826	2.25741	0.132976	0.999621	COL28A1	420576
ENSGALG00000004078	-0.85691	2.20767	2.25489	0.133193	0.999621	LOC416263	416263
ENSGALG00000014014	0.500096	6.68043	2.25248	0.133401	0.999621	LAMA2	421709
ENSGALG00000001847	0.525628	4.91188	2.25119	0.133511	0.999621	BICC1	423604
ENSGALG00000005195	-0.479693	5.77295	2.25041	0.133579	0.999621	OSBPL2	419227
ENSGALG00000012472	0.580336	4.372	2.24998	0.133616	0.999621	IL2RB	100859707
ENSGALG00000026245	-0.496298	5.31934	2.24992	0.133622	0.999621	NDUFA13	100859320
ENSGALG00000004288	0.495718	5.32686	2.24915	0.133688	0.999621	HDAC4	374207
ENSGALG00000008444	0.594867	4.24219	2.24664	0.133905	0.999621	TUBAL3	416694
ENSGALG00000016133	0.47891	6.05814	2.24306	0.134215	0.999621	NA	NA
ENSGALG00000010081	0.493196	6.55352	2.24213	0.134296	0.999621	NA	NA
ENSGALG00000001416	0.639814	3.8678	2.23935	0.134537	0.999621	ADRA1B	373890
ENSGALG00000009280	1.03328	0.598478	2.23554	0.134869	0.999621	NPY2R	422405
ENSGALG00000014442	-0.581271	10.4415	2.23507	0.13491	0.999621	GAPDH	374193
ENSGALG00000012671	-1.10284	0.0242186	2.23424	0.134983	0.999621	PRL	396453
ENSGALG00000026834	0.520971	7.12665	2.23347	0.13505	0.999621	PPAP2C	100858471
ENSGALG00000007132	-0.846641	2.24785	2.23302	0.135089	0.999621	ACOX2	416068
ENSGALG00000002130	0.505327	6.83763	2.22939	0.135407	0.999621	STK40	395120
ENSGALG00000010242	0.89648	1.82625	2.22927	0.135418	0.999621	NA	NA
ENSGALG00000004527	0.478293	5.7191	2.22748	0.135575	0.999621	UNC13C	415413
ENSGALG00000006681	-0.941211	1.4054	2.22673	0.135641	0.999621	BRSK2	423098
ENSGALG00000028306	-0.511364	5.05146	2.22537	0.13576	0.999621	NA	NA
ENSGALG00000016471	0.489256	5.39292	2.22255	0.136008	0.999621	NT5C1B	421954
ENSGALG00000001355	-0.477102	5.74034	2.22067	0.136174	0.999621	NDUFA8	417112
ENSGALG00000025711	-0.478876	6.20446	2.21905	0.136317	0.999621	H3F3C	427887
ENSGALG00000000132	0.514312	5.00455	2.21889	0.136331	0.999621	ARHGAP25	419516
ENSGALG00000006951	-0.99074	0.919499	2.21612	0.136576	0.999621	NA	NA
ENSGALG00000002594	0.54557	4.65362	2.21515	0.136662	0.999621	TFPI	423989
ENSGALG00000011051	-0.517495	7.10359	2.21457	0.136713	0.999621	SKAP2	420629
ENSGALG00000002353	0.569197	4.42945	2.21367	0.136793	0.999621	C1ORF216	770397
ENSGALG00000003934	0.476627	5.71058	2.20979	0.137137	0.999621	WIPF2	771898
ENSGALG00000005249	0.477223	6.18164	2.20886	0.13722	0.999621	BICD2	415990
ENSGALG00000016639	0.532071	7.40642	2.20834	0.137266	0.999621	KIF13B	422026
ENSGALG00000025819	-0.509833	6.97234	2.20808	0.137289	0.999621	UQCRFS1	415752
ENSGALG00000006777	-0.474573	5.82186	2.20766	0.137327	0.999621	MRPS11	415498
ENSGALG00000004593	0.569128	8.74104	2.20701	0.137385	0.999621	SULF2	419209
ENSGALG00000004096	-1.03464	0.502884	2.20674	0.137409	0.999621	CHRNA7	374001
ENSGALG00000002688	-0.951234	1.26193	2.20575	0.137497	0.999621	NME4	395915
ENSGALG00000004424	0.800384	2.60057	2.20557	0.137513	0.999621	SEC16B	424431
ENSGALG00000004302	-0.525328	7.27833	2.20446	0.137612	0.999621	NDUFA10	424032
ENSGALG00000002467	0.507946	6.94466	2.204	0.137653	0.999621	MTSS1L	415679
ENSGALG00000009733	-0.496467	6.72947	2.19918	0.138084	0.999621	SHFM1	772237
ENSGALG00000007608	0.484334	6.46157	2.19507	0.138453	0.999621	ARHGEF9	422315
ENSGALG00000007053	0.530444	7.40535	2.19493	0.138465	0.999621	FAM43A	429145
ENSGALG00000014031	-0.555595	4.53079	2.19477	0.13848	0.999621	LYRM5	776112
ENSGALG00000025925	1.01262	0.698995	2.19408	0.138542	0.999621	NA	NA
ENSGALG00000001169	0.732344	3.09758	2.19345	0.138599	0.999621	CRB2	417104
ENSGALG00000013350	0.485162	5.41128	2.19199	0.13873	0.999621	LOC100857251	100857251
ENSGALG00000010049	0.54927	7.90018	2.19099	0.13882	0.999621	PTPRB	417853
ENSGALG00000029148	0.988268	0.91697	2.18994	0.138914	0.999621	NA	NA
ENSGALG00000013327	-0.881378	1.87783	2.18891	0.139007	0.999621	NA	NA
ENSGALG00000026360	0.538695	4.68636	2.18689	0.13919	0.999621	NA	NA
ENSGALG00000026558	0.47202	5.88897	2.1867	0.139207	0.999621	ZNF362	100859829
ENSGALG00000002546	0.563083	8.51591	2.18555	0.139311	0.999621	COL5A1	395568
ENSGALG00000016538	0.47392	6.15694	2.18211	0.139623	0.999621	RAI2	418614
ENSGALG00000012061	-0.563421	8.57079	2.18149	0.139679	0.999621	GPD1L2	424263
ENSGALG00000028060	0.684667	3.44894	2.17762	0.14003	0.999621	LOC101751411	101751411
ENSGALG00000002881	-0.624958	3.91129	2.17706	0.140082	0.999621	C26H6ORF125	419909
ENSGALG00000013218	0.574817	4.33306	2.17647	0.140136	0.999621	C3AR1	418198
ENSGALG00000014961	0.554096	4.51866	2.17255	0.140493	0.999621	FAM26E	769904
ENSGALG00000024081	0.686391	3.42914	2.17075	0.140658	0.999621	NA	NA
ENSGALG00000014657	-1.01709	0.572264	2.16437	0.141243	0.999621	ADGRV1	431566
ENSGALG00000008941	-1.07708	0.0802195	2.16125	0.141529	0.999621	FEZF1	100859279
ENSGALG00000028929	-0.469097	5.89962	2.1611	0.141543	0.999621	SDHB	100859720
ENSGALG00000005849	-0.559866	8.55026	2.15659	0.141959	0.999621	PPDPF	419245
ENSGALG00000004236	-0.506389	5.00867	2.15533	0.142076	0.999621	TRAF3IP1	424029
ENSGALG00000008785	-0.472171	6.22315	2.15393	0.142206	0.999621	MCCC1	424962
ENSGALG00000003011	-0.905368	1.56012	2.15232	0.142354	0.999621	TOM1L1	417391
ENSGALG00000028416	-0.896248	1.67981	2.15162	0.142419	0.999621	LOC107054961	107054961
ENSGALG00000000623	0.471275	6.19922	2.15011	0.14256	0.999621	PIK3C2B	419822
ENSGALG00000010599	-0.995449	0.727505	2.14867	0.142693	0.999621	SULT6B1	421473
ENSGALG00000014371	0.482124	5.37077	2.14837	0.142722	0.999621	LGALS8	430948
ENSGALG00000011618	0.486392	5.28676	2.14528	0.143009	0.999621	ADSSL1	776127
ENSGALG00000019284	-0.470107	5.67735	2.14503	0.143033	0.999621	LOC418170	418170
ENSGALG00000012203	0.480353	6.50494	2.14461	0.143072	0.999621	SAMD4A	423559
ENSGALG00000026388	0.564233	4.39184	2.14427	0.143103	0.999621	NA	NA
ENSGALG00000016430	-0.473615	6.31964	2.14302	0.14322	0.999621	PDHA1	418610
ENSGALG00000029139	0.667359	3.53895	2.1426	0.143259	0.999621	NA	NA
ENSGALG00000013034	0.666223	3.5454	2.1414	0.143371	0.999621	CECR2	418161
ENSGALG00000003741	0.52558	7.44615	2.14001	0.143501	0.999621	MYO18A	417581
ENSGALG00000003433	0.683761	3.40569	2.13964	0.143536	0.999621	LOC107054267	107054267
ENSGALG00000012670	-0.818482	2.32746	2.13884	0.14361	0.999621	NRSN1	420822
ENSGALG00000009517	-0.532782	7.62377	2.13757	0.143729	0.999621	LOC420562	420562
ENSGALG00000028281	0.768326	2.74696	2.13464	0.144005	0.999621	SPRY4	427643
ENSGALG00000010870	0.564386	9.31402	2.13414	0.144051	0.999621	JUN	424673
ENSGALG00000017074	-0.915633	1.43865	2.13241	0.144214	0.999621	ZAR1L	771155
ENSGALG00000027193	-0.467588	5.73252	2.13213	0.14424	0.999621	NA	NA
ENSGALG00000011493	0.619737	3.90211	2.13023	0.144419	0.999621	TMEM169	424223
ENSGALG00000002781	-0.892672	1.6524	2.1294	0.144497	0.999621	BRCA1	373983
ENSGALG00000006112	-1.01135	0.53099	2.12745	0.144681	0.999621	SCN5A	395947
ENSGALG00000015966	0.787652	2.5746	2.12511	0.144903	0.999621	NA	NA
ENSGALG00000016141	0.544502	8.02532	2.12453	0.144957	0.999621	LOC776273	776273
ENSGALG00000009641	0.568501	11.2264	2.12254	0.145146	0.999621	COL1A2	396243
ENSGALG00000019077	0.51834	4.8178	2.12194	0.145203	0.999621	SPATA13	418940
ENSGALG00000008836	0.481592	6.59778	2.12188	0.145208	0.999621	ATP6AP1	427854
ENSGALG00000003304	0.470647	5.56229	2.11914	0.145468	0.999621	CRTC1	771015
ENSGALG00000012374	0.482243	5.30537	2.11759	0.145616	0.999621	FRMD6	428930
ENSGALG00000007196	0.467112	6.17453	2.11754	0.14562	0.999621	STXBP1	404293
ENSGALG00000009945	-0.566344	4.33687	2.11701	0.145671	0.999621	CPM	417843
ENSGALG00000017034	0.545002	4.53595	2.11606	0.145761	0.999621	FOXO1	374231
ENSGALG00000000812	-0.561371	9.21459	2.11582	0.145784	0.999621	OAZ1	395746
ENSGALG00000006233	0.541719	4.56483	2.11436	0.145923	0.999621	GALNT11	420436
ENSGALG00000008238	0.515293	7.29698	2.11387	0.14597	0.999621	MED13L	417027
ENSGALG00000023590	0.606647	3.9893	2.11321	0.146032	0.999621	NA	NA
ENSGALG00000028294	0.567151	4.32635	2.1115	0.146196	0.999621	VWA5B2	424951
ENSGALG00000026047	0.508373	7.16505	2.11121	0.146224	0.999621	AEBP1	100859431
ENSGALG00000012505	-0.559454	4.39195	2.10921	0.146415	0.999621	LRFN5	423599
ENSGALG00000008066	-0.479011	6.57432	2.10765	0.146565	0.999621	UQCR10	770937
ENSGALG00000026092	0.966795	0.918071	2.10717	0.146611	0.999621	NA	NA
ENSGALG00000015000	-0.531451	4.65783	2.10672	0.146653	0.999621	LYAR	422846
ENSGALG00000003558	0.488168	5.18446	2.10598	0.146725	0.999621	NADK2	427438
ENSGALG00000007909	-0.804538	2.39538	2.10406	0.146909	0.999621	NA	NA
ENSGALG00000016375	0.637073	3.72775	2.1028	0.147029	0.999621	PHEX	395777
ENSGALG00000014471	-0.56043	9.3767	2.10233	0.147074	0.999621	CAT	423600
ENSGALG00000001705	0.693208	3.28619	2.10139	0.147166	0.999621	SLC14A2	770445
ENSGALG00000021404	-1.08053	-0.0677406	2.09835	0.147458	0.999621	GCNT3	427492
ENSGALG00000009378	0.463213	6.0915	2.0958	0.147704	0.999621	PDGFC	395469
ENSGALG00000009740	0.493683	5.08285	2.09357	0.14792	0.999621	RASGRP1	423290
ENSGALG00000004854	0.560886	4.35575	2.09212	0.148061	0.999621	NA	NA
ENSGALG00000004990	-0.683914	3.34248	2.09154	0.148117	0.999621	NA	NA
ENSGALG00000011875	0.890221	1.61899	2.09096	0.148173	0.999621	TRPC3	374153
ENSGALG00000011474	-0.528076	4.66671	2.08605	0.14865	0.999621	OSBPL10	420663
ENSGALG00000028565	0.552408	8.69093	2.08476	0.148776	0.999621	PCDHGC3	408051
ENSGALG00000003141	0.460917	5.84131	2.08424	0.148826	0.999621	SMAP2	419641
ENSGALG00000007403	-0.541191	8.10203	2.08355	0.148894	0.999621	PEBP1	416990
ENSGALG00000016362	-0.810568	2.30746	2.08349	0.1489	0.999621	SH3YL1	421908
ENSGALG00000023303	-0.937333	1.1268	2.0818	0.149064	0.999621	SIX2	724086
ENSGALG00000025796	-0.46076	6.02362	2.0815	0.149093	0.999621	ADI1	421918
ENSGALG00000011661	-0.509421	7.26464	2.07904	0.149334	0.999621	SOD2	374042
ENSGALG00000015439	0.492565	5.0701	2.0778	0.149455	0.999621	SLC44A1	427301
ENSGALG00000018700	0.762446	2.70275	2.07505	0.149725	0.999621	PLPP7	417178
ENSGALG00000026940	0.543619	4.49679	2.07478	0.149751	0.999621	TTYH2	100858879
ENSGALG00000000769	0.657968	3.52579	2.07421	0.149807	0.999621	RAB7B	771782
ENSGALG00000001664	0.460424	5.786	2.07372	0.149856	0.999621	PTPN9	415308
ENSGALG00000007194	0.508879	4.86161	2.07361	0.149867	0.999621	LOC100859142	100859142
ENSGALG00000027367	-1.00813	0.465745	2.07345	0.149882	0.999621	NA	NA
ENSGALG00000016078	0.55008	4.42882	2.07047	0.150175	0.999621	ZFPM2	420269
ENSGALG00000012532	-0.482535	6.75078	2.06943	0.150277	0.999621	TXN2	426978
ENSGALG00000026864	0.462215	5.65421	2.06813	0.150406	0.999621	ZCCHC24	423722
ENSGALG00000005127	-0.469964	6.46422	2.06755	0.150463	0.999621	TALDO1	423019
ENSGALG00000023025	-0.680642	3.33733	2.06652	0.150565	0.999621	ZBTB42	428913
ENSGALG00000016501	-0.460286	5.70794	2.06241	0.150971	0.999621	SF3B6	421976
ENSGALG00000010320	-0.820107	2.18633	2.06162	0.15105	0.999621	NA	NA
ENSGALG00000016007	-0.521335	7.57851	2.06121	0.15109	0.999621	ATP5O	418508
ENSGALG00000028797	0.521111	7.58446	2.0572	0.151488	0.999621	PPP1R1B	426639
ENSGALG00000028664	-0.679326	3.33506	2.05692	0.151516	0.999621	CKS1B	100134845
ENSGALG00000000771	0.481181	5.19849	2.05583	0.151625	0.999621	PLA2G15	768530
ENSGALG00000014453	-0.717647	3.02623	2.05454	0.151753	0.999621	FAM46C	426544
ENSGALG00000007354	-0.940287	1.0204	2.05294	0.151913	0.999621	CIT	416984
ENSGALG00000010794	0.525854	7.72984	2.05181	0.152025	0.999621	MEOX2	374137
ENSGALG00000027064	-0.979887	0.646628	2.05067	0.15214	0.999621	HIST1H3A	768333
ENSGALG00000006883	0.510648	4.80819	2.05022	0.152184	0.999621	ENTHD2	422072
ENSGALG00000006376	-0.724008	2.95969	2.04851	0.152355	0.999621	TMC3	415470
ENSGALG00000019325	0.901773	1.43355	2.04827	0.152379	0.999621	LOC417973	417973
ENSGALG00000004418	-0.55149	9.13295	2.04627	0.152579	0.999621	SSTR2	395305
ENSGALG00000007252	-0.690245	3.2315	2.04526	0.152681	0.999621	ANKDD1A	415525
ENSGALG00000025786	-0.499824	4.92591	2.0451	0.152697	0.999621	HIST1H46	417946
ENSGALG00000002495	-0.542332	8.4003	2.0431	0.152898	0.999621	CHCHD2	417544
ENSGALG00000013726	-0.462143	6.31443	2.0424	0.152968	0.999621	PAICS	396534
ENSGALG00000009853	-0.965247	0.789152	2.04111	0.153098	0.999621	FOXG1	396110
ENSGALG00000008294	0.49749	7.12347	2.0391	0.1533	0.999621	ITPR1	395412
ENSGALG00000015878	-0.687524	3.23829	2.03594	0.15362	0.999621	LCA5	421852
ENSGALG00000023364	0.455292	5.91388	2.03578	0.153635	0.999621	CDC42EP4	771509
ENSGALG00000005768	0.499832	4.91211	2.03451	0.153764	0.999621	ETV5	395749
ENSGALG00000016094	-0.718033	2.99661	2.03441	0.153773	0.999621	SFXN5	422954
ENSGALG00000027324	-0.508348	7.3597	2.03399	0.153816	0.999621	SAR1B	416314
ENSGALG00000029011	-0.862984	1.74576	2.03366	0.15385	0.999621	SLC35F1	770279
ENSGALG00000007742	-0.455571	5.80259	2.03353	0.153863	0.999621	PDE6D	424932
ENSGALG00000016754	0.542451	4.45479	2.03295	0.153922	0.999621	MGAT4A	418692
ENSGALG00000013043	-0.934277	1.02785	2.03057	0.154163	0.999621	FAM173B	428500
ENSGALG00000015835	-0.519554	7.64364	2.02755	0.154469	0.999621	GRIK1	418489
ENSGALG00000000311	0.651846	3.50684	2.02473	0.154756	0.999621	DOCK5	419527
ENSGALG00000022512	0.490612	5.0134	2.02453	0.154777	0.999621	RPS6KB2	429557
ENSGALG00000019231	-0.844493	1.88911	2.0215	0.155086	0.999621	CD200R1	768673
ENSGALG00000016160	-0.582752	4.07604	2.02134	0.155102	0.999621	BAI1	100859755
ENSGALG00000005494	-0.571495	4.16917	2.01772	0.155472	0.999621	MLYCD	415812
ENSGALG00000010752	0.831202	2.02848	2.01717	0.155529	0.999621	CDCP2	424658
ENSGALG00000027946	0.479407	5.16035	2.01685	0.155561	0.999621	NA	NA
ENSGALG00000008185	0.461587	5.48988	2.0163	0.155618	0.999621	AOX1	424071
ENSGALG00000021362	0.701419	3.10661	2.01604	0.155645	0.999621	GPRC5C	427814
ENSGALG00000027406	1.06162	-0.0824883	2.01597	0.155652	0.999621	LOC101751020	101751020
ENSGALG00000004589	0.497919	7.19003	2.01553	0.155697	0.999621	OPHN1	422162
ENSGALG00000027045	-0.951793	0.844481	2.01474	0.155778	0.999621	NA	NA
ENSGALG00000016035	0.777938	2.4803	2.01278	0.155979	0.999621	GFRA4	395839
ENSGALG00000026445	-0.552172	10.8753	2.00986	0.15628	0.999621	CALM1	396523
ENSGALG00000015241	0.492575	7.09796	2.00974	0.156292	0.999621	SNAI2	432368
ENSGALG00000012601	0.598099	3.93044	2.00971	0.156295	0.999621	GOLM1	427462
ENSGALG00000001233	-0.68119	3.2558	2.00947	0.15632	0.999621	RHCE	395121
ENSGALG00000003803	0.470108	6.63621	2.00799	0.156472	0.999621	DAB2	427449
ENSGALG00000013624	0.495852	4.91921	2.00779	0.156494	0.999621	FAM65B	421003
ENSGALG00000010971	-0.915247	1.16699	2.00629	0.156648	0.999621	CSRNP3	772101
ENSGALG00000001291	0.474223	5.21806	2.0062	0.156657	0.999621	CLIP2	417488
ENSGALG00000016336	-0.484084	6.93685	2.00618	0.15666	0.999621	NDUFB9	420337
ENSGALG00000028807	-0.507094	4.78188	2.00606	0.156672	0.999621	AP1AR	422693
ENSGALG00000027636	0.724699	2.90714	2.00546	0.156734	0.999621	LOC100858905	100858905
ENSGALG00000026251	0.766277	2.56619	2.00509	0.156772	0.999621	SPRY4	427643
ENSGALG00000002911	0.461967	6.4449	2.00356	0.15693	0.999621	MOXD1	395333
ENSGALG00000023347	0.512875	4.71546	2.00296	0.156992	0.999621	PTCHD3	428417
ENSGALG00000005932	-0.972915	0.619983	2.00249	0.157041	0.999621	MYT1	419249
ENSGALG00000004050	-0.955893	0.761631	2.00186	0.157107	0.999621	NA	NA
ENSGALG00000016333	0.456891	5.56801	1.99985	0.157315	0.999621	MTSS1	420336
ENSGALG00000013868	-0.975104	0.560039	1.99935	0.157367	0.999621	IL22RA2	770428
ENSGALG00000015522	-1.00173	0.335006	1.99823	0.157484	0.999621	MYBL1	396158
ENSGALG00000010718	0.495016	4.9102	1.9961	0.157705	0.999621	THSD7A	420585
ENSGALG00000021733	0.966257	0.673312	1.99402	0.157921	0.999621	MIR21	777914
ENSGALG00000007240	0.450501	5.87827	1.99352	0.157973	0.999621	TRAIL-LIKE	395283
ENSGALG00000026566	0.544877	4.38269	1.9935	0.157975	0.999621	CDC42SE1	100857323
ENSGALG00000006656	0.534652	4.47888	1.99284	0.158044	0.999621	LOC419035	419035
ENSGALG00000000667	-0.564959	4.19663	1.99209	0.158123	0.999621	EDN2	419559
ENSGALG00000014686	0.653003	3.4602	1.9919	0.158143	0.999621	FBN2	374203
ENSGALG00000011550	-0.491751	7.12746	1.99104	0.158232	0.999621	SH3BP5	420682
ENSGALG00000005694	0.461741	6.48069	1.99037	0.158302	0.999621	GARS	428403
ENSGALG00000013207	0.485316	5.02607	1.98963	0.15838	0.999621	CTNNAL1	100858912
ENSGALG00000003516	0.452064	6.15094	1.98782	0.158569	0.999621	TCIRG1	395472
ENSGALG00000011415	-0.892278	1.32489	1.98537	0.158826	0.999621	SPINK2	770729
ENSGALG00000009579	0.483866	5.03528	1.98292	0.159083	0.999621	SCHIP1	425016
ENSGALG00000027782	0.453161	6.2297	1.9826	0.159117	0.999621	NA	NA
ENSGALG00000013165	-0.458356	6.41855	1.9806	0.159328	0.999621	FH	420969
ENSGALG00000015322	0.691948	3.13334	1.9801	0.15938	0.999621	IMPG2	418393
ENSGALG00000008734	0.453062	5.6235	1.97994	0.159397	0.999621	PCSK2	395136
ENSGALG00000008323	-0.978765	0.495603	1.97949	0.159444	0.999621	COL17A1	396503
ENSGALG00000028163	0.688429	3.15927	1.97884	0.159513	0.999621	NA	NA
ENSGALG00000011274	0.539851	8.8464	1.97865	0.159533	0.999621	DCN	417892
ENSGALG00000008945	0.499639	4.82367	1.97723	0.159683	0.999621	NEXN	424552
ENSGALG00000004610	0.463808	5.34202	1.9761	0.159802	0.999621	SH2B3	416876
ENSGALG00000014310	-0.448826	5.82372	1.97571	0.159843	0.999621	NDUFV2	426488
ENSGALG00000014042	0.471068	5.20884	1.97476	0.159943	0.999621	SSPN	418211
ENSGALG00000016698	-0.937405	0.893774	1.97366	0.16006	0.999621	SHOX	418669
ENSGALG00000014644	-0.525483	8.06281	1.97234	0.1602	0.999621	ATP5A1	374159
ENSGALG00000005710	0.454992	6.34433	1.97199	0.160237	0.999621	CTDSPL	408252
ENSGALG00000016782	0.9237	1.01655	1.97158	0.160281	0.999621	IL1R2	418715
ENSGALG00000024033	0.50425	7.44788	1.97	0.160448	0.999621	PHLDB1	419790
ENSGALG00000023393	-0.561298	4.1991	1.96994	0.160454	0.999621	NA	NA
ENSGALG00000009392	0.654461	3.41596	1.96891	0.160563	0.999621	TLR5	554217
ENSGALG00000012531	-0.464407	6.61527	1.96796	0.160665	0.999621	NA	NA
ENSGALG00000028105	0.877206	1.46697	1.96627	0.160845	0.999621	LOC100858853	100858853
ENSGALG00000001846	0.498335	7.3275	1.96617	0.160855	0.999621	PALM	101750199
ENSGALG00000027440	-0.619389	3.69535	1.96529	0.160948	0.999621	COX20	421493
ENSGALG00000016498	-0.892632	1.29777	1.96308	0.161185	0.999621	MFSD2B	428656
ENSGALG00000020794	-0.987927	0.378316	1.9613	0.161374	0.999621	NA	NA
ENSGALG00000013355	0.877814	1.45344	1.96094	0.161413	0.999621	LOC769660	769660
ENSGALG00000004727	0.52626	8.17387	1.95807	0.161719	0.999621	ULK2	417614
ENSGALG00000019171	-0.498609	7.35891	1.95732	0.1618	0.999621	C1H21ORF33	418552
ENSGALG00000016044	-0.927573	0.933787	1.95384	0.162174	0.999621	SIM2	418515
ENSGALG00000007686	-0.481107	7.00918	1.95265	0.162302	0.999621	TRAP1	416666
ENSGALG00000000206	0.469253	6.76463	1.9522	0.162351	0.999621	RASSF2	419521
ENSGALG00000005749	-0.513853	7.77116	1.94929	0.162663	0.999621	COX4I1	415826
ENSGALG00000014907	0.793395	2.23628	1.94927	0.162666	0.999621	DCBLD1	421734
ENSGALG00000003515	0.541492	10.1437	1.94682	0.16293	0.999621	PECAM1	771243
ENSGALG00000021451	0.789246	2.25752	1.94611	0.163007	0.999621	LOC415661	415661
ENSGALG00000015234	-1.0029	0.171156	1.94229	0.16342	0.999621	NA	NA
ENSGALG00000000981	0.46489	5.24735	1.9411	0.163549	0.999621	GMEB1	769918
ENSGALG00000012012	-0.524572	8.21128	1.93945	0.163728	0.999621	CMIP	425774
ENSGALG00000013542	0.496993	4.80003	1.93722	0.163971	0.999621	LOC100859554	100859554
ENSGALG00000003353	0.454934	6.46839	1.93604	0.164099	0.999621	RAI14	427431
ENSGALG00000026554	0.725743	2.79409	1.93401	0.16432	0.999621	NA	NA
ENSGALG00000026059	0.685789	3.1148	1.93342	0.164385	0.999621	NA	NA
ENSGALG00000028544	0.444315	6.05242	1.93274	0.164458	0.999621	LOC101747779	101747779
ENSGALG00000020342	-0.95711	0.59948	1.93053	0.1647	0.999621	ABHD12B	100857753
ENSGALG00000011435	0.454529	6.475	1.93021	0.164735	0.999621	ELK3	417919
ENSGALG00000026152	0.462367	5.26501	1.92993	0.164766	0.999621	GBP	395366
ENSGALG00000019445	-0.50803	7.68143	1.92869	0.164901	0.999621	COX6C	420243
ENSGALG00000022080	0.525218	4.48156	1.92616	0.165179	0.999621	NA	NA
ENSGALG00000027450	0.554613	4.20583	1.92563	0.165238	0.999621	NA	NA
ENSGALG00000002672	0.471156	6.87624	1.9243	0.165383	0.999621	SBNO2	420104
ENSGALG00000026945	-0.530724	8.71935	1.92267	0.165563	0.999621	CIDEC	100859733
ENSGALG00000021472	0.57028	4.05738	1.92164	0.165675	0.999621	NA	NA
ENSGALG00000003630	-0.451271	6.41413	1.92121	0.165723	0.999621	TMEM258	422964
ENSGALG00000023517	-0.478738	4.99868	1.9211	0.165736	0.999621	AGPAT2	772114
ENSGALG00000016205	0.491026	4.83849	1.91993	0.165864	0.999621	PDXK	418549
ENSGALG00000002557	0.574386	4.01051	1.91863	0.166008	0.999621	ADGRD1	416803
ENSGALG00000017130	0.485572	7.1891	1.91791	0.166088	0.999621	LATS2	418949
ENSGALG00000013529	-0.775144	2.32944	1.91717	0.166168	0.999621	NUP210L	426146
ENSGALG00000004320	-0.975286	0.381682	1.9156	0.166342	0.999621	FAT2	416266
ENSGALG00000013640	-0.494359	4.79486	1.91519	0.166388	0.999621	MBP	396217
ENSGALG00000010109	0.44219	6.06112	1.9136	0.166564	0.999621	RNF220	424580
ENSGALG00000007701	-0.970922	0.406783	1.91271	0.166662	0.999621	B3GNT7	424930
ENSGALG00000010934	-0.66307	3.25898	1.91091	0.166862	0.999621	INADL	424682
ENSGALG00000015595	-0.981805	0.331772	1.90779	0.167209	0.999621	GPR78	428798
ENSGALG00000010221	0.468432	5.12161	1.90653	0.16735	0.999621	ZSWIM5	424591
ENSGALG00000026034	-0.883213	1.26354	1.90621	0.167385	0.999621	RGS17	395645
ENSGALG00000009656	-0.440339	5.86937	1.90501	0.167519	0.999621	ACADSB	423947
ENSGALG00000000562	0.473504	6.9756	1.90495	0.167526	0.999621	LAPTM5	419552
ENSGALG00000028258	0.451566	6.4765	1.90479	0.167543	0.999621	LOC776271	776271
ENSGALG00000009028	0.552194	4.19716	1.90428	0.1676	0.999621	BTBD3	427688
ENSGALG00000007177	0.458644	6.65858	1.90346	0.167692	0.999621	PTPRG	374208
ENSGALG00000003409	0.444707	6.26449	1.90275	0.167771	0.999621	SOGA1	419159
ENSGALG00000011896	0.459029	6.6709	1.90223	0.167829	0.999621	SIDT2	770233
ENSGALG00000021692	-0.441371	6.10569	1.90167	0.167892	0.999621	NA	NA
ENSGALG00000005004	0.640476	3.43518	1.89994	0.168085	0.999621	SAMD8	428946
ENSGALG00000010930	0.453851	5.35704	1.89965	0.168118	0.999621	STK39	101751124
ENSGALG00000003804	-0.483125	7.19379	1.89694	0.168422	0.999621	ALDH4A1	419467
ENSGALG00000025748	0.799241	2.07722	1.89681	0.168435	0.999621	FGF9	378917
ENSGALG00000000534	0.721977	2.76236	1.89677	0.168441	0.999621	IL1B	395196
ENSGALG00000015880	-0.454167	6.57276	1.89634	0.168488	0.999621	HMGN3	421853
ENSGALG00000017089	0.531982	4.37002	1.89326	0.168835	0.999621	SLC46A3	418924
ENSGALG00000008546	0.509066	7.85717	1.89294	0.168871	0.999621	FGD5	416130
ENSGALG00000017168	-0.871757	1.33872	1.89254	0.168915	0.999621	NA	NA
ENSGALG00000019598	-0.454098	6.58595	1.89131	0.169054	0.999621	PSMA2	420772
ENSGALG00000026182	0.499433	7.58824	1.88957	0.16925	0.999621	CTTNBP2NL	419870
ENSGALG00000001770	0.542691	4.26407	1.88905	0.169309	0.999621	ACAP3	419420
ENSGALG00000015019	0.461325	5.19228	1.88624	0.169627	0.999621	NA	NA
ENSGALG00000017235	0.508017	4.59879	1.88584	0.169672	0.999621	NOX4	419012
ENSGALG00000027684	-0.48392	7.24199	1.88533	0.169729	0.999621	TUBB6	421037
ENSGALG00000005790	0.692813	2.99016	1.88503	0.169764	0.999621	DEPTOR	419242
ENSGALG00000010592	0.457569	5.25211	1.88429	0.169848	0.999621	TET2	422540
ENSGALG00000026968	0.465492	6.86232	1.88374	0.169909	0.999621	NA	NA
ENSGALG00000028063	0.518602	8.29686	1.88303	0.169991	0.999621	LOX	396474
ENSGALG00000027434	0.452973	5.3337	1.88145	0.17017	0.999621	ZNF710	100858113
ENSGALG00000011314	-0.905946	0.978932	1.88079	0.170244	0.999621	LRRC3B	420657
ENSGALG00000017056	-0.953516	0.506283	1.88041	0.170288	0.999621	DCLK1	418903
ENSGALG00000002562	0.519364	8.35638	1.88019	0.170313	0.999621	NA	NA
ENSGALG00000021717	0.450937	6.54601	1.87778	0.170587	0.999621	ATP8	807647
ENSGALG00000011489	-0.861943	1.40906	1.87685	0.170693	0.999621	T	395782
ENSGALG00000010597	0.480549	7.19423	1.87659	0.170722	0.999621	CRIM1	395067
ENSGALG00000016583	-0.800647	2.0061	1.87426	0.170988	0.999621	NA	NA
ENSGALG00000009654	-0.618885	3.57243	1.87383	0.171037	0.999621	MLF1	425019
ENSGALG00000008890	0.523226	8.67196	1.87309	0.171122	0.999621	ADGRL4	424546
ENSGALG00000000869	0.63071	3.47859	1.87163	0.171289	0.999621	ZDHHC18	419575
ENSGALG00000009864	-0.628976	3.48765	1.87077	0.171387	0.999621	TRAF5	374055
ENSGALG00000002790	0.436959	6.04097	1.87021	0.171451	0.999621	ABLIM3	416201
ENSGALG00000016231	0.531153	10.3506	1.86992	0.171484	0.999621	DDX3X	418567
ENSGALG00000011609	-0.948479	0.515781	1.86991	0.171486	0.999621	ABTB2	425717
ENSGALG00000016400	-0.916846	0.827232	1.86966	0.171514	0.999621	RSAD2	428650
ENSGALG00000025999	-0.506613	7.88762	1.86834	0.171665	0.999621	NDUFA4	772135
ENSGALG00000017217	0.785081	2.15863	1.86824	0.171677	0.999621	VSTM5	100859821
ENSGALG00000027615	-0.479217	4.90381	1.8675	0.171762	0.999621	LACTB2	420178
ENSGALG00000006348	0.512526	8.11833	1.86675	0.171848	0.999621	RAPGEF3	426888
ENSGALG00000012285	-0.844843	1.5543	1.86346	0.172226	0.999621	NA	NA
ENSGALG00000010117	-0.888118	1.08272	1.86173	0.172425	0.999621	SLC25A21	423330
ENSGALG00000003412	0.496499	7.60943	1.86166	0.172433	0.999621	NA	NA
ENSGALG00000005505	0.435727	5.8073	1.86153	0.172448	0.999621	PIK3CB	424826
ENSGALG00000001883	0.853358	1.45553	1.86139	0.172465	0.999621	ST6GALNAC2	396159
ENSGALG00000007014	0.677547	3.07476	1.85892	0.17275	0.999621	PYROXD2	425345
ENSGALG00000003258	-0.814562	1.82826	1.85832	0.172819	0.999621	DNAAF1	415702
ENSGALG00000009276	-0.88211	1.15693	1.8582	0.172833	0.999621	LRAT	422403
ENSGALG00000001714	0.580176	3.88623	1.85769	0.172892	0.999621	PUSL1	419419
ENSGALG00000008830	0.858263	1.40575	1.85745	0.17292	0.999621	BMP2	378779
ENSGALG00000008382	0.465691	6.93897	1.85647	0.173033	0.999621	GNAI3	374097
ENSGALG00000015346	0.441731	5.52037	1.8556	0.173134	0.999621	NFKBIZ	418404
ENSGALG00000003932	0.509204	4.54326	1.85533	0.173164	0.999621	SDC4	419184
ENSGALG00000004503	0.442512	5.49874	1.85526	0.173173	0.999621	NA	NA
ENSGALG00000027687	0.870615	1.27742	1.85429	0.173285	0.999621	NA	NA
ENSGALG00000016635	0.457697	6.77504	1.85425	0.17329	0.999621	MXRA5	418657
ENSGALG00000013480	0.70754	2.81474	1.85413	0.173304	0.999621	MTHFD2	426126
ENSGALG00000026993	-0.991072	0.116639	1.85246	0.173498	0.999621	NA	NA
ENSGALG00000012595	-0.819438	1.75975	1.85024	0.173755	0.999621	AGTPBP1	427460
ENSGALG00000000182	0.51182	8.19365	1.84955	0.173836	0.999621	NA	NA
ENSGALG00000004705	-0.437315	6.22458	1.84853	0.173955	0.999621	BUD31	416492
ENSGALG00000019736	0.843401	1.53684	1.84827	0.173985	0.999621	MCHR1	100859572
ENSGALG00000028150	0.474701	4.93042	1.84723	0.174106	0.999621	NA	NA
ENSGALG00000002829	0.509872	8.1208	1.84717	0.174113	0.999621	SCARF1	771559
ENSGALG00000014464	0.433828	5.83382	1.84689	0.174145	0.999621	MTR	422069
ENSGALG00000007110	-0.96357	0.334561	1.8467	0.174167	0.999621	LOC101750517	101750517
ENSGALG00000014447	-0.471962	4.96213	1.84624	0.174221	0.999621	AK3	426534
ENSGALG00000028560	-0.515469	4.46122	1.84452	0.174422	0.999621	OC3	417943
ENSGALG00000000433	-0.610538	3.60543	1.84372	0.174515	0.999621	TUBA4A	100857247
ENSGALG00000007131	-0.433107	5.87733	1.84308	0.17459	0.999621	NA	NA
ENSGALG00000026690	0.93931	0.578427	1.84299	0.174601	0.999621	NA	NA
ENSGALG00000003283	0.434975	6.14553	1.8424	0.17467	0.999621	COMP	420120
ENSGALG00000023643	-0.904371	0.892779	1.84222	0.174691	0.999621	LOC101747807	101747807
ENSGALG00000026361	-0.797504	1.97911	1.84136	0.174791	0.999621	SLITRK5	100859280
ENSGALG00000005892	-0.855859	1.36563	1.8411	0.174822	0.999621	SCUBE2	423049
ENSGALG00000009261	-0.907333	0.875923	1.84108	0.174825	0.999621	NA	NA
ENSGALG00000002729	-0.683511	2.98229	1.83934	0.175028	0.999621	GK5	424779
ENSGALG00000015068	-0.945861	0.488247	1.83903	0.175064	0.999621	GPR6	101747493
ENSGALG00000004624	0.432528	5.95951	1.83792	0.175195	0.999621	MYO5A	396237
ENSGALG00000015656	0.516702	8.56039	1.83744	0.175252	0.999621	AKAP2	100533110
ENSGALG00000006352	0.65454	3.23005	1.83734	0.175263	0.999621	CH25H	423788
ENSGALG00000008567	0.433638	5.75596	1.83697	0.175307	0.999621	PACS1	421254
ENSGALG00000022950	-0.462839	5.0728	1.83658	0.175352	0.999621	NA	NA
ENSGALG00000003772	-0.516433	4.43933	1.83342	0.175724	0.999621	SDF2	427832
ENSGALG00000017153	-0.470213	7.09571	1.83308	0.175765	0.999621	RDX	395511
ENSGALG00000010703	-0.652613	3.23002	1.82999	0.176128	0.999621	C5H14ORF159	423409
ENSGALG00000000694	0.433944	6.16549	1.82995	0.176133	0.999621	NA	NA
ENSGALG00000010282	0.434882	5.64296	1.82945	0.176193	0.999621	TMEM63B	421442
ENSGALG00000028191	0.467959	7.05795	1.82916	0.176227	0.999621	GLCE	415566
ENSGALG00000008229	-0.432096	6.06059	1.82834	0.176323	0.999621	ALDH7A1	426812
ENSGALG00000004614	0.438719	5.50581	1.82688	0.176496	0.999621	NPL	429074
ENSGALG00000015961	-0.462449	6.94988	1.82685	0.176501	0.999621	SUCLG1	422932
ENSGALG00000009134	0.538979	4.21206	1.82586	0.176617	0.999621	CTTNBP2	417766
ENSGALG00000016361	-0.831725	1.57102	1.82462	0.176765	0.999621	FAM110C	100859913
ENSGALG00000006886	0.520001	4.39455	1.82422	0.176812	0.999621	DACH2	395576
ENSGALG00000006719	-0.493985	4.65933	1.82302	0.176954	0.999621	GNAZ	770226
ENSGALG00000014829	-0.49842	7.83114	1.82087	0.17721	0.999621	RSPO3	421715
ENSGALG00000028193	0.650135	3.24279	1.82004	0.177309	0.999621	2017-09-04	770762
ENSGALG00000028772	-0.458941	5.09854	1.81956	0.177366	0.999621	ORMDL1	423981
ENSGALG00000003466	-0.430295	5.98438	1.81856	0.177484	0.999621	AKR1B1L	418171
ENSGALG00000023950	0.469992	7.13035	1.81819	0.177529	0.999621	CR1L	419853
ENSGALG00000017246	-0.431108	5.76163	1.81801	0.177551	0.999621	ME3	419019
ENSGALG00000006725	-0.761191	2.27027	1.81793	0.17756	0.999621	ACAN	395798
ENSGALG00000011970	-0.768678	2.20495	1.81759	0.177601	0.999621	CHADL	417998
ENSGALG00000020251	0.467449	4.96993	1.81476	0.177938	0.999621	FNIP2	422417
ENSGALG00000009324	0.433349	5.62222	1.81174	0.1783	0.999621	CFTR	100049619
ENSGALG00000005811	-0.503274	4.54107	1.81049	0.178449	0.999621	COL7A1	427584
ENSGALG00000007268	-0.609069	3.57013	1.81015	0.17849	0.999621	CADPS	416075
ENSGALG00000027961	0.455017	5.141	1.80847	0.178692	0.999621	PCASP2	429451
ENSGALG00000014410	-0.431665	6.18771	1.80785	0.178766	0.999621	CSTB	418267
ENSGALG00000004900	0.504307	8.13371	1.80521	0.179084	0.999621	FAM101B	417623
ENSGALG00000010053	-0.513694	4.41808	1.80511	0.179096	0.999621	PTPRF	424568
ENSGALG00000012226	0.534501	4.22582	1.80461	0.179156	0.999621	PPP1R17	420753
ENSGALG00000012020	-0.931887	0.525308	1.80455	0.179163	0.999621	NA	NA
ENSGALG00000024357	-0.477282	4.82449	1.80408	0.17922	0.999621	BG8	417035
ENSGALG00000001913	-0.43499	6.34329	1.8036	0.179278	0.999621	DYNLRB1	419143
ENSGALG00000010043	-0.443384	5.33121	1.80311	0.179338	0.999621	RBKS	421418
ENSGALG00000007260	0.455468	6.87006	1.80117	0.179571	0.999621	ZEB1	396029
ENSGALG00000000947	0.462085	7.01176	1.80061	0.179639	0.999621	FKBP5	421186
ENSGALG00000005772	0.485637	4.72096	1.80049	0.179654	0.999621	BOK	395445
ENSGALG00000028506	0.447019	6.68172	1.80039	0.179666	0.999621	NA	NA
ENSGALG00000016377	0.479772	7.39775	1.80013	0.179697	0.999621	PXDN	421914
ENSGALG00000006776	0.864137	1.19974	1.79993	0.179721	0.999621	KLHDC8B	416054
ENSGALG00000008473	0.517653	9.23646	1.7999	0.179724	0.999621	PLXND1	416124
ENSGALG00000000775	0.51424	8.79806	1.7997	0.179748	0.999621	CTSS	425657
ENSGALG00000013001	-0.819402	1.649	1.79764	0.179999	0.999621	CTNND2	420922
ENSGALG00000025776	0.494142	4.62345	1.79758	0.180006	0.999621	NA	NA
ENSGALG00000006040	0.432317	6.27451	1.79634	0.180155	0.999621	UCKL1	419255
ENSGALG00000027980	0.471005	4.88904	1.79482	0.180339	0.999621	NANOS1	100857342
ENSGALG00000026902	-0.875985	1.04653	1.79465	0.18036	0.999621	P2RX6	429367
ENSGALG00000000927	0.475499	7.32579	1.79166	0.180724	0.999621	ANGPTL2	776031
ENSGALG00000027757	0.442761	6.61019	1.79003	0.180923	0.999621	ARL4A	420589
ENSGALG00000029066	0.452595	5.14031	1.78919	0.181024	0.999621	NA	NA
ENSGALG00000014723	0.430007	5.63996	1.78843	0.181117	0.999621	GABARAPL1	769118
ENSGALG00000011885	-0.518344	10.002	1.78723	0.181265	0.999621	ANXA5	428767
ENSGALG00000005079	0.47964	7.43728	1.78682	0.181314	0.999621	VCL	396422
ENSGALG00000008262	-0.675945	2.96847	1.78638	0.181368	0.999621	RASGRF1	415578
ENSGALG00000015528	-0.745461	2.35469	1.78588	0.181429	0.999621	JAKMIP1	422854
ENSGALG00000010108	0.702231	2.73958	1.78491	0.181547	0.999621	C4ORF33	422485
ENSGALG00000005584	0.426028	5.90553	1.78319	0.181758	0.999621	GALNT18	423034
ENSGALG00000026562	0.568115	3.88813	1.78313	0.181765	0.999621	NA	NA
ENSGALG00000026631	0.661657	3.08572	1.78202	0.181901	0.999621	HOXA10	776143
ENSGALG00000011013	-0.667133	3.03206	1.78151	0.181964	0.999621	PCNXL2	428587
ENSGALG00000026215	0.766591	2.14375	1.78148	0.181967	0.999621	NA	NA
ENSGALG00000024056	0.493651	4.60048	1.7804	0.182101	0.999621	CHST3	396018
ENSGALG00000006464	-0.447616	5.19822	1.77916	0.182253	0.999621	NA	NA
ENSGALG00000008572	0.4254	5.89109	1.77892	0.182282	0.999621	LAMP2	414800
ENSGALG00000024292	0.752715	2.28833	1.7787	0.182309	0.999621	MEF2B	426373
ENSGALG00000001735	-0.969622	0.119361	1.7775	0.182457	0.999621	LHX4	776024
ENSGALG00000005422	0.444497	6.70158	1.77382	0.18291	0.999621	PDLIM1	428948
ENSGALG00000004140	0.433527	6.41309	1.77374	0.18292	0.999621	SH3BP4	424027
ENSGALG00000014918	-1.01997	-0.295363	1.77335	0.182968	0.999621	RFX6	421737
ENSGALG00000001000	-0.514145	9.33161	1.77252	0.183071	0.999621	HSPA5	396487
ENSGALG00000010909	-0.929595	0.453315	1.77098	0.18326	0.999621	PRKG2	428753
ENSGALG00000002638	-0.757218	2.21433	1.77023	0.183354	0.999621	NA	NA
ENSGALG00000001470	0.474599	4.79878	1.7669	0.183766	0.999621	STOML1	415303
ENSGALG00000009538	0.768276	2.09601	1.76494	0.184009	0.999621	RDH12	423274
ENSGALG00000016693	0.538212	4.1285	1.76355	0.184183	0.999621	NA	NA
ENSGALG00000004526	-0.93482	0.390865	1.763	0.184251	0.999621	TNR	396213
ENSGALG00000021244	-0.869504	1.02781	1.7623	0.184337	0.999621	NA	NA
ENSGALG00000002521	0.463147	7.14001	1.76229	0.184339	0.999621	UBA7	395178
ENSGALG00000013102	-0.492435	7.90475	1.76229	0.184339	0.999621	NA	NA
ENSGALG00000021737	-0.768286	2.08743	1.76171	0.184411	0.999621	MIR365-2	777902
ENSGALG00000012726	-0.512263	9.30463	1.76049	0.184563	0.999621	HSP90B1	374163
ENSGALG00000025902	0.448007	6.82031	1.76039	0.184576	0.999621	NA	NA
ENSGALG00000026986	0.600128	3.57544	1.76009	0.184614	0.999621	KIAA1324	429496
ENSGALG00000013830	0.734781	2.40516	1.75987	0.184641	0.999621	SLMO1	421035
ENSGALG00000020922	-0.481278	4.70322	1.7583	0.184837	0.999621	C8H1ORF21	424449
ENSGALG00000020558	0.439793	5.29152	1.75822	0.184847	0.999621	LOC100858941	100858941
ENSGALG00000004763	-0.5131	9.70955	1.75638	0.185076	0.999621	ALDH3A2	417615
ENSGALG00000028627	0.445632	6.78134	1.75544	0.185194	0.999621	LOC100857133	100857133
ENSGALG00000021079	0.501958	4.47417	1.75464	0.185294	0.999621	RGS19	374070
ENSGALG00000002479	-0.774533	1.9998	1.75428	0.185339	0.999621	MAT1A	423628
[truncated: 10,384 more rows]

## Sheet: DEGs in ovary
Table S2. The differentially expressed genes in three tissues between ad libitum and restricted feeding group.(In Ovary Tissue)
Ensemble ID	logFC	logCPM	LR	PValue	FDR	symbol	entrez
ENSGALG00000010153	4.15198	4.60857	89.4877	3.08543e-21	4.0595e-17	CYP21A1	429828
ENSGALG00000001863	2.97631	6.50971	81.2981	1.9411e-19	1.27695e-15	VTG2	424533
ENSGALG00000004692	2.87707	6.86812	77.2669	1.4935e-18	6.55e-15	NA	NA
ENSGALG00000007047	3.39155	4.88656	71.1541	3.30387e-17	1.08673e-13	GAL	423117
ENSGALG00000016491	3.23686	5.01318	68.3477	1.37063e-16	3.60667e-13	APOB	396535
ENSGALG00000022875	2.72695	5.65833	60.621	6.91915e-15	1.51725e-11	NA	NA
ENSGALG00000007463	2.95137	8.04436	60.1422	8.8246e-15	1.65865e-11	HBAD	416651
ENSGALG00000014764	2.44611	6.54205	57.6602	3.11542e-14	5.12369e-11	HSD3B2	396015
ENSGALG00000020180	2.35131	6.33216	52.5915	4.1066e-13	6.0034e-10	ALB	396197
ENSGALG00000004860	2.74594	4.89379	49.6647	1.82396e-12	2.39978e-09	RASD1	416507
ENSGALG00000001559	2.23805	6.86094	49.2716	2.22868e-12	2.6657e-09	ZP3	378906
ENSGALG00000028602	3.48645	3.75005	48.2377	3.77553e-12	4.13955e-09	LOC416212	416212
ENSGALG00000026020	2.43132	5.3291	45.5276	1.505e-11	1.52318e-08	H1F0	693250
ENSGALG00000002564	2.21175	5.69987	41.9941	9.15515e-11	8.03028e-08	RGS4	378901
ENSGALG00000015134	2.31393	5.37097	42.0511	8.89211e-11	8.03028e-08	APOV1	396476
ENSGALG00000009155	3.52414	9.52515	41.6138	1.11206e-10	9.14457e-08	CHGB	421312
ENSGALG00000023296	2.39273	5.05464	40.9005	1.6018e-10	1.2397e-07	NA	NA
ENSGALG00000017183	3.07186	3.83551	40.4801	1.98631e-10	1.45188e-07	MMP13	395683
ENSGALG00000010820	2.65245	8.68376	37.3194	1.00283e-09	6.94432e-07	CHGA	423420
ENSGALG00000028302	-2.96222	3.74712	36.6539	1.41078e-09	9.28085e-07	NA	NA
ENSGALG00000008900	2.07552	5.41886	34.9281	3.42112e-09	2.14341e-06	VTG1	424547
ENSGALG00000010949	2.39479	4.47567	33.7842	6.15756e-09	3.6825e-06	GPNMB	428431
ENSGALG00000028580	2.24724	4.76824	33.3639	7.6428e-09	4.20406e-06	NA	NA
ENSGALG00000007361	3.07431	3.35234	33.3574	7.66873e-09	4.20406e-06	SST	396279
ENSGALG00000027887	-1.80476	6.26163	31.953	1.57948e-08	8.31251e-06	C1QTNF3	427430
ENSGALG00000012313	2.38445	4.33006	31.7422	1.76059e-08	8.90926e-06	H1F0	693250
ENSGALG00000011234	4.06265	0.458806	31.2886	2.22381e-08	1.08365e-05	INHA	424197
ENSGALG00000003594	2.11849	4.86314	30.9001	2.71655e-08	1.27649e-05	ANK1	396311
ENSGALG00000006384	2.24449	4.35505	28.7298	8.32126e-08	3.77527e-05	IFIT5	423790
ENSGALG00000003242	1.66882	7.13633	27.7961	1.348e-07	5.91187e-05	STAR	395421
ENSGALG00000017068	3.01693	2.86321	27.2342	1.80239e-07	7.64971e-05	KL	418909
ENSGALG00000003193	2.55534	3.62453	26.9895	2.04564e-07	8.15589e-05	CRABP1	374211
ENSGALG00000012200	2.92503	3.00433	27.0264	2.00694e-07	8.15589e-05	GCH1	396146
ENSGALG00000029151	2.84476	3.07161	26.3713	2.81702e-07	0.00010901	ISLR2	429941
ENSGALG00000020772	2.87682	3.00261	26.1823	3.10651e-07	0.000116778	VTG3	424534
ENSGALG00000006894	1.6135	6.3347	26.0995	3.24266e-07	0.00011851	PLTP	428164
ENSGALG00000001071	-1.73357	7.69222	26.0293	3.36273e-07	0.000118647	ELN	396441
ENSGALG00000002479	2.06287	4.50279	25.9929	3.42677e-07	0.000118647	MAT1A	423628
ENSGALG00000003386	1.98088	4.70529	25.8955	3.60408e-07	0.000121587	SPTB	769410
ENSGALG00000023113	-2.03746	4.54237	25.7585	3.86911e-07	0.000127265	NA	NA
ENSGALG00000019063	1.917	4.85578	25.6176	4.16224e-07	0.000133567	MMP10	418981
ENSGALG00000028273	2.68012	9.63318	24.7535	6.51505e-07	0.000201155	HBBA	396485
ENSGALG00000002215	2.75643	3.05353	24.7361	6.57418e-07	0.000201155	HSD11B2	100857283
ENSGALG00000015736	2.28965	3.84419	24.2676	8.38362e-07	0.000250689	STMN2	396095
ENSGALG00000015905	1.99978	4.46096	24.16	8.86546e-07	0.000259206	SLC7A7	420216
ENSGALG00000027743	2.52203	3.25989	22.8486	1.75276e-06	0.000501327	SLC4A1	396532
ENSGALG00000007468	2.61729	9.73515	22.7482	1.84672e-06	0.000516965	HBAA	416652
ENSGALG00000014620	-1.61714	5.37674	21.6477	3.27603e-06	0.000897973	ACTBL2	426652
ENSGALG00000002258	1.44195	6.56216	21.4768	3.5814e-06	0.000961641	NA	NA
ENSGALG00000014412	1.79249	4.6971	21.4379	3.65481e-06	0.000961726	CSTA	418268
ENSGALG00000019552	1.70078	5.00011	21.3997	3.72822e-06	0.000961806	SERPINB2	420896
ENSGALG00000028721	-1.44327	6.37868	21.1877	4.16426e-06	0.00105364	LMOD1	771476
ENSGALG00000023818	1.41914	6.83735	20.9084	4.8178e-06	0.001196	NA	NA
ENSGALG00000003014	2.2478	3.53332	20.6559	5.4967e-06	0.00133926	CHRNA3	386578
ENSGALG00000008697	-1.58348	5.33773	20.5835	5.70852e-06	0.00136558	RBM20	423892
ENSGALG00000009042	2.87827	1.81325	20.4954	5.97751e-06	0.00140439	ISM1	416740
ENSGALG00000015207	1.53526	5.54416	20.4274	6.19381e-06	0.00142968	F5	374052
ENSGALG00000019312	2.99533	0.615259	20.3566	6.42725e-06	0.00145799	LOC693258	693258
ENSGALG00000027377	2.7608	2.251	20.2413	6.82642e-06	0.00152229	NKAIN3	421143
ENSGALG00000016325	1.50422	5.62735	20.0489	7.54883e-06	0.00165533	GSTA3	414896
ENSGALG00000010434	1.39299	6.47721	19.9787	7.8311e-06	0.00168908	CP	771940
ENSGALG00000000562	1.40354	6.2906	19.8785	8.25248e-06	0.00175126	LAPTM5	419552
ENSGALG00000016205	1.4006	6.29493	19.8041	8.58005e-06	0.00179187	PDXK	418549
ENSGALG00000026708	2.80052	1.75882	19.5118	9.99804e-06	0.00205538	NA	NA
ENSGALG00000014736	2.63878	2.4546	19.4616	1.02642e-05	0.00207763	KEL	418306
ENSGALG00000002926	1.49428	5.53704	19.3831	1.06948e-05	0.00213199	DBH	395549
ENSGALG00000026184	1.38934	7.21426	19.3307	1.09925e-05	0.00215864	CREG1	768680
ENSGALG00000017089	1.66734	4.77014	19.1623	1.20063e-05	0.00232304	SLC46A3	418924
ENSGALG00000009844	-2.22101	3.37908	19.0117	1.29922e-05	0.00247737	ACTC1	423298
ENSGALG00000000775	1.50949	7.8378	18.9773	1.32282e-05	0.00248633	CTSS	425657
ENSGALG00000015379	2.39564	2.9614	18.8077	1.44582e-05	0.00267925	TAGLN3	418420
ENSGALG00000012357	1.62997	4.83171	18.7324	1.50409e-05	0.00274851	CXCR4	395324
ENSGALG00000024011	1.51264	5.3052	18.7	1.52981e-05	0.00275722	EXFABP	396393
ENSGALG00000014673	2.51245	2.61993	18.5578	1.64833e-05	0.00293069	RFESD	427118
ENSGALG00000019845	2.70726	1.82994	18.4805	1.71653e-05	0.00301125	AvBD9	414343
ENSGALG00000015868	2.68789	1.86493	18.3443	1.84371e-05	0.00319181	ATP6V0D2	420210
ENSGALG00000002112	1.69604	4.52851	18.205	1.98357e-05	0.00338932	CSF3R	419620
ENSGALG00000026152	1.79647	4.21117	17.994	2.21598e-05	0.00373791	GBP	395366
ENSGALG00000018401	-2.25684	3.09168	17.6219	2.6946e-05	0.00448771	LOC101749161	101749161
ENSGALG00000006756	1.39996	5.61803	17.4294	2.98171e-05	0.00490379	BPI	419293
ENSGALG00000014585	1.73239	4.28798	17.316	3.16517e-05	0.00514126	CCLI10	417534
ENSGALG00000013993	1.30199	6.30581	17.2282	3.31471e-05	0.00531336	VNN1	421702
ENSGALG00000006425	1.36505	5.77275	17.1843	3.39228e-05	0.00531336	SLC6A6	416041
ENSGALG00000001069	2.29858	2.91543	17.1973	3.3692e-05	0.00531336	UMOD	404754
ENSGALG00000027868	2.59755	1.74906	17.0983	3.54937e-05	0.00549401	FAM123A	418939
ENSGALG00000008127	1.47352	5.14311	16.9958	3.7462e-05	0.00568963	SPI1	395879
ENSGALG00000024357	1.5135	4.97061	16.9877	3.76224e-05	0.00568963	BG8	417035
ENSGALG00000016475	2.57561	1.64771	16.7422	4.28181e-05	0.00640179	LINC00954	421956
ENSGALG00000009103	1.53088	4.83486	16.6402	4.51829e-05	0.00660524	NA	NA
ENSGALG00000009118	2.52294	2.01665	16.6601	4.47122e-05	0.00660524	PIT54	395364
ENSGALG00000005503	-1.28993	6.16137	16.5778	4.66943e-05	0.00675118	WFDC1	395238
ENSGALG00000021230	2.38519	2.4481	16.2727	5.48496e-05	0.00784409	EPB42	419216
ENSGALG00000022234	-1.77076	3.97284	15.9147	6.6262e-05	0.00909212	NA	NA
ENSGALG00000005638	1.44693	5.04607	15.9485	6.50893e-05	0.00909212	IL2RG	395199
ENSGALG00000006606	1.49703	4.82882	15.9125	6.63406e-05	0.00909212	KIAA1324L	418645
ENSGALG00000000443	2.38798	2.32453	15.9136	6.63015e-05	0.00909212	NA	NA
ENSGALG00000010874	1.34218	5.56599	15.8792	6.75184e-05	0.00915814	UNC79	423426
ENSGALG00000012801	1.24388	6.34959	15.8552	6.83793e-05	0.00918028	LY86	420872
ENSGALG00000008602	-1.52677	4.69009	15.7834	7.10229e-05	0.00925197	SLC39A12	420514
ENSGALG00000004771	1.39347	5.26331	15.7878	7.08596e-05	0.00925197	NA	NA
ENSGALG00000026214	2.46673	1.87693	15.8193	6.96877e-05	0.00925197	LRTM2	101749866
ENSGALG00000003512	2.31631	2.52438	15.6439	7.64598e-05	0.00986256	SPINK7	416236
ENSGALG00000027636	-2.48703	1.396	15.4945	8.2746e-05	0.0105698	LOC100858905	100858905
ENSGALG00000015820	1.91564	3.54517	15.469	8.38704e-05	0.0106104	CA13	100858989
ENSGALG00000006453	1.31207	7.66553	15.4055	8.67364e-05	0.0108685	TF	396241
ENSGALG00000026426	1.21977	6.42557	15.3826	8.77925e-05	0.010897	NA	NA
ENSGALG00000026501	-1.64986	4.19965	15.2601	9.36757e-05	0.0115186	NA	NA
ENSGALG00000016261	1.53965	4.49959	14.9959	0.000107744	0.0131258	CYBB	418581
ENSGALG00000028536	1.26915	5.78663	14.978	0.000108772	0.0131295	MPEG1	100857954
ENSGALG00000013094	1.91061	3.43413	14.7397	0.000123421	0.0147622	DDC	420947
ENSGALG00000011865	-1.17842	6.72291	14.609	0.000132285	0.0156799	NA	NA
ENSGALG00000001417	1.27977	5.5466	14.4166	0.000146508	0.0172108	CYP11A1	414838
ENSGALG00000026631	-2.36541	1.53425	14.3009	0.000155788	0.018139	HOXA10	776143
ENSGALG00000011740	1.29178	7.79504	14.2819	0.000157368	0.0181622	MGP	395912
ENSGALG00000006992	1.16059	6.83625	14.163	0.000167634	0.0186912	MMP9	395387
ENSGALG00000014603	1.16085	6.645	14.1652	0.000167436	0.0186912	C1S	418294
ENSGALG00000003389	1.16912	6.42804	14.1662	0.000167349	0.0186912	NA	NA
ENSGALG00000001189	1.56899	4.25607	14.1796	0.00016616	0.0186912	NCF1	417485
ENSGALG00000012531	1.15871	6.83249	14.1239	0.000171154	0.0187397	NA	NA
ENSGALG00000013891	2.16696	2.58396	14.1064	0.000172752	0.0187397	MC2R	428516
ENSGALG00000028154	2.34896	1.50269	14.0954	0.000173766	0.0187397	NA	NA
ENSGALG00000004293	2.36919	1.29223	14.1255	0.000171007	0.0187397	PLG	421580
ENSGALG00000015767	1.2765	5.46385	14.0559	0.000177457	0.0189821	FABP4	374165
ENSGALG00000021143	1.65682	3.95954	13.9512	0.000187617	0.019907	RGS18	424361
ENSGALG00000012173	1.71067	3.80898	13.9256	0.000190193	0.020019	LGALS3	373917
ENSGALG00000023622	2.07326	2.83375	13.8757	0.000195308	0.0203942	AVD	396260
ENSGALG00000019430	1.72923	3.73461	13.7972	0.000203635	0.0210962	LOC420301	420301
ENSGALG00000001137	-2.28871	1.73097	13.7077	0.00021358	0.0219537	LOC419722	419722
ENSGALG00000011551	1.6598	8.98324	13.6335	0.000222187	0.0226614	JCHAIN	374117
ENSGALG00000002549	1.80847	3.49481	13.6029	0.000225838	0.0228565	RGS1	424360
ENSGALG00000001693	1.4892	4.39999	13.56	0.000231062	0.0232068	SLC18A1	431330
ENSGALG00000015862	1.13551	6.56308	13.5262	0.000235262	0.0232545	CA2	396257
ENSGALG00000010793	1.63958	3.92998	13.5164	0.000236493	0.0232545	SLC24A4	772279
ENSGALG00000017184	2.38844	0.121314	13.5136	0.00023684	0.0232545	MMP7	418983
ENSGALG00000008844	1.22141	5.64464	13.4711	0.000242272	0.0233967	SLC31A1	417268
ENSGALG00000028510	2.04391	2.81605	13.4653	0.000243015	0.0233967	SIGLEC1	776920
ENSGALG00000020840	2.19866	2.2327	13.4606	0.000243623	0.0233967	LOC101750594	101750594
ENSGALG00000026011	-1.96967	3.02279	13.4251	0.000248286	0.0236718	GALR1	428512
ENSGALG00000007226	-1.1726	5.9773	13.3471	0.000258817	0.0243567	OSTN	424907
ENSGALG00000014233	1.13912	7.1224	13.3389	0.000259954	0.0243567	FBLN1	373979
ENSGALG00000016941	2.0835	2.64959	13.3312	0.000261025	0.0243567	PCDH17	418825
ENSGALG00000028304	1.35319	4.87454	13.2982	0.000265655	0.0246142	LOC771888	771888
ENSGALG00000002431	1.24857	7.82168	13.2392	0.000274151	0.0252238	CFH	429057
ENSGALG00000009479	2.26565	1.42738	13.2205	0.00027691	0.0253007	SAMD9L	420559
ENSGALG00000022819	-1.54081	4.15835	13.1766	0.000283474	0.0257219	NA	NA
ENSGALG00000011153	1.11727	6.80306	13.1627	0.000285579	0.0257353	LY75	424192
ENSGALG00000007197	1.11751	6.91141	13.1136	0.000293164	0.0260619	LOC422090	422090
ENSGALG00000028575	1.55839	4.09392	13.1185	0.000292395	0.0260619	MYO7L2	429272
ENSGALG00000011888	1.27963	5.17307	13.0479	0.000303628	0.026811	TGM4	420706
ENSGALG00000005022	2.25581	0.808691	12.8404	0.000339219	0.029754	GP9	415971
ENSGALG00000021569	1.27171	5.12788	12.7365	0.000358596	0.0312454	C1QA	419504
ENSGALG00000008014	1.14667	5.84913	12.4525	0.000417426	0.0358959	CEBPB	396185
ENSGALG00000017254	1.66327	3.66594	12.4584	0.000416121	0.0358959	DLG2	419024
ENSGALG00000008439	1.1558	5.76604	12.4326	0.000421907	0.0360457	CD36	417730
ENSGALG00000027081	2.21038	0.98575	12.4156	0.000425769	0.0361409	NA	NA
ENSGALG00000004141	2.17839	1.38628	12.2206	0.000472646	0.0398628	LBFABP	395345
ENSGALG00000000206	1.15981	5.61819	12.1049	0.000502885	0.0421431	RASSF2	419521
ENSGALG00000002840	-1.65177	3.59028	11.9115	0.000557884	0.0464562	GRM4	419906
ENSGALG00000015143	1.89888	2.84298	11.8505	0.000576449	0.0477003	TTR	396277
ENSGALG00000006639	-1.22734	5.07328	11.7091	0.000621958	0.0511444	CEP55	423804
ENSGALG00000017239	1.0593	7.0733	11.6472	0.00064298	0.0525446	CTSC	419014
ENSGALG00000009725	2.07878	1.80129	11.5686	0.000670738	0.0544747	NA	NA
ENSGALG00000006190	-1.05748	6.24457	11.4001	0.000734384	0.0592779	FHL1	770787
ENSGALG00000023953	1.8998	2.69233	11.3684	0.000747027	0.0599307	LOC419851	419851
ENSGALG00000023643	2.08948	1.26844	11.3536	0.000753016	0.060045	LOC101747807	101747807
ENSGALG00000026691	1.88585	2.72736	11.3148	0.000768918	0.0608594	NA	NA
ENSGALG00000028218	2.07278	1.56409	11.3062	0.00077248	0.0608594	NA	NA
ENSGALG00000028841	2.09652	0.831249	11.2413	0.000799953	0.0626487	NA	NA
ENSGALG00000005803	-1.10082	5.65396	11.0277	0.000897628	0.0698822	ZNRF3	416919
ENSGALG00000010497	1.69591	3.24758	10.9705	0.000925724	0.0716456	SLC29A4	425593
ENSGALG00000011336	-2.08728	0.407643	10.9592	0.000931388	0.0716624	TECRL	422618
ENSGALG00000003644	-1.17336	5.10404	10.8288	0.000999336	0.0764434	LOC427491	427491
ENSGALG00000016986	1.0405	6.10169	10.8083	0.00101047	0.0765874	LCP1	418852
ENSGALG00000010811	1.18179	8.06318	10.8039	0.00101286	0.0765874	LGMN	423418
ENSGALG00000011213	2.05209	0.673079	10.7726	0.00103011	0.0774467	DEGS2	423454
ENSGALG00000000619	1.39312	4.10127	10.6253	0.0011155	0.0827085	ANGPTL4	769087
ENSGALG00000026884	1.58837	3.48384	10.6092	0.00112524	0.0827085	NA	NA
ENSGALG00000015028	1.58931	3.48462	10.6144	0.00112212	0.0827085	RLN1	427223
ENSGALG00000013218	1.64249	3.3265	10.6371	0.00110842	0.0827085	C3AR1	418198
ENSGALG00000007001	1.22171	4.77843	10.5796	0.00114339	0.0835758	TLR4	417241
ENSGALG00000002192	1.11549	5.36706	10.5475	0.00116348	0.0845743	PTPRC	386580
ENSGALG00000025939	-2.00967	0.962056	10.4754	0.00120977	0.0869781	LOC771552	771552
ENSGALG00000010427	2.04375	0.372994	10.476	0.00120933	0.0869781	TM4SF4	771806
ENSGALG00000019651	-1.77118	2.85657	10.458	0.00122123	0.0873243	AGR3	420597
ENSGALG00000020719	1.12163	5.29213	10.445	0.00122982	0.0874633	LOC416755	416755
ENSGALG00000017308	-1.86226	2.48756	10.4276	0.00124143	0.0878147	CHRDL2	419054
ENSGALG00000005572	-1.14959	5.09058	10.3608	0.00128721	0.0888622	NOXO1	416546
ENSGALG00000028790	1.17993	4.92503	10.3643	0.00128478	0.0888622	DNASE2B	424540
ENSGALG00000023689	1.21945	4.73393	10.3809	0.00127326	0.0888622	ASS1	417185
ENSGALG00000008601	1.99569	1.29813	10.3727	0.00127889	0.0888622	AHSG	424956
ENSGALG00000011347	1.99644	0.886488	10.3568	0.00129001	0.0888622	NA	NA
ENSGALG00000021395	1.21838	4.72559	10.3347	0.00130549	0.0889967	NA	NA
ENSGALG00000003323	1.39771	4.01923	10.3404	0.00130149	0.0889967	OSGIN1	415706
ENSGALG00000011509	1.0692	5.60572	10.2994	0.00133076	0.0902517	C3	396370
ENSGALG00000023763	-1.98524	1.10463	10.2783	0.001346	0.0908173	PIFO	419930
ENSGALG00000003589	1.34374	4.19028	10.26	0.00135944	0.0912555	VTN	395935
ENSGALG00000021512	1.79055	2.71037	10.2296	0.00138204	0.0923022	LOC415616	415616
ENSGALG00000005448	1.99927	0.475329	10.1768	0.00142217	0.0945022	MYL3	396067
ENSGALG00000026763	-1.24348	4.55767	10.1436	0.00144803	0.0952829	NA	NA
ENSGALG00000012145	-1.05499	5.65088	10.1431	0.0014484	0.0952829	TBPL2	776269
ENSGALG00000015835	1.89752	2.09536	10.0918	0.00148933	0.0974883	GRIK1	418489
ENSGALG00000026187	-1.00061	6.14104	10.0784	0.00150017	0.0977117	NMNAT3	424820
ENSGALG00000016590	1.33459	4.17244	10.0575	0.00151733	0.0983423	TLR7	418638
ENSGALG00000028147	1.11214	7.95569	10.0313	0.00153906	0.0992619	CTSK	395818
ENSGALG00000019847	1.97323	0.723905	9.99558	0.00156917	0.100278	AvBD12	414339
ENSGALG00000026334	1.96943	0.802224	9.99454	0.00157005	0.100278	NA	NA
ENSGALG00000023973	-1.38005	8.89335	9.9823	0.00158052	0.100459	NA	NA
ENSGALG00000001329	1.12432	5.10445	9.96086	0.00159903	0.101146	EPB41	396493
ENSGALG00000016684	1.66945	3.03422	9.89996	0.00165283	0.104049	RHAG	395118
ENSGALG00000009870	1.46901	3.67871	9.88522	0.00166612	0.104208	IL15	395258
ENSGALG00000028179	1.92647	1.52766	9.87963	0.00167119	0.104208	LOC100857809	100857809
ENSGALG00000010474	1.83151	2.36481	9.86004	0.00168907	0.10443	LOC424620	424620
ENSGALG00000028619	1.91832	1.65875	9.85834	0.00169063	0.10443	CHIR-B6	429646
ENSGALG00000019325	1.93178	1.44543	9.84516	0.0017028	0.104515	LOC417973	417973
ENSGALG00000016186	1.44923	3.73124	9.83965	0.0017079	0.104515	PDE9A	418538
ENSGALG00000006297	-1.23965	4.46579	9.76122	0.00178232	0.108565	TRPC7	427641
ENSGALG00000016693	1.46235	3.66106	9.73095	0.0018119	0.109858	NA	NA
ENSGALG00000003478	1.91129	1.40882	9.69736	0.00184533	0.111372	GFI1B	395977
ENSGALG00000028031	1.84985	2.11465	9.65057	0.00189293	0.113426	C1QL1	430993
ENSGALG00000016511	1.27343	4.29791	9.647	0.00189662	0.113426	NA	NA
ENSGALG00000011826	0.981883	6.06466	9.58676	0.00195986	0.116678	PLBD1	417967
ENSGALG00000015528	-1.07424	5.27513	9.56419	0.0019841	0.117094	JAKMIP1	422854
ENSGALG00000028871	1.75011	2.61469	9.56369	0.00198464	0.117094	SLC38A3	429200
ENSGALG00000009552	1.84581	2.00881	9.49712	0.00205795	0.120339	NA	NA
ENSGALG00000012748	1.88069	1.60355	9.49353	0.00206198	0.120339	ELOVL2	420858
ENSGALG00000010664	-1.04743	5.43345	9.48899	0.00206709	0.120339	KIF26B	100859813
ENSGALG00000017362	1.51952	3.39831	9.42843	0.00213648	0.122318	HAVCR1	416249
ENSGALG00000028945	-1.20668	4.51384	9.42738	0.0021377	0.122318	LGI2	422809
ENSGALG00000000974	1.85294	1.86572	9.42707	0.00213806	0.122318	IGSF1	419114
ENSGALG00000028326	0.986573	5.92116	9.4214	0.00214468	0.122318	HSD11B2L	100858361
ENSGALG00000013372	1.12659	4.90803	9.41893	0.00214756	0.122318	IL7R	426054
ENSGALG00000008727	-1.52861	3.36089	9.39192	0.00217944	0.123599	PLA2G4B	101749229
ENSGALG00000013992	1.28833	4.16538	9.36983	0.00220586	0.12456	VNN1	421702
ENSGALG00000028891	-1.42664	3.6777	9.33445	0.00224886	0.125777	NA	NA
ENSGALG00000016227	1.44245	3.62272	9.32875	0.00225586	0.125777	GPR34	771199
ENSGALG00000003196	1.2755	4.20184	9.32856	0.00225609	0.125777	ANG	396194
ENSGALG00000014561	1.03394	5.45834	9.30766	0.00228198	0.126683	PTPN6	427947
ENSGALG00000003957	1.83556	1.93046	9.29777	0.00229433	0.126834	APOH	417431
ENSGALG00000019718	1.73592	2.52884	9.21303	0.00240299	0.131611	KRT15	408040
ENSGALG00000027133	1.31182	4.03501	9.20796	0.00240965	0.131611	CD83	420838
ENSGALG00000004754	-1.29732	4.08742	9.20713	0.00241075	0.131611	NA	NA
ENSGALG00000015032	1.35216	3.88183	9.16474	0.00246723	0.134138	NA	NA
ENSGALG00000014313	1.85987	1.23344	9.14328	0.00249633	0.13465	NA	NA
ENSGALG00000027165	0.932552	6.47354	9.1427	0.00249712	0.13465	RSFR	423668
ENSGALG00000007959	1.83642	1.71005	9.12481	0.00252166	0.135419	SLC26A3	417700
ENSGALG00000011086	-1.23796	8.64322	9.09668	0.00256074	0.136958	ACTA1	421534
ENSGALG00000000117	1.59557	3.0172	9.02267	0.00266652	0.142038	TRIM39.2	417041
ENSGALG00000000357	1.47873	3.41577	9.01489	0.00267789	0.142068	ADAM28	419529
ENSGALG00000005408	1.33665	3.89343	8.99989	0.00269996	0.142664	BCMO1	395346
ENSGALG00000001573	-1.28527	4.07111	8.97803	0.00273245	0.143488	P2RX1	395190
ENSGALG00000028665	1.88729	0.228506	8.97475	0.00273736	0.143488	LOC101750531	101750531
ENSGALG00000015104	1.86431	0.381007	8.93061	0.00280431	0.146414	NA	NA
ENSGALG00000014144	0.915815	6.74265	8.91772	0.00282417	0.146868	NA	NA
ENSGALG00000023435	-1.16121	4.55995	8.89746	0.00285567	0.147922	GATM	395504
ENSGALG00000000364	1.70563	2.49725	8.86788	0.00290233	0.149749	STC1	428201
ENSGALG00000003529	-1.17817	4.4714	8.85232	0.00292717	0.15044	NA	NA
ENSGALG00000026364	0.976199	7.59904	8.84235	0.0029432	0.150628	ASAH1	422727
ENSGALG00000026159	-0.918511	7.03978	8.83584	0.00295372	0.150628	PDLIM7	416362
ENSGALG00000001505	1.78331	1.93201	8.81128	0.00299375	0.15208	NGEF	424744
ENSGALG00000026661	-0.914635	6.44331	8.77258	0.00305793	0.154743	MSRB3	417833
ENSGALG00000004849	-1.00356	5.45024	8.76261	0.00307468	0.154759	WSCD2	416887
ENSGALG00000012072	0.910482	6.53358	8.75842	0.00308176	0.154759	NA	NA
ENSGALG00000014835	1.27535	8.85706	8.71649	0.00315345	0.157453	C7	427187
ENSGALG00000014827	1.29315	3.96885	8.71308	0.00315935	0.157453	KIAA0408	101750381
ENSGALG00000005086	1.28038	4.00173	8.66438	0.0032449	0.161106	PLAU	396424
ENSGALG00000005554	-0.91268	6.31756	8.61963	0.0033256	0.163883	ADIPOQ	404536
ENSGALG00000009411	1.68714	2.46177	8.61955	0.00332575	0.163883	TFEC	417773
ENSGALG00000016782	1.80664	0.905183	8.59337	0.00337389	0.165636	IL1R2	418715
ENSGALG00000014857	1.07466	8.17665	8.54796	0.0034591	0.168639	NA	NA
ENSGALG00000009415	-1.10046	4.74996	8.54711	0.00346071	0.168639	SMOC1	768688
ENSGALG00000015283	-1.19602	4.28765	8.51838	0.00351577	0.169902	CEP57L1	421765
ENSGALG00000010375	1.80007	0.691086	8.51797	0.00351657	0.169902	SLC30A2	425575
ENSGALG00000004602	-1.68988	2.38388	8.5131	0.00352599	0.169902	LOC100859173	100859173
ENSGALG00000009687	-0.898905	6.47642	8.50638	0.00353903	0.169902	KCNK2	770954
ENSGALG00000001926	-0.955281	7.58894	8.50014	0.00355118	0.169902	HSPB1	396227
ENSGALG00000022209	1.86793	-0.166576	8.48876	0.00357348	0.170349	NA	NA
ENSGALG00000001300	-1.12508	4.58907	8.45096	0.00364851	0.172918	NA	NA
ENSGALG00000019231	1.76263	1.6635	8.44296	0.0036646	0.172918	CD200R1	768673
ENSGALG00000015737	1.39866	3.52118	8.44186	0.0036668	0.172918	NCAM2	427968
ENSGALG00000011369	-0.918969	6.06464	8.41924	0.00371271	0.173929	LHX8	424721
ENSGALG00000028207	-0.940487	5.82788	8.41827	0.00371469	0.173929	ZBBX	771469
ENSGALG00000023347	1.03781	5.04575	8.37342	0.00380749	0.177642	PTCHD3	428417
ENSGALG00000028294	1.1834	4.29401	8.35752	0.00384095	0.17857	VWA5B2	424951
ENSGALG00000014407	1.74746	1.75721	8.34368	0.00387031	0.179302	CASR	418266
ENSGALG00000006074	1.49455	3.14275	8.31463	0.0039327	0.181553	SOX6	423068
ENSGALG00000002128	-0.996961	5.29195	8.3028	0.0039584	0.181708	NA	NA
ENSGALG00000014910	0.916541	6.01582	8.30037	0.0039637	0.181708	COLEC12	421061
ENSGALG00000011940	-1.4259	3.36999	8.2616	0.00404924	0.184986	CCK	414884
ENSGALG00000013568	1.13171	4.48184	8.21707	0.00414982	0.188925	NR4A3	420996
ENSGALG00000012100	-0.878786	6.61497	8.20496	0.0041776	0.189533	CFAP221	424272
ENSGALG00000006785	1.06296	4.82346	8.18557	0.00422249	0.190912	IRF1	396384
ENSGALG00000001171	-1.08278	4.7026	8.1544	0.00429567	0.192799	SEMA6B	428330
ENSGALG00000028579	-1.34625	3.61474	8.1504	0.00430516	0.192799	NA	NA
ENSGALG00000021344	-0.968774	5.43122	8.13914	0.00433199	0.192799	NA	NA
ENSGALG00000000783	1.66601	2.27208	8.13607	0.00433933	0.192799	PTAFR	428209
ENSGALG00000007964	-1.03882	8.13876	8.13237	0.00434818	0.192799	GATSL3	770898
ENSGALG00000008612	1.03936	4.94072	8.13071	0.00435217	0.192799	MAPK11	417739
ENSGALG00000010125	1.39475	3.43918	8.11781	0.00438326	0.193304	CSGALNACT1	422488
ENSGALG00000013640	-0.999371	5.19091	8.11381	0.00439294	0.193304	MBP	396217
ENSGALG00000002113	1.14674	4.36459	8.07827	0.00447992	0.196474	LCP2	395438
ENSGALG00000013971	0.868358	6.77723	8.0321	0.00459555	0.20057	SGK1	395133
ENSGALG00000007096	-1.00176	5.14013	8.02885	0.00460381	0.20057	NA	NA
ENSGALG00000009799	-0.874177	6.41223	8.00336	0.00466907	0.202248	MEIS2	395588
ENSGALG00000024340	1.2121	4.06485	8.00181	0.00467306	0.202248	LOC768350	768350
ENSGALG00000005114	0.900391	5.98952	7.97491	0.00474302	0.204603	CES1	415786
ENSGALG00000004722	-1.18771	4.1529	7.96364	0.00477263	0.205208	ASPN	415954
ENSGALG00000026415	1.73104	1.14798	7.94369	0.00482554	0.206223	LOC101749569	101749569
ENSGALG00000027207	0.94648	5.52043	7.94291	0.0048276	0.206223	PERP2	421682
ENSGALG00000007113	-1.06561	8.31227	7.91478	0.00490324	0.207739	TNC	396440
ENSGALG00000012792	0.910896	5.83328	7.90997	0.0049163	0.207739	HIPK2	374138
ENSGALG00000001442	1.67941	1.95253	7.90818	0.00492117	0.207739	OPCML	395422
ENSGALG00000026137	1.72594	1.00651	7.90479	0.0049304	0.207739	CDKN2B	395076
ENSGALG00000020479	1.05552	4.75839	7.89874	0.00494692	0.207739	NA	NA
ENSGALG00000020358	-1.3454	3.53619	7.89186	0.00496576	0.207739	C14ORF39	423524
ENSGALG00000005258	-1.17837	4.16623	7.8878	0.00497694	0.207739	SSTR5	427667
ENSGALG00000027483	1.22482	3.98066	7.87804	0.00500387	0.207739	GLRX	396069
ENSGALG00000009130	0.93329	5.59884	7.87756	0.0050052	0.207739	GPCPD1	421311
ENSGALG00000011306	-1.51426	9.84465	7.86174	0.00504917	0.208905	DES	395906
ENSGALG00000016771	-0.857736	6.6145	7.82192	0.00516164	0.21289	NA	NA
ENSGALG00000008305	1.56636	2.63893	7.79917	0.00522701	0.21442	NA	NA
ENSGALG00000010596	-1.70891	1.08055	7.79683	0.0052338	0.21442	TACR3	768993
ENSGALG00000003899	1.67606	1.84291	7.79206	0.00524763	0.21442	RAB17	424017
ENSGALG00000000558	1.43579	3.16266	7.75658	0.00535171	0.217995	SLC1A6	420057
ENSGALG00000010595	1.52522	2.79655	7.73927	0.00540326	0.219416	GPR65	423395
ENSGALG00000014124	-0.853828	6.50295	7.70222	0.00551531	0.223277	TEC	396407
ENSGALG00000015847	0.914303	5.6605	7.67295	0.00560547	0.226231	PRSS35	421839
ENSGALG00000015632	-1.11995	4.33878	7.64342	0.00569799	0.22874	TRPA1	420180
ENSGALG00000025826	1.76424	-0.114109	7.63679	0.00571898	0.22874	NA	NA
ENSGALG00000027587	1.63965	2.04356	7.63652	0.00571981	0.22874	LRG1	100858066
ENSGALG00000014801	-0.844766	6.56638	7.57275	0.00592574	0.236257	NDC80	395134
ENSGALG00000026209	1.65426	1.76083	7.55863	0.00597233	0.236771	CHIR-IG1-5	425113
ENSGALG00000005308	-0.842196	6.64465	7.55258	0.00599242	0.236771	CHTF18	416531
ENSGALG00000011099	0.930583	5.44901	7.55252	0.00599262	0.236771	FAP	424186
ENSGALG00000017046	1.25514	9.10705	7.52307	0.00609138	0.239591	POSTN	395429
ENSGALG00000011805	1.71802	0.131359	7.5204	0.00610041	0.239591	UGT2A1	422660
ENSGALG00000023781	1.46035	2.97231	7.51419	0.00612148	0.239703	TREM2	419920
ENSGALG00000025899	-1.66603	1.41102	7.50391	0.00615652	0.24036	NA	NA
ENSGALG00000021198	-0.931925	5.40672	7.49498	0.00618711	0.24084	LOC101751348	101751348
ENSGALG00000000318	-1.14331	8.73504	7.46304	0.00629784	0.244427	CSRP1	396176
ENSGALG00000001867	-1.71597	-0.0327098	7.45301	0.00633305	0.24507	NA	NA
ENSGALG00000023780	1.47037	2.89767	7.43557	0.00639471	0.246731	TREM-B2	768582
ENSGALG00000012338	0.879849	5.85719	7.42635	0.00642755	0.247273	BDH2	422715
ENSGALG00000001519	-1.08877	4.40549	7.41626	0.00646371	0.247939	NEU2	768823
ENSGALG00000028016	1.66876	0.973085	7.39567	0.0065381	0.250063	HSPA12B	770082
ENSGALG00000001535	0.839746	7.06996	7.3819	0.00658834	0.251254	STAB1	415894
ENSGALG00000013575	1.41951	3.07608	7.36554	0.00664855	0.252645	IFI6	403120
ENSGALG00000012520	1.52062	2.63133	7.35886	0.00667331	0.252645	NCF4	418052
ENSGALG00000001021	-0.914303	5.48356	7.35641	0.00668241	0.252645	MYOCD	427790
ENSGALG00000012950	-1.65006	1.23094	7.33023	0.00678045	0.255386	NA	NA
ENSGALG00000028964	-1.36312	3.28152	7.32671	0.00679374	0.255386	NA	NA
ENSGALG00000009771	0.908611	5.50923	7.31506	0.00683789	0.256314	17.5	396401
ENSGALG00000001571	1.03898	4.61509	7.29828	0.00690205	0.257984	MYO1F	396187
ENSGALG00000028589	1.09775	4.31137	7.26764	0.00702081	0.261679	DMTN	776542
ENSGALG00000017418	1.34487	3.31813	7.23305	0.00715736	0.265371	NPTX1	422078
ENSGALG00000015297	1.01609	4.71725	7.23234	0.0071602	0.265371	NA	NA
ENSGALG00000016234	1.36259	3.24262	7.21691	0.00722199	0.266909	SLA	378908
ENSGALG00000001124	-1.66228	0.350375	7.18637	0.00734594	0.27073	NA	NA
ENSGALG00000004181	0.853425	5.97938	7.16225	0.00744537	0.273628	GAA	416462
ENSGALG00000001939	0.843098	6.10385	7.15055	0.00749412	0.274652	HIPK1	419880
ENSGALG00000011579	1.63714	0.87965	7.13949	0.00754044	0.275582	LOC421584	421584
ENSGALG00000002374	1.08086	4.33214	7.10968	0.00766689	0.278987	SLC9A9	424772
ENSGALG00000005519	-0.870982	5.7426	7.10754	0.00767603	0.278987	NA	NA
ENSGALG00000011902	-1.69897	10.7273	7.07265	0.00782694	0.283616	TAGLN	396490
ENSGALG00000012761	1.29668	3.44138	7.06818	0.00784648	0.283616	DRAM1	418095
ENSGALG00000005751	0.982851	4.83681	7.05113	0.00792154	0.28548	RAB26	416554
ENSGALG00000007817	-1.22164	3.71944	7.04663	0.00794146	0.28548	EHF	425791
ENSGALG00000017072	0.900226	5.41837	7.02075	0.00805703	0.288845	N4BP2L1	418914
ENSGALG00000011129	-1.6097	1.27801	7.01301	0.00809194	0.289293	NA	NA
ENSGALG00000000951	1.51116	2.47029	7.00825	0.00811349	0.289293	CCL4	395551
ENSGALG00000006378	0.901714	7.82306	7.00121	0.00814545	0.289648	LIPA	423789
ENSGALG00000026652	0.829484	6.12926	6.95356	0.00836528	0.295615	CYBRD1	424152
ENSGALG00000016797	-0.937577	8.03416	6.95163	0.0083743	0.295615	FHL2	418726
ENSGALG00000016556	0.975876	4.83814	6.95027	0.00838066	0.295615	GVIN1	428660
ENSGALG00000010249	-1.50558	2.44417	6.93022	0.00847512	0.297645	NA	NA
ENSGALG00000027293	1.61224	0.90349	6.92846	0.00848346	0.297645	NA	NA
ENSGALG00000009219	-1.58608	1.59617	6.8943	0.0086471	0.301517	C1ORF95	421315
ENSGALG00000027707	1.3381	3.21633	6.89204	0.00865805	0.301517	ESM1	430807
ENSGALG00000027846	1.51439	2.36664	6.89004	0.00866775	0.301517	CHIR-AB-487	100313497
ENSGALG00000015371	-1.62164	0.284443	6.8823	0.00870534	0.301517	NA	NA
ENSGALG00000002893	1.39715	2.96673	6.88167	0.0087084	0.301517	STC2	416208
ENSGALG00000007909	-1.14147	3.97367	6.85868	0.00882117	0.304043	NA	NA
ENSGALG00000024490	1.6029	0.718921	6.85589	0.00883497	0.304043	TMEM156	426317
ENSGALG00000011612	1.5512	2.02276	6.85271	0.0088507	0.304043	GC	395696
ENSGALG00000027417	1.04368	4.40832	6.83416	0.00894305	0.306416	NCKAP1L	425499
ENSGALG00000011608	0.799155	6.67177	6.81355	0.00904688	0.308914	INF2	423492
ENSGALG00000012095	-1.58008	1.45994	6.81038	0.00906292	0.308914	C5H14ORF105	423546
ENSGALG00000015433	0.860664	7.64361	6.8036	0.00909744	0.309249	ABCA1	373945
ENSGALG00000008803	-0.817269	6.16967	6.79769	0.0091276	0.309249	LOC424111	424111
ENSGALG00000026754	-1.29048	3.35916	6.79262	0.00915355	0.309249	LOC769139	769139
ENSGALG00000017044	-1.32346	3.23065	6.78869	0.00917371	0.309249	TRPC4	418895
ENSGALG00000016299	1.60404	0.524956	6.78547	0.00919026	0.309249	FAM83B	428645
ENSGALG00000001449	1.61447	0.240608	6.77723	0.0092328	0.309887	STRA6	415301
ENSGALG00000024486	0.973024	4.76834	6.75706	0.00933776	0.312221	C4orf48	422894
ENSGALG00000027053	1.55605	1.7891	6.75452	0.00935105	0.312221	C18orf42	769357
ENSGALG00000017074	-0.845856	7.56091	6.74925	0.00937873	0.312221	ZAR1L	771155
ENSGALG00000027865	1.25992	3.46371	6.74573	0.00939724	0.312221	CD1B	425802
ENSGALG00000027487	-1.57988	1.08671	6.72203	0.00952292	0.315098	NA	NA
ENSGALG00000015271	-0.827162	7.41746	6.72038	0.00953173	0.315098	FILIP1L	769163
ENSGALG00000000181	0.853137	5.67112	6.71162	0.00957867	0.315856	TAP2	427728
ENSGALG00000012715	-0.859619	5.60374	6.70694	0.00960386	0.315895	CAP2	420847
ENSGALG00000028567	-1.24164	9.3197	6.69046	0.00969303	0.317367	MYL9	396215
ENSGALG00000005842	-0.800286	6.36037	6.68976	0.00969685	0.317367	GDPD2	422217
ENSGALG00000006454	-1.33042	3.14375	6.65965	0.00986205	0.321973	SLC22A18	423089
ENSGALG00000000547	-1.57082	1.10754	6.65425	0.00989194	0.322149	NA	NA
ENSGALG00000004441	-0.812231	6.10419	6.64605	0.0099376	0.322837	NA	NA
ENSGALG00000007772	-0.835864	5.79454	6.62755	0.0100413	0.324679	CBLN4	769254
ENSGALG00000020627	1.54426	1.73693	6.61604	0.0101064	0.324679	SHOX2	777244
ENSGALG00000002558	1.55952	1.44064	6.6152	0.0101112	0.324679	ASL1	396498
ENSGALG00000016352	-1.11798	3.98091	6.60717	0.0101569	0.324679	DLGAP2	421903
ENSGALG00000018967	0.865504	5.4837	6.60628	0.010162	0.324679	LYN	421127
ENSGALG00000005968	1.04722	4.30286	6.6046	0.0101716	0.324679	MMP11	101751203
ENSGALG00000004414	1.4565	2.52546	6.6035	0.0101779	0.324679	LUZP2	423001
ENSGALG00000003320	-0.795608	6.34461	6.60107	0.0101917	0.324679	CCDC180	772014
ENSGALG00000007511	0.821264	5.94059	6.59321	0.0102369	0.324954	ITGB2	396181
ENSGALG00000000803	-0.856745	7.71196	6.58979	0.0102565	0.324954	LOC100859850	100859850
ENSGALG00000001882	1.36039	2.98355	6.58288	0.0102964	0.324954	TNFRSF18	419424
ENSGALG00000003134	-1.41692	2.71969	6.58119	0.0103062	0.324954	ARL2	769546
ENSGALG00000002637	1.13201	3.91271	6.57815	0.0103238	0.324954	RBP7	419447
ENSGALG00000001552	-0.784074	6.6688	6.56333	0.0104101	0.326888	ZP3L1	415305
ENSGALG00000004183	-1.02998	4.36464	6.54726	0.0105046	0.327221	NA	NA
ENSGALG00000008589	0.86811	5.42535	6.54699	0.0105062	0.327221	GPR1	424101
ENSGALG00000000242	-1.03234	4.34994	6.54678	0.0105074	0.327221	EBF2	395176
ENSGALG00000021087	0.790288	6.39107	6.54461	0.0105202	0.327221	LOC769339	769339
ENSGALG00000004772	1.38369	2.85208	6.52942	0.0106105	0.32842	NA	NA
ENSGALG00000005721	-1.09615	4.04701	6.52607	0.0106305	0.32842	DGKG	424839
ENSGALG00000017462	0.862043	5.46699	6.52553	0.0106337	0.32842	FNIP1	427642
ENSGALG00000010402	0.795614	6.24697	6.51823	0.0106774	0.329	HPGDS	395863
ENSGALG00000013183	-0.837673	5.69595	6.51377	0.0107043	0.329056	TERT	420972
ENSGALG00000006600	1.57855	0.23895	6.50823	0.0107377	0.329313	A4GNT	429136
ENSGALG00000002314	-1.22484	3.50212	6.48899	0.0108544	0.332121	CDHR1	414847
ENSGALG00000016685	-1.5495	1.07385	6.4838	0.0108862	0.332319	ASMT	396286
ENSGALG00000017234	1.17547	3.68978	6.45537	0.0110618	0.3365	FOLH1	419011
ENSGALG00000016964	1.44432	2.48776	6.45336	0.0110743	0.3365	EPSTI1	418837
ENSGALG00000009237	0.989152	4.53662	6.44706	0.0111136	0.336576	NA	NA
ENSGALG00000005360	1.35569	2.93777	6.44477	0.011128	0.336576	CA4	417647
ENSGALG00000027613	-0.780647	7.04477	6.41109	0.011341	0.342233	GDF9	404533
ENSGALG00000026098	1.57403	0.0330618	6.39196	0.0114639	0.345149	IL8L2	396495
ENSGALG00000003432	1.45217	2.36647	6.36908	0.0116126	0.348147	AGXT2	431666
ENSGALG00000015630	1.32143	3.05522	6.3685	0.0116164	0.348147	EDIL3	427326
ENSGALG00000001359	0.776167	7.06452	6.32362	0.011914	0.356256	NADK	419403
ENSGALG00000007551	1.54619	0.454558	6.31434	0.0119765	0.357314	P2RX2	101749217
ENSGALG00000006221	1.02309	4.29758	6.30341	0.0120506	0.358483	KIF1A	424849
ENSGALG00000009091	-0.778798	6.30793	6.30052	0.0120702	0.358483	TRUB1	423914
ENSGALG00000007055	-0.768182	6.88945	6.28623	0.012168	0.360572	LOC428967	428967
ENSGALG00000027420	-0.961454	4.61861	6.28008	0.0122102	0.361012	POPDC3	395434
ENSGALG00000008836	0.782152	7.22516	6.27214	0.0122651	0.36182	ATP6AP1	427854
ENSGALG00000013155	1.32406	2.99182	6.26624	0.012306	0.362216	PCBP2	420965
ENSGALG00000028407	-0.763943	6.6608	6.23344	0.012536	0.36816	LOC100858088	100858088
ENSGALG00000003580	0.925986	8.23374	6.22405	0.0126027	0.369295	MMP2	386583
ENSGALG00000026668	-1.52744	0.472606	6.20164	0.0127632	0.373168	LOC100859353	100859353
ENSGALG00000015106	-0.765245	6.47669	6.19243	0.0128298	0.374284	LOC421081	421081
ENSGALG00000012192	0.932383	4.75069	6.18052	0.0129164	0.375977	NT5C3A	395080
ENSGALG00000021609	-1.20108	3.46337	6.14313	0.0131923	0.38316	NA	NA
ENSGALG00000002557	1.04372	4.12805	6.12327	0.0133414	0.386635	ADGRD1	416803
ENSGALG00000002579	1.05816	4.05575	6.11635	0.0133937	0.386645	RIMBP2	374105
ENSGALG00000001463	0.860416	5.2339	6.11546	0.0134005	0.386645	PDIK1L	419604
ENSGALG00000000139	1.47133	1.84351	6.09303	0.0135716	0.390727	NA	NA
ENSGALG00000010518	-0.972518	4.46816	6.08617	0.0136244	0.39139	NA	NA
ENSGALG00000002667	-0.764539	6.28818	6.05807	0.0138429	0.39611	OLFML2B	424366
ENSGALG00000012297	-1.07416	3.9595	6.0573	0.0138489	0.39611	GRM1	421614
ENSGALG00000028982	1.16947	3.55236	6.04553	0.0139415	0.397861	CMPK2	421921
ENSGALG00000005978	-0.842371	5.34188	6.04094	0.0139778	0.397861	RBP3	395553
ENSGALG00000005688	1.41426	2.35284	6.03803	0.0140009	0.397861	DNASE1L3	416008
ENSGALG00000010490	-0.96135	4.49988	6.01826	0.0141586	0.401476	DPYSL4	374022
ENSGALG00000001918	-1.11628	3.76189	6.01369	0.0141953	0.40165	DNAJB5	427409
ENSGALG00000009640	-1.25588	3.1645	5.99817	0.0143207	0.40433	CHRM5	428881
ENSGALG00000009216	-1.37098	2.59478	5.97979	0.0144708	0.407691	NA	NA
ENSGALG00000006375	1.48594	0.945324	5.97118	0.0145416	0.408811	TM4SF19	424855
ENSGALG00000013334	1.48936	0.58009	5.94911	0.0147247	0.411382	C5AR1	430484
ENSGALG00000006567	1.21479	3.318	5.94425	0.0147654	0.411382	UBASH3B	419748
ENSGALG00000023636	-1.03396	4.09835	5.94326	0.0147737	0.411382	REM1	419274
ENSGALG00000010268	-0.748342	6.50009	5.93445	0.0148477	0.411382	NA	NA
ENSGALG00000008940	-1.03741	4.07752	5.93315	0.0148587	0.411382	SPTBN5	423225
ENSGALG00000004610	0.950701	4.52171	5.93277	0.0148618	0.411382	SH2B3	416876
ENSGALG00000012518	1.05759	3.98365	5.93274	0.0148621	0.411382	CSF2RB	771315
ENSGALG00000019003	-0.760748	6.20322	5.93024	0.0148832	0.411382	SGK223	422632
ENSGALG00000012204	1.47681	1.22282	5.91715	0.0149942	0.413582	FAM20CL	418020
ENSGALG00000009778	0.945367	4.53244	5.88864	0.0152389	0.419452	HCLS1	426867
ENSGALG00000009173	-0.928979	4.62484	5.88225	0.0152943	0.420098	GFRA1	395994
ENSGALG00000007849	0.873901	4.98863	5.86941	0.0154062	0.422291	CD44	395666
ENSGALG00000010379	-0.854745	5.12749	5.86001	0.0154887	0.423668	SNCA	395393
ENSGALG00000009405	1.45973	1.41698	5.85272	0.015553	0.424546	GRIA2	414894
ENSGALG00000028235	1.44373	1.77805	5.84602	0.0156124	0.425283	CHIR-AB1	100272165
ENSGALG00000027445	1.30458	2.85478	5.83279	0.0157302	0.427607	LOC100859628	100859628
ENSGALG00000015090	0.73893	6.59061	5.81974	0.0158473	0.428957	PLIN2	427237
ENSGALG00000007059	1.20816	3.28852	5.81641	0.0158773	0.428957	IGSF6	771906
ENSGALG00000008734	0.956641	4.43324	5.81637	0.0158776	0.428957	PCSK2	395136
ENSGALG00000002351	-1.24051	3.14183	5.81038	0.0159318	0.429539	PNP	769958
ENSGALG00000016635	0.7659	5.99285	5.79892	0.016036	0.429932	MXRA5	418657
ENSGALG00000004343	1.44079	1.71704	5.7932	0.0160883	0.429932	HPD	416852
ENSGALG00000001832	1.11958	3.65584	5.7929	0.016091	0.429932	PHYHIPL	423603
ENSGALG00000016770	-0.739601	6.48059	5.79041	0.0161139	0.429932	NA	NA
ENSGALG00000007366	-1.06324	3.89843	5.78862	0.0161302	0.429932	RBFOX1	416645
ENSGALG00000010980	-0.808379	5.49158	5.78729	0.0161425	0.429932	STK31	420621
ENSGALG00000013072	0.901781	4.74795	5.77913	0.0162176	0.430248	AKR1B10	395338
ENSGALG00000012160	-0.786683	5.71482	5.7789	0.0162197	0.430248	KIF18A	421607
ENSGALG00000023607	1.43959	1.66799	5.77401	0.0162649	0.430578	ASCL2	395791
ENSGALG00000021451	1.45124	1.33778	5.77046	0.0162978	0.430583	LOC415661	415661
ENSGALG00000014659	0.775755	5.82973	5.75896	0.0164048	0.43254	C1R	418295
ENSGALG00000027393	1.44127	1.58264	5.75287	0.0164617	0.432961	LOC100857375	100857375
ENSGALG00000010841	-0.876095	4.90415	5.75023	0.0164865	0.432961	NA	NA
ENSGALG00000009684	-1.45387	1.0306	5.74654	0.0165212	0.433006	GPR26	423950
ENSGALG00000006402	1.33559	2.63189	5.73896	0.0165926	0.433938	NRROS	424857
ENSGALG00000016786	1.25458	3.04151	5.73578	0.0166227	0.433938	IL18R1	418717
ENSGALG00000002854	0.81716	5.37071	5.72997	0.0166777	0.434134	PDZD2	427421
ENSGALG00000028140	1.32883	2.66513	5.72803	0.0166962	0.434134	CNTFR	395885
ENSGALG00000019352	-1.46608	0.285736	5.71436	0.0168267	0.435989	MYRFL	100858458
ENSGALG00000003319	1.30635	2.77398	5.71362	0.0168338	0.435989	ADAP2	417409
ENSGALG00000011203	1.32824	2.64451	5.7028	0.0169379	0.437823	HPSE	373981
ENSGALG00000003028	0.767413	5.87377	5.69092	0.017053	0.439933	NA	NA
ENSGALG00000026798	-1.11982	3.60334	5.67867	0.0171724	0.441429	NA	NA
ENSGALG00000021304	1.46084	0.498764	5.67809	0.0171781	0.441429	NA	NA
ENSGALG00000015153	-1.44585	0.887552	5.67177	0.01724	0.442158	OPN5L1	421093
ENSGALG00000026609	-0.872552	4.87225	5.64463	0.017509	0.448182	RGS11	395621
ENSGALG00000009523	0.986064	4.18878	5.61863	0.0177705	0.45372	CNTN1	417786
ENSGALG00000007720	-0.856038	4.97169	5.61058	0.0178523	0.45372	AIFM3	416999
ENSGALG00000001409	-1.41637	1.71277	5.60749	0.0178838	0.45372	IL12B	404671
ENSGALG00000006971	-0.732875	7.12254	5.6049	0.0179103	0.45372	CDK5RAP2	771445
ENSGALG00000010343	-1.41131	1.77523	5.59589	0.0180027	0.45372	TSPAN1	424607
ENSGALG00000010145	-1.01432	4.03916	5.59472	0.0180147	0.45372	MDGA1	421431
ENSGALG00000011624	-0.918963	4.54212	5.593	0.0180324	0.45372	PNLDC1	428595
ENSGALG00000026697	1.05697	3.84526	5.59275	0.0180349	0.45372	LOC769704	769704
ENSGALG00000026605	-0.76371	5.83739	5.59268	0.0180357	0.45372	BAG2	421880
ENSGALG00000012104	-0.725025	6.95395	5.58432	0.018122	0.454303	ANLN	420738
ENSGALG00000014267	1.2257	3.09601	5.58375	0.0181279	0.454303	RBM47	770355
ENSGALG00000002714	-0.906779	4.6011	5.56288	0.0183452	0.458875	NA	NA
ENSGALG00000005319	-1.43214	0.803116	5.55734	0.0184034	0.459455	CDH8	427553
ENSGALG00000013535	1.15961	3.37111	5.5431	0.0185537	0.461663	CYP4V2	415121
ENSGALG00000009978	-0.736873	6.17159	5.54232	0.018562	0.461663	DTD2	770817
ENSGALG00000026690	1.45094	0.242813	5.53845	0.0186031	0.461813	NA	NA
ENSGALG00000009730	-1.26039	2.89932	5.5351	0.0186387	0.461825	SLC38A4	417809
ENSGALG00000006744	-0.894453	4.6559	5.5193	0.0188077	0.465138	MUC2	423101
ENSGALG00000007631	-1.2169	3.09742	5.51477	0.0188565	0.46547	MEGF11	415545
ENSGALG00000014674	0.811514	5.27582	5.51053	0.0189023	0.465725	CLSTN3	418297
ENSGALG00000008306	0.737845	6.11489	5.505	0.0189622	0.466327	FGL2	768821
ENSGALG00000003085	-0.726544	7.13902	5.49672	0.0190521	0.467666	CDK1	396252
ENSGALG00000013600	-0.768981	5.68737	5.4912	0.0191124	0.468271	LOC428778	428778
ENSGALG00000023571	0.820303	5.18095	5.48373	0.0191943	0.468553	TRIM59	425013
ENSGALG00000005257	0.761075	5.77597	5.48365	0.0191951	0.468553	VCAM1	424467
ENSGALG00000007562	-1.42027	0.765841	5.46035	0.0194528	0.473721	NA	NA
ENSGALG00000016298	-1.28139	2.74187	5.45801	0.0194788	0.473721	ADCY8	420328
ENSGALG00000001288	-0.800831	5.33019	5.45137	0.019553	0.474105	NA	NA
ENSGALG00000012021	1.15933	3.32815	5.45015	0.0195667	0.474105	KCNK4	423536
ENSGALG00000019426	1.41595	0.824395	5.43566	0.0197296	0.477173	NA	NA
ENSGALG00000014855	0.833766	5.03788	5.42993	0.0197945	0.477864	GHR	408184
ENSGALG00000015846	0.999469	4.03217	5.41614	0.0199514	0.48077	SNAP91	428635
ENSGALG00000003904	-0.798188	5.31873	5.39854	0.0201536	0.484754	MLPH	424019
ENSGALG00000015934	-1.40569	1.02319	5.38878	0.0202666	0.486584	NA	NA
ENSGALG00000011243	-0.709041	6.85196	5.37368	0.0204428	0.489261	DAZL	374054
ENSGALG00000016833	1.41276	0.536425	5.37285	0.0204525	0.489261	F7	395086
ENSGALG00000028669	1.40237	1.25957	5.36372	0.0205599	0.49028	NA	NA
ENSGALG00000010998	-0.879966	4.66612	5.36289	0.0205696	0.49028	NA	NA
ENSGALG00000011294	1.3371	2.2685	5.34042	0.0208365	0.495743	THRB	396431
ENSGALG00000029130	1.30188	2.52752	5.335	0.0209013	0.496388	LRRC55	100858394
ENSGALG00000005275	-1.39636	0.998503	5.31968	0.0210859	0.499869	NA	NA
ENSGALG00000003595	1.36326	1.94488	5.30951	0.0212094	0.501772	SARM1	417568
ENSGALG00000012435	-0.706763	6.49895	5.30043	0.0213202	0.501772	LOC420789	420789
ENSGALG00000000182	0.705932	6.52368	5.29471	0.0213902	0.501772	NA	NA
ENSGALG00000028213	1.41693	0.253232	5.29208	0.0214226	0.501772	NA	NA
ENSGALG00000009262	1.22027	2.95762	5.29059	0.0214409	0.501772	FGB	373926
ENSGALG00000011141	-0.802677	5.20171	5.28716	0.0214833	0.501772	ITGB6	424191
ENSGALG00000004614	0.907767	4.45407	5.28672	0.0214887	0.501772	NPL	429074
ENSGALG00000006346	-0.999518	3.97051	5.28607	0.0214967	0.501772	CXCL14	395451
ENSGALG00000012061	1.14354	3.31752	5.28504	0.0215094	0.501772	GPD1L2	424263
ENSGALG00000012158	-0.705647	6.99837	5.27276	0.0216617	0.504429	DPY19L1	420743
ENSGALG00000019837	-0.757063	5.64053	5.26772	0.0217245	0.504999	LOC101748559	101748559
ENSGALG00000025926	1.29252	2.53658	5.26205	0.0217954	0.505753	MZB1	100859189
ENSGALG00000005473	0.912476	4.40742	5.24723	0.0219817	0.509178	PNAT3	415809
ENSGALG00000017040	1.23768	2.83569	5.23817	0.0220965	0.510937	LOC418892	418892
ENSGALG00000005474	1.07568	3.59006	5.21604	0.0223794	0.5155	PNAT10	396283
ENSGALG00000011117	-0.745184	5.73481	5.215	0.0223929	0.5155	AGT	421543
ENSGALG00000015089	1.3176	2.28763	5.21356	0.0224113	0.5155	GAP43	427955
ENSGALG00000005853	-1.00047	3.93086	5.20899	0.0224704	0.515956	HTR2C	428707
ENSGALG00000026119	-0.75892	5.56386	5.1976	0.0226181	0.518419	MN1	416911
ENSGALG00000016480	0.696791	6.82305	5.19466	0.0226564	0.518419	SDC1	421960
ENSGALG00000027043	-0.81257	5.05345	5.18434	0.0227913	0.5206	KCNH2	100858122
ENSGALG00000002347	0.959788	4.1188	5.18086	0.022837	0.520738	C3ORF58	424771
ENSGALG00000016370	-1.13722	3.28846	5.17659	0.0228932	0.521117	TPO	776120
ENSGALG00000027923	1.38527	0.507023	5.16221	0.0230835	0.523759	NA	NA
ENSGALG00000015346	0.948064	4.16821	5.15915	0.0231242	0.523759	NFKBIZ	418404
ENSGALG00000024381	-0.696815	6.96527	5.15819	0.023137	0.523759	LARP6L	420093
ENSGALG00000027901	1.38013	0.70242	5.14904	0.0232593	0.523759	THRSPB	404756
ENSGALG00000006983	-1.20507	2.94505	5.14732	0.0232822	0.523759	DNTT	396351
ENSGALG00000016400	1.38109	0.564261	5.14703	0.0232862	0.523759	RSAD2	428650
ENSGALG00000012036	0.751025	5.61082	5.1469	0.0232879	0.523759	CAMK2D	422688
ENSGALG00000019755	1.31025	2.27487	5.13757	0.0234135	0.525604	CD300L-S1	769812
ENSGALG00000020459	-1.33749	1.957	5.13487	0.0234498	0.525604	NA	NA
ENSGALG00000008947	-0.850625	4.72645	5.1211	0.0236367	0.528352	PAK7	416734
ENSGALG00000011275	-0.706852	6.19192	5.11992	0.0236527	0.528352	DEPDC1	424710
ENSGALG00000010866	-0.695383	6.4418	5.10857	0.0238079	0.530916	AREG	428752
ENSGALG00000026948	1.16701	3.10904	5.10041	0.0239202	0.531561	NA	NA
ENSGALG00000011720	-0.693216	6.49583	5.09968	0.0239303	0.531561	CCDC14	424252
ENSGALG00000008928	-0.735544	7.58023	5.09105	0.0240496	0.531561	NA	NA
ENSGALG00000003521	-0.967927	8.85684	5.0874	0.0241004	0.531561	TPM1	396366
ENSGALG00000028614	1.32668	2.02054	5.08667	0.0241105	0.531561	LOC101752075	101752075
ENSGALG00000017247	0.690467	6.90332	5.08542	0.0241278	0.531561	PRCP	428096
ENSGALG00000013980	0.824688	4.89348	5.08536	0.0241286	0.531561	SLC2A12	421696
ENSGALG00000010319	1.02488	3.75744	5.08311	0.02416	0.531561	SYT1	396083
ENSGALG00000015404	-0.69864	6.29704	5.076	0.0242592	0.532672	KIF20AL	430761
ENSGALG00000005589	0.877593	4.52357	5.0737	0.0242915	0.532672	SYNGR3	416548
ENSGALG00000007796	-0.78149	5.23827	5.06578	0.0244028	0.534222	BCAS1	419338
ENSGALG00000021894	-1.36589	0.638601	5.05551	0.0245478	0.534488	NA	NA
ENSGALG00000007794	1.37461	0.389688	5.05382	0.0245717	0.534488	DRD2	428252
ENSGALG00000027309	-1.12782	3.27125	5.05271	0.0245875	0.534488	NA	NA
ENSGALG00000014192	0.807009	5.01113	5.05134	0.0246068	0.534488	ATP10D	422768
ENSGALG00000013480	-0.693099	6.38984	5.04965	0.0246309	0.534488	MTHFD2	426126
ENSGALG00000015324	-0.688271	6.55383	5.0477	0.0246587	0.534488	NA	NA
ENSGALG00000028661	1.35153	1.43513	5.03477	0.0248434	0.537606	NA	NA
ENSGALG00000006229	1.3356	1.70772	5.00928	0.0252118	0.543449	NA	NA
ENSGALG00000000194	-1.13882	3.19199	5.00736	0.0252398	0.543449	MGAM	425545
ENSGALG00000006995	1.36304	0.644639	5.00602	0.0252593	0.543449	APOD	424893
ENSGALG00000008704	-0.683388	6.77047	5.0047	0.0252786	0.543449	CUBN	420523
ENSGALG00000027427	-1.26641	2.47448	5.00151	0.0253252	0.543561	NA	NA
ENSGALG00000004087	0.72029	5.83778	4.98185	0.0256146	0.548878	THSD4	415395
ENSGALG00000011801	-0.955108	4.03859	4.97197	0.0257613	0.550236	ESR2	395575
ENSGALG00000008308	0.793441	5.06798	4.97021	0.0257875	0.550236	BHLHE40	416108
ENSGALG00000028695	0.935964	4.13852	4.96914	0.0258034	0.550236	NA	NA
ENSGALG00000023303	-1.25572	2.52093	4.96353	0.0258874	0.551133	SIX2	724086
ENSGALG00000028279	1.2226	2.72898	4.9572	0.0259823	0.55226	NA	NA
ENSGALG00000015141	0.796117	5.02978	4.94398	0.0261817	0.555601	GDA	427253
ENSGALG00000029024	0.693337	6.19937	4.93163	0.0263694	0.558683	TCF21	421697
ENSGALG00000011733	1.25932	2.45231	4.92385	0.0264885	0.559214	CCR2	420696
ENSGALG00000010974	-1.27484	2.33124	4.92337	0.0264958	0.559214	GSC	396273
ENSGALG00000014657	1.32508	1.64396	4.92002	0.0265473	0.559214	ADGRV1	431566
ENSGALG00000026250	1.33457	1.38132	4.91831	0.0265735	0.559214	DOK2	100857332
ENSGALG00000017849	1.33257	1.51591	4.91586	0.0266112	0.559214	NA	NA
ENSGALG00000002672	0.7113	5.88854	4.91078	0.0266896	0.559214	SBNO2	420104
ENSGALG00000028359	-1.34129	0.924575	4.91063	0.026692	0.559214	NA	NA
ENSGALG00000026995	1.15582	3.04501	4.89715	0.026901	0.562375	LOC100859599	100859599
ENSGALG00000007129	0.677327	6.57775	4.8954	0.0269283	0.562375	ALDH1A3	395389
ENSGALG00000016016	1.25637	2.44552	4.89245	0.0269745	0.562445	OSR2	771523
ENSGALG00000016664	-0.698021	6.05704	4.88575	0.0270792	0.563737	NEIL2	422037
ENSGALG00000002160	1.10914	9.54125	4.87598	0.027233	0.566043	B2M	414830
ENSGALG00000002433	0.677085	6.96942	4.87069	0.0273165	0.566508	SLC40A1	423984
ENSGALG00000020522	0.684823	6.28541	4.86911	0.0273416	0.566508	C5H11ORF9	422966
ENSGALG00000014786	0.827588	4.73379	4.85911	0.0275004	0.568905	PIK3R1	427171
ENSGALG00000021039	1.29502	2.03081	4.85376	0.027586	0.569778	HKDC1	423698
ENSGALG00000020656	-1.19679	2.79009	4.85096	0.0276308	0.56981	PRLHR	428985
ENSGALG00000011906	-0.743006	5.44894	4.84716	0.0276916	0.570171	NA	NA
ENSGALG00000000585	-1.01011	3.70943	4.83767	0.0278444	0.571447	MYL4	396472
ENSGALG00000016666	0.982108	9.0261	4.83731	0.0278504	0.571447	CTSB	396329
ENSGALG00000002182	1.2259	2.60552	4.83523	0.0278839	0.571447	NR5A2	395961
ENSGALG00000001017	-0.673898	6.96912	4.82605	0.0280329	0.573605	WRAP73	419383
ENSGALG00000016478	-0.679909	7.13435	4.82184	0.0281014	0.574115	MATN3	395954
ENSGALG00000003727	-0.707924	5.83753	4.81615	0.0281943	0.574401	HAUS8	420137
ENSGALG00000008233	-0.674969	6.43968	4.8144	0.0282229	0.574401	BUB1	421226
ENSGALG00000015148	0.670117	6.6812	4.80945	0.0283041	0.574401	ANXA1	404271
ENSGALG00000013146	0.671352	6.90722	4.80938	0.0283053	0.574401	PLXNB2	425938
ENSGALG00000009368	-1.05835	3.4631	4.80765	0.0283337	0.574401	RGS6	395618
ENSGALG00000012550	0.725848	5.58413	4.78235	0.0287529	0.582003	HMOX1	396287
ENSGALG00000016805	1.32136	0.911316	4.77741	0.0288355	0.582181	SULT1C3	395300
ENSGALG00000009945	-1.00045	3.72029	4.77575	0.0288632	0.582181	CPM	417843
ENSGALG00000024000	1.2196	2.59541	4.77232	0.0289209	0.582181	AGTR1	396065
ENSGALG00000004904	1.30111	1.72813	4.76873	0.0289812	0.582181	NA	NA
ENSGALG00000005937	1.2684	2.20848	4.76771	0.0289983	0.582181	NA	NA
ENSGALG00000008461	0.807694	4.81901	4.766	0.0290272	0.582181	HGF	395941
ENSGALG00000016809	-1.02728	3.58746	4.75992	0.0291299	0.583353	EDAR	428015
ENSGALG00000015578	-1.31359	1.07396	4.73525	0.0295505	0.589299	ANKRD34B	431626
ENSGALG00000016661	1.17202	2.85089	4.73387	0.0295743	0.589299	BLK	422035
ENSGALG00000015022	0.703884	5.80775	4.73032	0.0296354	0.589299	FYN	396294
ENSGALG00000015320	0.729667	7.75318	4.72965	0.0296469	0.589299	NANS	427283
ENSGALG00000004538	-0.79055	4.9264	4.72942	0.0296508	0.589299	TNN	424435
ENSGALG00000007618	-0.66367	6.65305	4.71686	0.0298683	0.591212	BTG4	419781
ENSGALG00000028153	-1.30273	1.45821	4.7162	0.0298796	0.591212	FOXE3	772006
ENSGALG00000016843	-0.857058	8.50798	4.71607	0.0298819	0.591212	COL4A2	418752
ENSGALG00000024095	-1.3079	1.08265	4.7045	0.0300838	0.594313	NA	NA
ENSGALG00000026991	1.30654	1.18594	4.7017	0.0301328	0.594389	LOC776262	776262
ENSGALG00000027172	-1.31373	0.651482	4.69823	0.0301938	0.5947	NA	NA
ENSGALG00000006208	-1.14922	2.94544	4.69267	0.0302915	0.595733	OTOG	423075
ENSGALG00000002080	0.777099	5.00734	4.6851	0.0304252	0.59747	DOCK2	427612
ENSGALG00000001281	1.10623	3.15934	4.67487	0.030607	0.599822	PHOSPHO1	395650
ENSGALG00000015419	0.961139	3.85829	4.67128	0.0306711	0.599822	PENK	421131
ENSGALG00000002555	0.829038	4.60466	4.66836	0.0307233	0.599822	RET	396107
ENSGALG00000011872	1.29224	1.56301	4.66561	0.0307724	0.599822	NA	NA
ENSGALG00000025887	0.793159	4.86593	4.66558	0.030773	0.599822	ATF3	421369
ENSGALG00000005472	1.23	2.41044	4.66206	0.0308362	0.599906	NAT	396537
ENSGALG00000011732	1.1387	2.98013	4.65752	0.0309178	0.599906	CCR5	420695
ENSGALG00000002348	-0.65957	6.84849	4.65666	0.0309334	0.599906	PMS1	423980
ENSGALG00000008022	0.659133	6.81799	4.65352	0.0309899	0.599906	TPN	417048
ENSGALG00000005887	-1.29282	1.53047	4.65267	0.0310052	0.599906	PXDNL	419247
ENSGALG00000029079	1.20766	2.55879	4.64263	0.0311872	0.601679	NA	NA
ENSGALG00000016881	1.13139	3.00854	4.63998	0.0312354	0.601679	GPR183	769212
ENSGALG00000001589	0.757923	5.14237	4.63939	0.0312461	0.601679	INPP5D	424745
ENSGALG00000006716	-1.29469	1.29114	4.63754	0.0312798	0.601679	NA	NA
ENSGALG00000002878	0.689257	5.90613	4.63144	0.0313912	0.602216	CREBRF	416206
ENSGALG00000009670	-0.68195	6.01811	4.631	0.0313993	0.602216	SGCE	420567
ENSGALG00000011994	-0.660046	6.4969	4.62614	0.0314883	0.602532	SYNPO2	428768
ENSGALG00000014107	-0.663321	6.38204	4.62511	0.0315073	0.602532	NA	NA
ENSGALG00000011663	-0.791423	8.21184	4.61155	0.0317574	0.605566	FNDC1	421589
ENSGALG00000009265	-1.29078	1.35227	4.61151	0.031758	0.605566	KCNK18	771448
ENSGALG00000017267	1.30884	0.489335	4.60524	0.0318744	0.606661	THRSP	404755
ENSGALG00000014551	0.699097	5.74382	4.60345	0.0319077	0.606661	TTC38	426193
ENSGALG00000011309	0.674401	6.10065	4.5975	0.0320186	0.607195	PLXNC1	417901
ENSGALG00000027168	0.658054	6.48659	4.59529	0.0320598	0.607195	CCDC3	769832
ENSGALG00000003368	-0.671287	6.15283	4.59453	0.0320742	0.607195	C8H1ORF112	424399
ENSGALG00000002111	-0.755073	5.12135	4.57908	0.0323646	0.61023	SEC14L5	416396
ENSGALG00000012452	-0.653576	6.80477	4.57865	0.0323727	0.61023	NA	NA
ENSGALG00000027252	-1.25486	2.01943	4.57433	0.0324543	0.61023	NA	NA
ENSGALG00000010376	-0.76037	5.06971	4.57428	0.0324554	0.61023	NA	NA
ENSGALG00000026881	-1.22943	2.31107	4.5737	0.0324664	0.61023	PITX2	395862
ENSGALG00000000720	0.734791	5.30574	4.56594	0.0326139	0.61174	LOC419563	419563
ENSGALG00000002647	-0.659676	6.36089	4.56457	0.0326398	0.61174	PLS1	396291
ENSGALG00000002397	1.05657	3.33684	4.56174	0.0326938	0.61188	PSPH	417540
ENSGALG00000013205	0.727756	5.3674	4.55478	0.0328269	0.613499	ETNK1	418196
ENSGALG00000016446	0.849904	4.39841	4.54812	0.0329549	0.613825	ATP6V1C2	421939
ENSGALG00000006508	-1.15034	2.83453	4.54725	0.0329716	0.613825	FGF13	414831
ENSGALG00000007831	-1.27428	1.59481	4.54659	0.0329843	0.613825	TLX1	395868
ENSGALG00000008346	1.13818	2.90178	4.54122	0.0330879	0.614884	CASP18	693266
ENSGALG00000010732	-0.753284	5.10635	4.53813	0.0331478	0.615127	GALNTL6	422560
ENSGALG00000012143	-1.29322	0.40476	4.532	0.0332668	0.616275	NA	NA
ENSGALG00000026347	-0.815338	4.61134	4.52837	0.0333374	0.616275	NA	NA
ENSGALG00000005909	0.875716	4.23242	4.52771	0.0333502	0.616275	GATA2	416018
ENSGALG00000025373	-1.29717	0.245554	4.52215	0.0334589	0.617417	MIR1634-2	102466809
ENSGALG00000026173	0.713979	5.47872	4.5099	0.0336992	0.62098	GNLY	693257
ENSGALG00000015828	0.649722	6.57126	4.50662	0.0337639	0.621302	BACH1	418488
ENSGALG00000028333	-1.08488	3.15625	4.50104	0.0338742	0.621628	LOC100857543	100857543
ENSGALG00000009078	-0.809017	4.63828	4.50095	0.033876	0.621628	GALNT14	421305
ENSGALG00000016138	-0.8502	4.36553	4.49777	0.0339391	0.621917	DSCAM	418525
ENSGALG00000010739	-1.2807	0.793749	4.49348	0.0340244	0.622614	NA	NA
ENSGALG00000000141	0.69191	7.59549	4.48839	0.0341258	0.623602	NA	NA
ENSGALG00000019061	1.24654	2.00178	4.4851	0.0341915	0.623936	MMP1	418982
ENSGALG00000010078	-0.855752	4.31505	4.4696	0.034503	0.628748	GLP1R	428573
ENSGALG00000015865	0.646919	6.5706	4.46643	0.0345672	0.629047	FAM46A	421845
ENSGALG00000001425	-0.650417	6.41563	4.46338	0.0346289	0.629298	SNX19	419734
ENSGALG00000013723	0.875474	4.19066	4.45238	0.0348527	0.6318	OASL	395908
ENSGALG00000027550	1.08497	3.12336	4.45189	0.0348626	0.6318	RGS16	424409
ENSGALG00000015309	-0.844559	4.36463	4.4374	0.0351597	0.636308	SCML4	428626
ENSGALG00000002263	0.963141	3.72226	4.43316	0.0352472	0.637017	KLHL6	424762
ENSGALG00000010961	-0.688434	5.70166	4.42556	0.0354045	0.638981	IGF2BP3	420617
ENSGALG00000015720	-1.26842	1.0146	4.42078	0.0355039	0.639897	CHODL	418474
ENSGALG00000002678	-0.727213	5.25617	4.41283	0.0356695	0.641512	CSPG4	425524
ENSGALG00000007487	-0.779208	4.79841	4.41181	0.035691	0.641512	NA	NA
ENSGALG00000008455	0.650165	7.16426	4.39323	0.0360819	0.646969	SEMA3C	374090
ENSGALG00000012546	-0.639865	6.74683	4.39271	0.0360929	0.646969	MCM5	418058
ENSGALG00000016330	0.647499	6.34101	4.38761	0.036201	0.648022	ANGPT2	395610
ENSGALG00000024478	-0.703146	5.47511	4.37479	0.0364742	0.652026	LOC101748113	101748113
ENSGALG00000006106	1.19282	2.3798	4.36737	0.0366335	0.653984	TNFRSF6B	395096
ENSGALG00000004394	1.22236	2.05594	4.3612	0.0367664	0.655468	PCBP3	100858906
ENSGALG00000012018	-0.723516	5.24328	4.35624	0.0368736	0.65609	UGT8	374033
ENSGALG00000005951	-0.637646	6.84763	4.35497	0.036901	0.65609	VPS29L	416931
ENSGALG00000006352	1.17955	2.45216	4.33375	0.0373639	0.661036	CH25H	423788
ENSGALG00000009854	-0.636622	6.89536	4.33201	0.037402	0.661036	NEK2	421376
ENSGALG00000019147	1.23986	1.64431	4.33124	0.0374189	0.661036	NA	NA
ENSGALG00000014528	1.08691	3.03441	4.33084	0.0374277	0.661036	ENO2	395689
ENSGALG00000026142	1.12872	2.79628	4.33072	0.0374304	0.661036	NA	NA
ENSGALG00000021295	-1.25772	0.729003	4.3284	0.0374814	0.66105	NA	NA
ENSGALG00000012626	0.720348	5.24532	4.31916	0.0376856	0.663761	RECK	420804
ENSGALG00000027789	1.23811	1.6374	4.31455	0.0377878	0.664672	NA	NA
ENSGALG00000013865	0.689961	5.56817	4.30905	0.0379101	0.665368	IFNGR1	421685
ENSGALG00000002102	1.2559	0.837394	4.30656	0.0379656	0.665368	LOC415325	415325
ENSGALG00000015238	0.704285	7.81881	4.30455	0.0380106	0.665368	CD164	395380
ENSGALG00000026131	-1.18389	2.37523	4.30369	0.0380297	0.665368	SPTSSBL	100859315
ENSGALG00000012023	-0.639868	7.09647	4.29744	0.0381697	0.666931	DACT1	723789
ENSGALG00000002484	-0.632961	6.82226	4.29494	0.038226	0.667029	CRYM	427008
ENSGALG00000003157	-0.703984	5.38953	4.29067	0.038322	0.667817	MYH7B	395279
ENSGALG00000005239	0.685927	5.596	4.28669	0.0384119	0.668499	CYB561A3	423025
ENSGALG00000005642	-0.713395	5.28411	4.2836	0.0384819	0.668832	CEP152	415437
ENSGALG00000003546	-0.975269	3.57121	4.27462	0.0386855	0.671485	FMOD	395814
ENSGALG00000027638	1.25144	0.554284	4.26971	0.0387976	0.672543	CA3	420208
ENSGALG00000027443	-1.15082	2.59206	4.2659	0.0388846	0.673165	RGS22	101751119
ENSGALG00000010392	-0.684281	5.5759	4.24785	0.0393002	0.677367	CCSER1	422518
ENSGALG00000000195	0.735256	5.0449	4.24759	0.0393061	0.677367	SLC23A2	419520
ENSGALG00000006719	-0.824574	4.3729	4.24602	0.0393425	0.677367	GNAZ	770226
ENSGALG00000000936	-1.06363	3.09947	4.24588	0.0393457	0.677367	LMX1B	396312
ENSGALG00000007356	1.16713	2.44827	4.24419	0.0393848	0.677367	MAP3K8	420479
ENSGALG00000006757	-0.710622	5.26045	4.22317	0.0398755	0.684911	XYLT1	414781
ENSGALG00000028946	-0.763946	8.25421	4.22043	0.0399401	0.685126	CSRP2	396128
ENSGALG00000009034	-1.06601	3.05967	4.20822	0.0402285	0.688471	ALK	421297
ENSGALG00000005462	-0.627148	6.88248	4.20775	0.0402397	0.688471	ZP4	395692
ENSGALG00000027305	-1.11532	2.77153	4.20426	0.0403227	0.688994	NA	NA
ENSGALG00000028794	1.21351	1.802	4.19287	0.0405943	0.692155	NA	NA
ENSGALG00000021211	1.24431	0.413733	4.1902	0.0406582	0.692155	PRF1	101750363
ENSGALG00000005588	1.19181	2.12834	4.1899	0.0406655	0.692155	EVI2A	776037
ENSGALG00000026853	-1.11936	2.72876	4.18575	0.0407653	0.692823	FGF3	396267
ENSGALG00000008444	-0.624206	6.75898	4.18175	0.0408614	0.692823	TUBAL3	416694
ENSGALG00000006511	1.1776	2.27538	4.1817	0.0408627	0.692823	BCL2A1	395673
ENSGALG00000011615	1.23443	0.875813	4.17701	0.0409759	0.693703	SLC22A2	421583
ENSGALG00000015406	-0.642026	6.10714	4.17519	0.0410201	0.693703	MOS	428537
ENSGALG00000000356	0.766708	4.72686	4.16985	0.0411495	0.694999	SLC37A2	419704
ENSGALG00000015388	1.16307	2.38586	4.16131	0.0413574	0.697614	PRDM1	445340
ENSGALG00000021213	-0.626662	6.44741	4.15826	0.041432	0.697978	UBE2D1	423641
ENSGALG00000010397	-0.806441	4.42629	4.14592	0.0417351	0.701837	GRID2	422520
ENSGALG00000005947	0.624005	6.51574	4.14459	0.0417677	0.701837	MYD88	420420
ENSGALG00000025842	-1.04187	9.63878	4.14052	0.0418682	0.702628	TPM2	396430
ENSGALG00000006851	-0.78413	4.5717	4.13116	0.0421004	0.705055	NA	NA
ENSGALG00000008815	0.718097	5.10148	4.12064	0.0423629	0.705055	LRRN4	427686
ENSGALG00000029170	1.19902	1.85855	4.12054	0.0423655	0.705055	NPBWR2	771598
ENSGALG00000012903	-0.661424	5.73712	4.12007	0.0423773	0.705055	PIGN	420908
ENSGALG00000004543	-0.983713	3.43576	4.11836	0.0424203	0.705055	RXFP2	428695
ENSGALG00000016211	1.22459	0.823688	4.11693	0.0424561	0.705055	LOC418554	418554
ENSGALG00000001371	-1.02138	3.23387	4.11351	0.0425421	0.705055	NA	NA
ENSGALG00000014011	-0.619696	6.85876	4.11334	0.0425462	0.705055	NA	NA
ENSGALG00000003148	-0.738481	4.9105	4.11264	0.0425639	0.705055	SPAG16	424009
ENSGALG00000004058	1.0221	3.2295	4.11039	0.0426206	0.705055	GPR146	416456
ENSGALG00000028199	-0.850618	4.13062	4.10883	0.0426598	0.705055	LOC101750658	101750658
ENSGALG00000024405	1.21236	1.43224	4.10734	0.0426975	0.705055	NA	NA
ENSGALG00000007712	0.619795	6.58843	4.10686	0.0427095	0.705055	MYO1B	424045
ENSGALG00000009759	0.914078	3.78193	4.10078	0.0428634	0.705444	SLC16A7	417815
ENSGALG00000004028	-1.23157	0.325225	4.10047	0.0428712	0.705444	NA	NA
ENSGALG00000015167	-0.620299	6.53294	4.09958	0.0428939	0.705444	PRUNE2	768768
ENSGALG00000005919	1.19171	1.91482	4.09158	0.0430973	0.707032	NA	NA
ENSGALG00000007646	0.617702	6.81554	4.09156	0.0430979	0.707032	LOC422316	422316
ENSGALG00000026395	-1.21861	0.837527	4.08491	0.0432678	0.708935	TRABD2A	427288
ENSGALG00000012613	0.957587	3.53866	4.07162	0.0436094	0.713643	FBP1	395218
ENSGALG00000011635	-0.709861	5.13292	4.06642	0.043744	0.71487	TFCP2L1	424238
ENSGALG00000005210	-0.709454	5.13554	4.06452	0.0437931	0.71487	WNK2	415984
ENSGALG00000008263	-0.756978	4.7216	4.06028	0.0439031	0.715779	CNTN4	396149
ENSGALG00000027373	-0.658465	5.70599	4.0559	0.0440173	0.716166	NA	NA
ENSGALG00000006158	-1.17858	2.03849	4.05503	0.0440399	0.716166	ACVR2B	374213
ENSGALG00000022958	1.20288	1.54009	4.0531	0.0440902	0.716166	DRCC1	771569
ENSGALG00000006009	-0.623308	6.29609	4.048	0.0442237	0.717449	PODXL2	770690
ENSGALG00000001845	0.741811	4.83206	4.04486	0.044306	0.717787	PHTF1	419878
ENSGALG00000007139	1.21511	0.814527	4.04305	0.0443536	0.717787	NA	NA
ENSGALG00000009514	1.13076	2.506	4.04006	0.0444323	0.718176	NRCAM	396202
ENSGALG00000007142	0.616806	6.47194	4.03719	0.0445078	0.718515	ABCD2	417694
ENSGALG00000000545	-0.910854	3.7563	4.03311	0.0446157	0.719373	REN	431167
ENSGALG00000011562	-0.900021	3.80917	4.02518	0.0448258	0.721267	PARK2	421577
ENSGALG00000005122	-0.658644	7.6319	4.02454	0.0448428	0.721267	MYO1H	768372
ENSGALG00000017327	1.0045	3.26005	4.01513	0.0450937	0.724417	P2RY6	396114
ENSGALG00000027074	1.09189	2.75297	4.01012	0.045228	0.725689	CD244	425935
ENSGALG00000027093	0.817196	4.26728	4.00344	0.0454074	0.72768	TLR1B	771173
ENSGALG00000009588	-0.824727	4.21583	3.99894	0.0455289	0.728387	NA	NA
ENSGALG00000002689	-0.636367	5.95845	3.9948	0.0456408	0.728387	NUP35	423998
ENSGALG00000000874	0.692971	5.24047	3.99377	0.0456687	0.728387	NDRG4	768618
ENSGALG00000020615	1.20281	1.09528	3.99362	0.045673	0.728387	STK32C	769291
ENSGALG00000015623	-1.04148	3.0342	3.98657	0.0458644	0.729773	HGFAC	422876
ENSGALG00000025718	-0.746282	4.74851	3.98425	0.0459277	0.729773	NA	NA
ENSGALG00000011195	-0.792037	4.41323	3.98313	0.045958	0.729773	WDR27	100857387
ENSGALG00000002987	0.754766	4.68048	3.9803	0.0460353	0.729773	SERPINF2	100857105
ENSGALG00000007208	-1.20984	0.372467	3.97885	0.046075	0.729773	NA	NA
ENSGALG00000009037	-0.891496	3.82545	3.9782	0.0460927	0.729773	SPTLC3	768538
ENSGALG00000016852	0.61924	6.24991	3.96987	0.0463212	0.73161	TNFSF13B	374229
ENSGALG00000004078	-0.738603	4.7993	3.9689	0.046348	0.73161	LOC416263	416263
ENSGALG00000028928	0.739025	4.7933	3.96403	0.0464823	0.73161	LCAT	396136
ENSGALG00000013135	0.63229	7.40284	3.9633	0.0465026	0.73161	GALNT1	420955
ENSGALG00000002974	-1.16904	1.98154	3.96326	0.0465036	0.73161	SPHKAP	424789
ENSGALG00000008915	1.06288	2.89272	3.96186	0.0465424	0.73161	LOC420368	420368
ENSGALG00000007303	-0.609635	6.51673	3.9587	0.0466296	0.732107	LEPREL1	414143
ENSGALG00000005644	0.98779	3.30335	3.94882	0.0469041	0.735345	MYO1G	420412
ENSGALG00000011990	0.686797	5.26183	3.94727	0.0469476	0.735345	USP53	422680
ENSGALG00000008332	1.12964	2.38323	3.93229	0.0473674	0.741038	F2	395306
ENSGALG00000010470	-1.06264	2.85122	3.91539	0.047846	0.747637	TCERG1L	423969
ENSGALG00000024372	0.804106	8.64045	3.90881	0.0480336	0.747956	BF2	425389
ENSGALG00000004665	-0.750556	8.34718	3.90832	0.0480476	0.747956	KPNA7	416488
ENSGALG00000016017	-0.619414	7.28488	3.90758	0.0480687	0.747956	SLC4A11	422943
ENSGALG00000028598	-0.853014	3.99212	3.9059	0.0481169	0.747956	LOC107049127	107049127
ENSGALG00000015027	0.60566	6.4848	3.89744	0.0483598	0.747956	JAK2	374199
ENSGALG00000005961	-0.812494	4.22516	3.89724	0.0483654	0.747956	DGUOK	770922
ENSGALG00000021452	-0.689019	5.19027	3.89671	0.0483807	0.747956	NA	NA
ENSGALG00000001565	-0.64163	5.75567	3.89527	0.0484224	0.747956	C5	417122
ENSGALG00000026761	-0.758714	4.58349	3.89049	0.0485603	0.747956	LIN28B	421786
ENSGALG00000023572	1.20961	0.108084	3.88934	0.0485935	0.747956	PRR33	771119
ENSGALG00000025735	-1.10147	2.56336	3.88918	0.0485981	0.747956	PDE6H	378929
ENSGALG00000020390	-0.817234	4.18944	3.88769	0.0486413	0.747956	SERPINA5	423435
ENSGALG00000028052	1.20514	0.128398	3.88628	0.0486821	0.747956	LOC426542	426542
ENSGALG00000016394	0.808242	4.24692	3.88592	0.0486925	0.747956	HAS2	395594
ENSGALG00000007503	1.20607	0.092204	3.885	0.0487192	0.747956	KMO	424041
ENSGALG00000015985	-0.747446	4.66195	3.88085	0.0488398	0.748538	CCNE2	420231
ENSGALG00000000860	0.653548	5.57918	3.87978	0.0488709	0.748538	SLC7A6	415622
ENSGALG00000005178	-0.635326	5.8193	3.8723	0.0490891	0.74927	CA7	415791
ENSGALG00000009791	0.893326	3.75163	3.87137	0.0491165	0.74927	PROX1	395802
ENSGALG00000011166	-0.658317	5.5042	3.86701	0.0492441	0.74927	PKDCCb	423451
ENSGALG00000015440	0.766291	4.50909	3.86156	0.0494045	0.74927	RCSD1	418443
ENSGALG00000006859	1.15361	1.95999	3.86125	0.0494135	0.74927	SV2B	427508
ENSGALG00000015115	-0.66355	5.43777	3.86104	0.0494196	0.74927	MAMDC2	427247
ENSGALG00000005403	-0.667478	5.38705	3.85883	0.0494849	0.74927	DHRS11	395172
ENSGALG00000026651	0.674816	5.30688	3.85826	0.0495015	0.74927	SCARA3	771117
ENSGALG00000029069	0.64904	5.6132	3.8575	0.049524	0.74927	NA	NA
ENSGALG00000014317	-0.636219	5.78964	3.85731	0.0495297	0.74927	NA	NA
ENSGALG00000013173	-0.61551	7.28748	3.85679	0.0495451	0.74927	PYROXD1	418191
ENSGALG00000004579	-0.77124	4.46613	3.85246	0.049673	0.749819	CCDC63	416873
ENSGALG00000015496	0.641971	5.7008	3.851	0.0497164	0.749819	CHMP2B	418461
ENSGALG00000001608	-0.701015	5.03085	3.84979	0.0497523	0.749819	UNC5D	426920
ENSGALG00000015487	0.749349	4.62162	3.8442	0.0499184	0.75134	GJA5	396502
ENSGALG00000010898	-1.10229	2.50104	3.84232	0.0499743	0.75134	BMP3	422581
ENSGALG00000027546	-0.658626	5.47148	3.83869	0.0500825	0.75134	BZFP1	396247
ENSGALG00000016014	0.754808	4.57708	3.83783	0.0501084	0.75134	RCAN1	418510
ENSGALG00000001480	-0.797283	4.28068	3.83526	0.0501851	0.75134	NA	NA
ENSGALG00000011089	0.780436	4.39072	3.83275	0.0502603	0.75134	IFIH1	424185
ENSGALG00000001696	-1.07777	2.6732	3.83103	0.0503119	0.75134	SAG	768877
ENSGALG00000000187	-1.14319	2.07583	3.83017	0.0503378	0.75134	LOC107057545	107057545
ENSGALG00000010573	-0.596957	6.71822	3.82738	0.0504216	0.75134	GSTCD	422536
ENSGALG00000010943	1.16905	1.44101	3.825	0.0504932	0.75134	NA	NA
ENSGALG00000011395	0.623373	5.94511	3.82365	0.0505342	0.75134	SARAF	422624
ENSGALG00000013124	-0.6936	5.07942	3.8235	0.0505386	0.75134	FHOD3	420952
ENSGALG00000002542	0.634419	5.77142	3.81998	0.0506448	0.752069	GUSB	427823
ENSGALG00000008323	-0.763774	4.49372	3.81733	0.0507249	0.752409	COL17A1	396503
ENSGALG00000018431	-1.17497	0.931177	3.81418	0.0508206	0.752953	NA	NA
ENSGALG00000012292	-0.80319	4.22689	3.81211	0.0508832	0.752953	BANK1	422711
ENSGALG00000004306	-0.822738	4.10853	3.81047	0.0509332	0.752953	SYT12	422998
ENSGALG00000002083	-0.608951	7.24626	3.80611	0.051066	0.753095	PLIN3	419149
ENSGALG00000009240	0.60521	7.17589	3.80494	0.0511016	0.753095	NFE2L2	396014
ENSGALG00000020513	0.62489	5.89587	3.80452	0.0511145	0.753095	NA	NA
ENSGALG00000028560	0.875171	3.8036	3.79862	0.0512948	0.754905	OC3	417943
ENSGALG00000006072	-0.980328	3.23433	3.79654	0.0513587	0.755001	LOC395944	395944
ENSGALG00000025745	0.721022	4.80826	3.79318	0.0514619	0.755675	NA	NA
ENSGALG00000002930	0.656225	5.44523	3.78514	0.0517097	0.758466	STX7	426930
ENSGALG00000014264	-1.12281	2.21256	3.78097	0.0518386	0.758712	NSUN7	422782
ENSGALG00000006840	0.616058	6.01047	3.78087	0.0518418	0.758712	NA	NA
ENSGALG00000016316	-0.857109	3.88644	3.77456	0.0520375	0.76073	GCM1	404300
ENSGALG00000010592	0.70283	4.94941	3.77238	0.0521055	0.760879	TET2	422540
ENSGALG00000015127	-0.596408	7.02106	3.77008	0.0521772	0.761081	GRAMD1C	418354
ENSGALG00000025755	0.673003	5.2365	3.76597	0.0523056	0.761544	SPTSSA	423318
ENSGALG00000028744	-0.677227	5.19027	3.76536	0.0523247	0.761544	TMEM18	421911
ENSGALG00000006368	-0.636994	5.66116	3.75963	0.0525043	0.763314	PTPN5	423085
ENSGALG00000027495	0.771871	4.38525	3.74237	0.0530491	0.770383	NA	NA
ENSGALG00000008998	-0.950392	3.34011	3.7157	0.0539032	0.781923	FAM179A	421296
ENSGALG00000007927	-0.90751	3.56956	3.71155	0.0540371	0.782883	CNTN6	427597
ENSGALG00000016687	1.08729	2.46375	3.70997	0.0540884	0.782883	P2RY8	418665
ENSGALG00000023353	-1.15531	1.10183	3.70221	0.0543405	0.782894	NA	NA
ENSGALG00000011262	-1.15775	0.855767	3.70202	0.0543466	0.782894	KCNH8	420648
ENSGALG00000002167	-0.594916	6.3227	3.70197	0.0543483	0.782894	PATL2	415327
ENSGALG00000007932	-0.586875	6.77023	3.70004	0.0544112	0.782894	TRAF6	423163
ENSGALG00000016992	1.09847	2.35376	3.69874	0.0544537	0.782894	HTR2A	428070
ENSGALG00000026366	-1.13605	1.82577	3.69721	0.0545035	0.782894	TTN	424126
ENSGALG00000015235	1.16305	0.473203	3.69715	0.0545056	0.782894	XCL1	395914
ENSGALG00000010567	-0.668043	5.215	3.69093	0.054709	0.784958	RAB3B	424636
ENSGALG00000012770	-0.586998	6.90255	3.68592	0.0548737	0.786463	MAK	420859
ENSGALG00000006204	-0.636152	5.5825	3.68134	0.0550247	0.787769	CHST13	416032
ENSGALG00000011189	-0.688642	4.99775	3.67923	0.0550944	0.787909	NA	NA
ENSGALG00000003437	1.135	1.7917	3.67328	0.0552912	0.7886	ADAM8	423672
ENSGALG00000010768	-0.763244	4.393	3.67273	0.0553095	0.7886	PIGM	428583
ENSGALG00000014811	0.615611	5.86569	3.67148	0.055351	0.7886	SMCHD1	421057
ENSGALG00000006302	-1.16542	0.201414	3.67022	0.0553929	0.7886	LOC423786	423786
ENSGALG00000007106	0.846907	3.87679	3.66873	0.0554423	0.7886	DNAH17	768861
ENSGALG00000024348	0.892491	3.61703	3.65785	0.0558057	0.79167	YF5	427746
ENSGALG00000026747	-0.609893	5.93719	3.65713	0.0558299	0.79167	GTF2A1L	100534591
ENSGALG00000021142	1.07699	2.48145	3.65564	0.0558798	0.79167	NA	NA
ENSGALG00000014523	0.663374	5.23241	3.65507	0.0558989	0.79167	NA	NA
ENSGALG00000006876	0.613993	7.497	3.64705	0.0561686	0.794634	CTSA	428163
ENSGALG00000028514	-1.06256	2.58431	3.63918	0.0564349	0.797228	NA	NA
ENSGALG00000010812	-0.835964	3.91434	3.63495	0.0565783	0.797228	RYR2	421508
ENSGALG00000011353	-0.768244	4.32865	3.63209	0.0566757	0.797228	TNNI3K	100533999
ENSGALG00000023842	-1.14735	0.733753	3.63205	0.0566768	0.797228	NA	NA
ENSGALG00000014751	-0.62714	5.64724	3.63135	0.0567009	0.797228	ADAMTS6	427160
ENSGALG00000005576	-0.598284	6.10812	3.63047	0.0567307	0.797228	ATP2C2	100859316
ENSGALG00000008080	1.01	2.92606	3.62809	0.0568121	0.797228	C1QTNF4	428863
ENSGALG00000014371	0.595911	6.1519	3.62709	0.0568463	0.797228	LGALS8	430948
ENSGALG00000027504	-1.14383	0.868772	3.62356	0.0569669	0.797228	NA	NA
ENSGALG00000017021	-1.01331	2.90243	3.6224	0.0570064	0.797228	ATP7B	418879
ENSGALG00000002761	0.592814	6.20342	3.61689	0.0571956	0.797228	SIRT1	423646
ENSGALG00000008888	1.03042	2.78288	3.61312	0.0573255	0.797228	IL1RAPL2	422379
ENSGALG00000027054	1.10202	2.16243	3.61219	0.0573575	0.797228	ACKR1	101752245
ENSGALG00000005085	-1.02447	2.81952	3.61119	0.0573921	0.797228	DRD4	423016
ENSGALG00000009308	-1.12637	1.70517	3.60983	0.057439	0.797228	CNIH3	421323
ENSGALG00000015622	-0.792635	4.15358	3.6078	0.0575093	0.797228	EYA1	395718
ENSGALG00000012352	1.03227	2.7625	3.60574	0.0575805	0.797228	BLVRA	420776
ENSGALG00000005176	0.692405	4.89858	3.60563	0.0575843	0.797228	SCG2	424808
ENSGALG00000004728	0.581102	6.93351	3.60508	0.0576031	0.797228	RGL1	424446
ENSGALG00000029168	-0.656544	5.25438	3.60501	0.0576058	0.797228	TMEM27	418622
ENSGALG00000010868	-1.00698	2.92319	3.60427	0.0576314	0.797228	MACC1	420604
ENSGALG00000011991	0.920202	3.42947	3.60272	0.0576849	0.797228	MYOZ2	422682
ENSGALG00000000452	0.925038	3.39935	3.59923	0.0578064	0.798068	TNFRSF10B	373904
ENSGALG00000005762	-0.630834	7.71335	3.59474	0.0579625	0.798245	NA	NA
ENSGALG00000015434	-0.899465	3.53309	3.59403	0.0579873	0.798245	GRIK2	428628
ENSGALG00000020482	1.08212	2.34882	3.59328	0.0580135	0.798245	NA	NA
ENSGALG00000026677	0.973389	3.11484	3.59019	0.0581217	0.798245	F10	395876
ENSGALG00000028284	1.0171	2.85756	3.59016	0.0581226	0.798245	PTX3	548626
ENSGALG00000016034	0.611411	7.52472	3.58819	0.0581918	0.798362	ATRN	422946
ENSGALG00000010256	0.632689	5.51661	3.58364	0.0583512	0.799715	TIPARP	425026
ENSGALG00000005772	-0.634996	5.47844	3.57703	0.0585836	0.79991	BOK	395445
ENSGALG00000028264	-0.693979	8.19933	3.57596	0.0586214	0.79991	TMEM55A	420221
ENSGALG00000010044	-0.776027	4.23577	3.5742	0.0586838	0.79991	KCNMB4	417852
ENSGALG00000005426	0.95822	3.19088	3.57294	0.0587283	0.79991	FREM1	427355
ENSGALG00000007719	-0.582914	6.36095	3.57099	0.0587973	0.79991	NA	NA
ENSGALG00000006048	-0.894671	3.54227	3.56885	0.0588729	0.79991	FAM64A	417685
ENSGALG00000012362	-0.750991	4.40109	3.56823	0.058895	0.79991	THSD7B	424297
ENSGALG00000012927	1.1361	0.929315	3.56537	0.0589966	0.79991	CDH10	408049
ENSGALG00000007478	1.1374	0.726903	3.56466	0.0590219	0.79991	SLC51A	424916
ENSGALG00000009877	-0.658463	5.19197	3.56358	0.0590601	0.79991	KCNH1	421381
ENSGALG00000016293	0.717643	4.65024	3.56351	0.0590626	0.79991	BMP5	396053
ENSGALG00000008905	-0.779994	4.20141	3.5626	0.0590949	0.79991	HABP2	423898
ENSGALG00000000056	-0.658375	5.18643	3.55754	0.0592755	0.801529	DAPP1	425211
ENSGALG00000010156	0.672959	5.03313	3.55144	0.0594937	0.802871	DOCK8	427348
ENSGALG00000029093	0.869567	3.66973	3.55063	0.0595229	0.802871	LOC100858581	100858581
ENSGALG00000009480	0.805965	4.03279	3.54966	0.0595578	0.802871	DOCK4	417779
ENSGALG00000005521	0.576477	6.53378	3.5458	0.0596964	0.803915	PER2	374116
ENSGALG00000015575	0.604166	5.87511	3.54378	0.0597691	0.804072	HTRA3	422868
ENSGALG00000003212	1.03641	2.65057	3.5317	0.060206	0.809122	TSPO2	419914
ENSGALG00000012076	1.03051	2.69631	3.52751	0.0603584	0.809511	TIFA	422692
ENSGALG00000016785	0.698035	4.78122	3.52624	0.0604045	0.809511	IL1RL1	374136
ENSGALG00000012272	0.575861	6.48363	3.52583	0.0604196	0.809511	TMEM184B	418027
ENSGALG00000003064	-0.619221	7.66335	3.52403	0.060485	0.809564	TADA1	769871
ENSGALG00000011113	-0.65887	5.14081	3.51638	0.0607652	0.812487	SGIP1	776038
ENSGALG00000015322	0.863747	3.67324	3.50912	0.061032	0.815226	IMPG2	418393
ENSGALG00000001561	0.571493	6.6775	3.50677	0.0611184	0.815552	MXRA8	395347
ENSGALG00000013771	-0.768039	4.2343	3.4996	0.0613836	0.817425	NA	NA
ENSGALG00000006871	-0.690775	4.81829	3.49806	0.0614408	0.817425	SLCO3A1	415504
ENSGALG00000026269	0.669208	5.02018	3.49794	0.0614451	0.817425	TAP1	427727
ENSGALG00000011543	-0.572792	6.97141	3.49462	0.0615685	0.81786	SDAD1	422642
ENSGALG00000028012	-1.14608	-0.0219315	3.49343	0.0616126	0.81786	NA	NA
ENSGALG00000026037	-0.633452	5.40205	3.49205	0.0616643	0.81786	EIF4E1B	107054521
ENSGALG00000027877	1.12733	0.571159	3.48901	0.0617775	0.818384	NA	NA
ENSGALG00000008584	-0.584574	7.27918	3.48724	0.0618436	0.818384	NUSAP1	423213
ENSGALG00000010738	-0.739156	4.42239	3.48542	0.0619118	0.818384	TC2N	423412
ENSGALG00000016563	1.03579	2.60599	3.4838	0.0619721	0.818384	ASB9	418625
ENSGALG00000009604	0.925636	3.30484	3.48266	0.0620148	0.818384	DBX2	417801
ENSGALG00000023834	-0.600507	5.83698	3.47465	0.0623158	0.82062	JPH2	770867
ENSGALG00000014558	-0.714471	4.59775	3.4731	0.0623744	0.82062	NA	NA
ENSGALG00000011391	-1.03394	2.60309	3.47152	0.0624337	0.82062	AMN	423472
ENSGALG00000007042	-0.736404	4.43176	3.47152	0.0624338	0.82062	CCDC40	422083
ENSGALG00000015776	1.12673	0.387163	3.46835	0.0625536	0.821375	GABRR2	421815
ENSGALG00000005000	0.753329	4.3095	3.46519	0.0626732	0.821908	NA	NA
ENSGALG00000011618	0.778383	4.14311	3.46398	0.0627191	0.821908	ADSSL1	776127
ENSGALG00000003761	-0.698534	4.71792	3.46038	0.0628559	0.82288	NIPAL4	416245
ENSGALG00000008818	0.567924	6.62148	3.45746	0.0629669	0.823514	IDH1	424112
ENSGALG00000004530	1.10143	1.73616	3.45414	0.0630936	0.823567	MMD2	416480
ENSGALG00000011271	0.606163	7.5941	3.45407	0.0630961	0.823567	LUM	417891
ENSGALG00000009867	1.0957	1.83591	3.45095	0.0632156	0.823812	NA	NA
ENSGALG00000010290	0.811294	3.93341	3.45031	0.0632401	0.823812	VEGFA	395909
ENSGALG00000014645	0.80959	3.94192	3.44779	0.0633365	0.824252	MEF2C	769007
ENSGALG00000027732	-0.577538	6.22383	3.4444	0.0634666	0.824786	SPATS2	426663
ENSGALG00000005635	-0.657861	5.0761	3.44072	0.0636079	0.824786	TCFL5	771446
ENSGALG00000007157	1.10399	1.61046	3.43968	0.063648	0.824786	FAM46D	422282
ENSGALG00000009382	-1.06361	2.27974	3.43822	0.0637044	0.824786	NA	NA
ENSGALG00000019290	-1.11083	1.19411	3.43776	0.0637222	0.824786	SLC6A12	418147
ENSGALG00000001883	-0.689854	4.77219	3.43694	0.0637537	0.824786	ST6GALNAC2	396159
ENSGALG00000010540	-0.588791	5.9732	3.43344	0.063889	0.825724	TTC39A	424632
ENSGALG00000005918	-0.651136	5.13655	3.43095	0.0639853	0.825856	FAM69A	429087
ENSGALG00000014168	-0.593291	5.89131	3.42993	0.0640247	0.825856	NOL6	100858366
ENSGALG00000009402	-0.614608	5.56356	3.42322	0.0642854	0.827507	LRRC34	424996
ENSGALG00000002797	0.565824	6.55008	3.4203	0.0643994	0.827507	PGD	419450
ENSGALG00000004511	-0.579319	6.13404	3.41975	0.0644208	0.827507	MTTPL	769580
ENSGALG00000021139	1.02388	10.0332	3.41618	0.0645601	0.827507	IGLL1	416928
ENSGALG00000009268	-0.75319	4.27071	3.41564	0.0645815	0.827507	FGG	395837
ENSGALG00000026613	0.93375	3.20793	3.4133	0.0646731	0.827507	NA	NA
ENSGALG00000018557	0.56414	6.88072	3.40956	0.0648198	0.827507	SOD3	422810
ENSGALG00000009504	-0.565737	6.97619	3.40833	0.0648682	0.827507	NSMCE4A	423937
ENSGALG00000002350	-0.65584	5.063	3.40573	0.0649703	0.827507	DNAH3	427004
ENSGALG00000011258	0.570119	6.3269	3.40241	0.065101	0.827507	ATP2B1	374244
ENSGALG00000004870	-0.587783	5.94281	3.40218	0.0651104	0.827507	NA	NA
ENSGALG00000026891	0.689074	4.74965	3.40165	0.0651313	0.827507	NINJ1	415986
ENSGALG00000004827	-1.0308	2.5394	3.40032	0.0651837	0.827507	PAK6	428837
ENSGALG00000014483	-0.57088	7.15742	3.39826	0.065265	0.827507	DHX57	426560
ENSGALG00000013200	-1.05575	2.29598	3.39551	0.0653743	0.827507	GABBR2	420979
ENSGALG00000009525	-0.574344	7.23683	3.39427	0.0654234	0.827507	HAT1	374037
ENSGALG00000007690	-0.632835	5.30038	3.39342	0.0654571	0.827507	TFAP2C	419327
ENSGALG00000001276	1.08469	1.86058	3.39331	0.0654615	0.827507	NA	NA
ENSGALG00000000947	0.713529	8.43726	3.39265	0.0654877	0.827507	FKBP5	421186
ENSGALG00000008043	-0.569018	6.33195	3.39243	0.0654962	0.827507	CORO2B	415561
ENSGALG00000001206	-0.655502	5.0507	3.39077	0.0655625	0.827507	NA	NA
ENSGALG00000028509	1.10227	1.27492	3.39039	0.0655776	0.827507	NA	NA
ENSGALG00000008340	0.771347	4.13403	3.38984	0.0655993	0.827507	FES	429374
ENSGALG00000016841	-0.900478	9.43727	3.38824	0.0656632	0.82752	COL4A1	395530
ENSGALG00000016594	-0.624053	5.38884	3.3771	0.0661081	0.831842	FRMPD4	418640
ENSGALG00000002169	0.635298	7.9188	3.37649	0.0661326	0.831842	PLEKHB2	424758
ENSGALG00000018621	1.10498	0.591519	3.37285	0.0662789	0.832886	NA	NA
ENSGALG00000005913	-0.580479	6.01971	3.36658	0.0665317	0.833262	EEFSEC	416021
ENSGALG00000008512	-0.781476	4.0527	3.36589	0.0665595	0.833262	GRIA3	396138
ENSGALG00000013929	0.677291	8.22719	3.36579	0.0665638	0.833262	PDGFRA	395509
ENSGALG00000022661	1.08497	1.79252	3.36518	0.0665885	0.833262	NA	NA
ENSGALG00000010478	-0.579485	7.36859	3.36146	0.0667391	0.833262	NA	NA
ENSGALG00000001006	-0.597933	5.72093	3.36077	0.0667668	0.833262	NA	NA
ENSGALG00000001161	0.65372	5.04027	3.35968	0.066811	0.833262	FLI1	419723
ENSGALG00000002367	1.07924	1.87907	3.3594	0.0668224	0.833262	NF2L	417537
ENSGALG00000017025	-0.565716	7.11427	3.35801	0.0668788	0.833262	CKAP2	418882
ENSGALG00000005826	-0.816455	3.82968	3.35086	0.06717	0.835786	DLEC1	420418
ENSGALG00000016546	-0.605329	5.60003	3.34992	0.0672085	0.835786	RBBP7	395390
ENSGALG00000015418	-0.960179	2.986	3.34627	0.0673575	0.836064	EPHA6	374008
ENSGALG00000007186	0.858019	3.59008	3.34626	0.0673579	0.836064	C17H9ORF91	417248
ENSGALG00000006804	-0.658744	4.97262	3.34438	0.0674348	0.836229	ODF2L	424524
ENSGALG00000023122	0.867571	3.53175	3.34206	0.06753	0.836364	SULT1B	422661
ENSGALG00000008572	0.568319	6.231	3.3397	0.067627	0.836364	LAMP2	414800
ENSGALG00000000337	0.957714	2.99713	3.33947	0.0676363	0.836364	NA	NA
ENSGALG00000029139	1.08951	1.46727	3.33285	0.0679093	0.83895	NA	NA
ENSGALG00000015056	0.57803	5.99508	3.3228	0.0683256	0.843302	NA	NA
ENSGALG00000027872	-0.56721	7.22553	3.31767	0.0685389	0.845141	STBD1	422637
ENSGALG00000006976	-0.585947	5.83602	3.30899	0.0689019	0.848822	LOC424892	424892
ENSGALG00000008281	-0.712372	4.47292	3.29871	0.0693345	0.853352	NEURL1	423875
ENSGALG00000019553	0.66943	4.823	3.29559	0.0694661	0.854148	SERPINB10	395715
ENSGALG00000014030	-0.978501	2.80976	3.29276	0.0695861	0.854148	CASC1	418206
ENSGALG00000021879	-1.08588	1.20438	3.29257	0.0695939	0.854148	NA	NA
ENSGALG00000012691	-0.598599	5.6202	3.2882	0.0697794	0.855626	ALDH1L2	418078
ENSGALG00000011681	-0.579023	7.46076	3.27913	0.0701659	0.859565	DEPDC7	421593
ENSGALG00000027598	0.958238	2.93023	3.27441	0.0703684	0.861244	LY96	420189
ENSGALG00000006593	-1.06493	1.86007	3.27125	0.0705039	0.8621	CLDN18	429135
ENSGALG00000017715	-0.553539	6.52264	3.26791	0.0706476	0.862649	TINAGL1	430648
ENSGALG00000006210	-0.567888	6.09791	3.26716	0.0706799	0.862649	ID1	395282
ENSGALG00000017272	0.680544	8.31644	3.26457	0.0707914	0.863209	VWF	419031
ENSGALG00000012714	0.588426	5.72757	3.2594	0.071015	0.864921	TXNRD1	418082
ENSGALG00000029006	-0.603135	7.73943	3.25829	0.0710633	0.864921	SYPL1	417708
ENSGALG00000008963	-0.55111	6.90217	3.25186	0.0713425	0.866883	DBF4	420536
ENSGALG00000000956	1.08266	0.998284	3.25154	0.0713562	0.866883	CCL4	395468
ENSGALG00000004704	-0.66817	4.78886	3.24463	0.071658	0.869746	TDRD12	768954
ENSGALG00000007713	0.992641	2.65295	3.24173	0.0717848	0.870482	CD300A	422107
ENSGALG00000007395	1.10453	0.0171377	3.23758	0.071967	0.871885	ABCC2	423828
ENSGALG00000013448	-0.555746	6.33016	3.23603	0.0720349	0.871885	PARD3B	426120
ENSGALG00000028708	0.652697	4.92573	3.23457	0.0720993	0.871885	FAM107B	426376
ENSGALG00000027429	0.749501	4.15567	3.23193	0.0722156	0.871909	HSD17B1	395641
ENSGALG00000012146	0.632962	5.12149	3.22836	0.0723732	0.871909	MGAT3	418013
ENSGALG00000021559	1.06387	1.71661	3.22664	0.0724493	0.871909	CD14	100194427
ENSGALG00000010224	0.84611	3.56644	3.22602	0.0724767	0.871909	GLIPR1L	417862
ENSGALG00000016301	-0.721914	4.33981	3.22561	0.0724946	0.871909	NA	NA
ENSGALG00000026052	1.03154	2.25998	3.22257	0.0726293	0.871909	NA	NA
ENSGALG00000017099	-0.698113	4.5184	3.22147	0.0726785	0.871909	RASL11A	418932
ENSGALG00000001381	-0.676361	8.31893	3.22135	0.0726835	0.871909	ACTG1	415296
ENSGALG00000003407	-0.547585	6.82277	3.22103	0.0726977	0.871909	DUS2	415712
ENSGALG00000015944	0.547331	6.75732	3.21937	0.0727717	0.872001	RIMS1	421867
ENSGALG00000011654	1.07979	0.523508	3.21528	0.0729536	0.872906	ACPP	776390
ENSGALG00000008392	-0.563032	6.10221	3.21469	0.0729799	0.872906	CFAP43	423879
ENSGALG00000001560	-0.895723	3.2579	3.20782	0.0732869	0.875782	NA	NA
ENSGALG00000002655	0.546089	6.74922	3.20612	0.0733633	0.8759	ITGAV	396420
ENSGALG00000005505	0.577217	5.82325	3.20273	0.0735153	0.876918	PIK3CB	424826
ENSGALG00000012475	-1.05214	1.85539	3.19576	0.0738295	0.878465	NA	NA
ENSGALG00000023772	-0.753365	4.10362	3.19572	0.0738313	0.878465	HSPB7	430280
ENSGALG00000000299	-0.547575	6.50458	3.19541	0.0738452	0.878465	PKP1	421158
ENSGALG00000015986	-0.798942	3.81603	3.19181	0.0740081	0.878951	DONSON	418504
ENSGALG00000004940	-0.597037	5.51171	3.19155	0.0740198	0.878951	TAMM41	427581
ENSGALG00000007781	-1.08772	0.129043	3.18757	0.0742004	0.879253	GAL3ST1	417006
ENSGALG00000009444	0.544169	6.72756	3.18344	0.0743881	0.879253	HHIPL2	421339
ENSGALG00000005795	1.0698	1.03925	3.18078	0.074509	0.879253	CYP2C23a	414746
ENSGALG00000000694	0.69542	4.50307	3.18037	0.0745277	0.879253	NA	NA
ENSGALG00000004545	-0.63654	5.02659	3.17601	0.0747268	0.879253	WDR72	427497
ENSGALG00000003114	-0.758017	4.05508	3.17472	0.0747861	0.879253	NOG	373912
ENSGALG00000009754	0.697992	4.47876	3.17405	0.0748166	0.879253	HK2	374044
ENSGALG00000000837	-0.694919	4.49933	3.17346	0.0748436	0.879253	FKBP6	417460
ENSGALG00000028058	0.829268	9.21976	3.17283	0.0748727	0.879253	NA	NA
ENSGALG00000005278	0.545015	6.5387	3.17256	0.0748852	0.879253	CDH11	415797
ENSGALG00000016438	-0.701247	4.44654	3.16889	0.0750533	0.879253	MELK	428391
ENSGALG00000008656	0.997837	2.51181	3.1678	0.0751036	0.879253	ICOS	424105
ENSGALG00000001527	-0.546852	6.42972	3.1663	0.0751727	0.879253	VWA1	419413
ENSGALG00000025972	-0.554033	6.21244	3.1657	0.0752001	0.879253	NA	NA
ENSGALG00000007048	-0.544606	6.95397	3.16472	0.0752452	0.879253	SYNM	395599
ENSGALG00000007889	-0.55311	6.22822	3.16354	0.0752996	0.879253	NA	NA
ENSGALG00000012495	-0.821659	3.65914	3.16344	0.0753042	0.879253	NA	NA
ENSGALG00000005650	1.06811	0.935859	3.16319	0.075316	0.879253	GIMAP1	429681
ENSGALG00000010976	0.642071	4.95723	3.16144	0.0753966	0.879253	CCDC126	420619
ENSGALG00000028204	0.582305	7.62376	3.15953	0.075485	0.879253	GPX1	100857115
ENSGALG00000008525	0.54231	6.82083	3.15905	0.0755071	0.879253	ABHD12	421249
ENSGALG00000000424	0.601446	5.41367	3.15866	0.075525	0.879253	CMTM3	414829
ENSGALG00000016294	-0.651301	4.8615	3.15743	0.0755822	0.879253	HMGCLL1	421886
ENSGALG00000006751	0.541459	6.78874	3.15072	0.0758936	0.881887	THY1	378897
ENSGALG00000027694	0.547644	6.34938	3.14966	0.0759427	0.881887	LOC100857892	100857892
ENSGALG00000023485	1.014	2.31283	3.1444	0.0761879	0.883954	NA	NA
ENSGALG00000007472	1.01728	2.25146	3.13671	0.0765482	0.886291	LOC101750175	101750175
ENSGALG00000012541	-0.996703	2.47214	3.13642	0.0765615	0.886291	MB	418056
ENSGALG00000025825	-0.604103	5.34973	3.13579	0.0765914	0.886291	NA	NA
ENSGALG00000015519	-0.831954	3.57385	3.13229	0.0767558	0.88738	NA	NA
ENSGALG00000009650	-0.658923	8.26708	3.13092	0.0768204	0.88738	PALLD	422428
ENSGALG00000009895	-0.82116	3.63464	3.1283	0.0769441	0.88803	GRIP1	427863
ENSGALG00000013607	-0.543956	6.40379	3.12656	0.0770263	0.888199	FBXO5	421642
ENSGALG00000010232	-0.543256	7.04694	3.12352	0.0771697	0.889073	VRTN	423350
ENSGALG00000013086	0.902836	3.1395	3.12158	0.077262	0.889358	IKZF1	395974
ENSGALG00000024370	-1.06058	0.869109	3.12004	0.0773349	0.889419	NA	NA
ENSGALG00000009012	-0.669978	4.65183	3.11482	0.0775833	0.891496	ZNF385B	424124
ENSGALG00000012454	0.894961	3.17848	3.10879	0.077871	0.893273	CYTH4	418043
ENSGALG00000015288	-0.568016	5.83208	3.10813	0.0779024	0.893273	RIOK2	427278
ENSGALG00000005736	0.587631	5.52356	3.10032	0.0782768	0.893273	BLOC1S6	415447
ENSGALG00000000893	-0.64169	4.89558	3.09932	0.0783248	0.893273	TAT	415884
ENSGALG00000010293	0.942445	2.85671	3.09891	0.0783448	0.893273	RBP	396449
ENSGALG00000011565	-0.689848	4.47395	3.09886	0.0783472	0.893273	TDRD9	423488
ENSGALG00000001256	0.673858	4.60489	3.09762	0.0784068	0.893273	NLRC5	100857413
ENSGALG00000022720	-1.05546	0.853345	3.09614	0.0784783	0.893273	NA	NA
ENSGALG00000011715	1.06274	10.4988	3.09415	0.078574	0.893273	HSPA2	423504
ENSGALG00000007566	-1.04679	1.49722	3.09305	0.0786273	0.893273	NA	NA
ENSGALG00000016032	-0.571607	5.74729	3.0913	0.078712	0.893273	FBXO43	420245
ENSGALG00000004487	0.733282	4.15089	3.09103	0.0787249	0.893273	PAPPA2	429071
ENSGALG00000001662	-0.784183	3.82644	3.09048	0.0787514	0.893273	ATP10B	416159
ENSGALG00000016651	0.587418	5.51084	3.08917	0.0788148	0.893273	TDH	422034
ENSGALG00000028459	1.05813	0.644581	3.08899	0.0788239	0.893273	FAM180A	772003
ENSGALG00000015920	0.580354	5.6117	3.08803	0.07887	0.893273	OTUD6B	420222
ENSGALG00000022706	0.557645	7.40628	3.08571	0.0789826	0.893273	NA	NA
ENSGALG00000005410	0.678362	4.55522	3.0839	0.0790706	0.893273	WNT5A	395703
ENSGALG00000007014	1.05815	0.670971	3.08344	0.079093	0.893273	PYROXD2	425345
ENSGALG00000012997	-1.02679	1.97384	3.08338	0.0790958	0.893273	DNAH5	420921
ENSGALG00000010806	-0.578201	5.63248	3.08107	0.0792083	0.893776	RIN3	423417
ENSGALG00000005938	-0.802596	3.70629	3.07889	0.0793145	0.894208	NA	NA
ENSGALG00000006242	-0.544553	6.2456	3.07478	0.0795155	0.895103	PABPN1	769028
ENSGALG00000008222	0.592558	5.42297	3.07448	0.0795299	0.895103	SLC26A5	417715
ENSGALG00000009266	0.90748	3.06057	3.06962	0.0797682	0.895541	FGA	396307
ENSGALG00000021041	-0.534362	6.68457	3.06945	0.0797764	0.895541	SCYL3	424396
ENSGALG00000000441	-1.05281	0.683474	3.06831	0.0798325	0.895541	KCNA10	395116
ENSGALG00000004369	-0.607187	5.23178	3.06813	0.0798412	0.895541	PYGO1	415408
ENSGALG00000026181	-0.548009	7.28178	3.06551	0.0799698	0.896221	FAM40B	416676
ENSGALG00000023396	-0.995301	2.36674	3.05915	0.0802838	0.898974	ASPHD2	425447
ENSGALG00000008508	-0.534365	6.57755	3.05706	0.0803871	0.898986	PYGB	421248
ENSGALG00000012875	-0.573264	7.63196	3.0551	0.0804843	0.898986	WEE2	427918
ENSGALG00000011164	0.611678	5.16677	3.05498	0.0804899	0.898986	CHN2	428437
ENSGALG00000014425	-0.587591	7.77645	3.05276	0.0806003	0.899449	NCAPG	422822
ENSGALG00000027492	-0.569627	5.7208	3.05123	0.0806761	0.899449	C14ORF80	424373
ENSGALG00000005599	-0.532373	6.74532	3.04882	0.0807958	0.899449	UGT8L	428949
ENSGALG00000010643	-0.578254	7.69005	3.04864	0.0808048	0.899449	ZYG11B	424645
ENSGALG00000012391	0.718538	4.21716	3.04563	0.0809548	0.900357	NA	NA
ENSGALG00000001617	-0.769441	3.87828	3.03812	0.0813301	0.902245	CAMKK1	771003
ENSGALG00000027023	1.01525	2.05324	3.03733	0.0813698	0.902245	LOC100859682	100859682
ENSGALG00000016285	0.633393	4.91565	3.03682	0.0813955	0.902245	GK	418589
ENSGALG00000010680	-0.531302	6.77457	3.0361	0.0814315	0.902245	TTC7B	423407
ENSGALG00000008709	1.02841	1.76405	3.03318	0.081578	0.902245	MCOLN3	429091
ENSGALG00000012795	-0.533652	6.98963	3.03134	0.0816706	0.902245	RIOK1	420870
ENSGALG00000005628	-0.658979	4.66807	3.03119	0.0816782	0.902245	COL9A3	396242
ENSGALG00000007355	0.552103	7.39918	3.03022	0.0817267	0.902245	NA	NA
ENSGALG00000022750	1.06184	0.0501192	3.02748	0.081865	0.902245	GPR18	100858263
ENSGALG00000014210	-0.53069	6.67497	3.02729	0.0818748	0.902245	GNPDA2	422772
ENSGALG00000029030	1.05201	0.34516	3.02721	0.0818789	0.902245	NA	NA
ENSGALG00000016909	0.652361	4.71892	3.02105	0.08219	0.904032	NDFIP2	418803
ENSGALG00000001629	0.563983	5.76506	3.02006	0.0822403	0.904032	LOC417345	417345
ENSGALG00000013346	-0.71062	4.24897	3.01928	0.08228	0.904032	LOC426037	426037
ENSGALG00000025810	-0.549666	6.01573	3.01857	0.0823159	0.904032	CCNB3	396167
ENSGALG00000017053	0.664325	4.60969	3.01657	0.0824177	0.904395	SPG20	418902
ENSGALG00000008231	-0.54305	7.27477	3.01483	0.0825063	0.904613	PACSIN3	423186
ENSGALG00000029020	0.533143	6.41977	3.00716	0.0828973	0.907695	PPAPDC1A	428987
ENSGALG00000009512	0.708587	8.66663	3.00661	0.0829254	0.907695	NA	NA
ENSGALG00000008072	-0.546672	7.35249	3.00485	0.0830157	0.907929	CHRDL1	373985
ENSGALG00000011708	-0.925813	9.85788	3.00302	0.0831092	0.908196	MYLK	396445
ENSGALG00000010252	-0.861433	3.28538	3.00078	0.0832245	0.908701	KRT80	431302
ENSGALG00000026510	0.78537	3.74767	2.99897	0.0833173	0.90896	LOC100858751	100858751
ENSGALG00000005610	-0.56097	5.77886	2.99762	0.083387	0.908967	SLC44A3	424486
ENSGALG00000028410	-0.84753	3.36038	2.98867	0.0838488	0.912137	CHRNA1	395608
ENSGALG00000026698	-1.03227	1.27437	2.98833	0.0838664	0.912137	FEV	100857480
ENSGALG00000005868	0.682204	4.43584	2.98796	0.0838859	0.912137	RAP1GAP2	427841
ENSGALG00000023821	0.940973	2.73922	2.98548	0.0840146	0.912783	DHX58	100858653
ENSGALG00000008611	0.600406	5.21291	2.98357	0.0841137	0.913105	ZBTB33	422367
ENSGALG00000013281	-0.875973	3.17406	2.97815	0.0843956	0.914296	RSPH4A	422717
ENSGALG00000017194	0.987611	2.3021	2.97788	0.0844096	0.914296	TRPC6	418989
ENSGALG00000007522	0.57334	5.55837	2.97746	0.0844319	0.914296	ABCC3	422099
ENSGALG00000000327	0.619683	4.98035	2.967	0.0849793	0.918681	FBN3	395079
ENSGALG00000017214	-0.957759	2.57684	2.96609	0.0850272	0.918681	HEPHL1	418998
ENSGALG00000026483	-0.569927	5.58879	2.9646	0.0851055	0.918681	TDRD6	428669
ENSGALG00000028520	0.800445	9.2164	2.96327	0.0851755	0.918681	CST3	396497
ENSGALG00000007406	-1.03927	0.321383	2.96307	0.0851859	0.918681	TMPRSS4	770454
ENSGALG00000017128	-0.52709	6.49527	2.96028	0.0853332	0.919516	NA	NA
ENSGALG00000009481	-1.02772	1.20873	2.95756	0.0854768	0.92031	NA	NA
ENSGALG00000027655	-0.636819	4.79653	2.95528	0.0855977	0.920857	TRABD2B	424623
ENSGALG00000004829	-0.545778	5.97149	2.95148	0.0857991	0.92227	ATP2B2	415958
ENSGALG00000007493	-0.524153	6.85418	2.94977	0.0858899	0.922493	NSDHL	422302
ENSGALG00000010396	-1.03001	0.695966	2.94272	0.0862654	0.925048	NA	NA
ENSGALG00000007972	-0.58292	5.37783	2.94266	0.0862684	0.925048	TRPC5	422337
ENSGALG00000012382	-1.01153	1.77363	2.93926	0.0864503	0.925606	NA	NA
ENSGALG00000002786	0.984406	2.24919	2.93906	0.0864612	0.925606	PSTPIP1	415349
ENSGALG00000014960	-0.572927	5.50163	2.93323	0.0867739	0.927167	POC5	427210
[truncated: 11,927 more rows]
