# Supplementary material for: Identification of key genes and molecular mechanisms associated with low egg production of broiler breeder hens in ad libitum
Source: BMC Genomics. 2019 May 22;20:408. doi: 10.1186/s12864-019-5801-3 (PMC6532148; doi:10.1186/s12864-019-5801-3)
Supplement: Supplementary file 3 — Table S3. The tissue specifically expressed genes (TPM ≥ 500) in three tissues of ad libitum group. (XLSX 215 kb) [file 12864_2019_5801_MOESM3_ESM.xlsx]

## Sheet: limit
Table S3. The tissue specifically expressed genes (TPM≥500) in three tissues of restricted feeding group
adipose vs ovary and liver						ovary vs adipose and liver						liver vs adipose and ovary
Ensemble ID	symbol	F1724.genes.results	F6709.genes.results	F6710.genes.results		Ensemble ID	symbol	M1724.genes.results	M6709.genes.results	M6710.genes.results		Ensemble ID	symbol	G1724.genes.results	G6709.genes.results	G6710.genes.results
ENSGALG00000023395	PLIN1	113112	69156	179150		ENSGALG00000015908	COL12A1	26942	3922	1381		ENSGALG00000016491	APOB	639324	941083	624678
ENSGALG00000015767	FABP4	92617	73340	99069		ENSGALG00000014877	ZOV3	22901	23336	12421		ENSGALG00000009262	FGB	197905	117589	119863
ENSGALG00000004724		40752	32599	54716		ENSGALG00000011086	ACTA1	17937.8	976	2649		ENSGALG00000009268	FGG	155275	109366	95608
ENSGALG00000002637	RBP7	26774	27799	33882		ENSGALG00000007113	TNC	17420	1548	2183		ENSGALG00000004141	LBFABP	127651	64397	80038
ENSGALG00000020342	ABHD12B	19710.9	10615	35519		ENSGALG00000011663	FNDC1	13751	2104	2184		ENSGALG00000020772		127087	190104	156679
ENSGALG00000015764	FABP5	13978	16191	15887		ENSGALG00000008747	ITGA8	13005	3188	1995		ENSGALG00000009266	FGA	124804	107569	88881
ENSGALG00000004418	SS2R	11253	8080	5799		ENSGALG00000005551	DKK3	12726	3731	4360		ENSGALG00000019845	GAL9	112518	86859	72915
ENSGALG00000009396	CAV2	7405	5953	10561		ENSGALG00000028946	CSRP2	10936	3220	4644		ENSGALG00000002397	PSPH	102281	94910	89513
ENSGALG00000012547	ACVR1C	6542.82	9420.76	6147.25		ENSGALG00000008141	COL4A5	10802	9583	6198		ENSGALG00000003512	SPINK7	102207	49560	74162
ENSGALG00000000644	NFASC	5588	5655	6643		ENSGALG00000004161	CCNB2	10169	30527	27239		ENSGALG00000009118	PIT54	95968	70750	92396
ENSGALG00000011404	HOPX	5241	8440	8335		ENSGALG00000008266	COL4A6	8200.41	6003	2958.27		ENSGALG00000003957	APOH	87118	72307	90872
ENSGALG00000004974	PPAR	5094	2028	5383		ENSGALG00000024368	AMH	7700	21573	13447		ENSGALG00000012250		83719.8	60244	91571.7
ENSGALG00000002555	RET	5061	5728	3756		ENSGALG00000016797	FHL2	7426	1152	2204		ENSGALG00000011287		79050	42127	63298
ENSGALG00000026795	KIAA0040	4716	2821	5185		ENSGALG00000010448	LTBP1	6881.81	4022.71	2533.26		ENSGALG00000008601	AHSG	67204	37601	86338
ENSGALG00000005204		4686	5464	8500		ENSGALG00000019719	KRT19	6740	3145	3168		ENSGALG00000010293	Rd	62664	72729	44693
ENSGALG00000009638	ANO6	4642	6316	2205		ENSGALG00000005692	CRISPLD2	6279	1245	1835		ENSGALG00000015143	TTR	55811	32848	56380
ENSGALG00000000674	MYO1D	4612	4027	4352		ENSGALG00000014999	MAP1B	5778	8361	7170		ENSGALG00000011612	GC	54911	56599	51395
ENSGALG00000009393	CAV1	3943	3906	3552		ENSGALG00000000314	NEFL	5195	8180	10669		ENSGALG00000008332	F2	54029	48356	54756
ENSGALG00000009321	WIPF1	3888	2571	1906		ENSGALG00000012790	DSP	5194	11946	7526		ENSGALG00000004293		52697	45233	47808
ENSGALG00000023142	EP3	3796	2827	5243		ENSGALG00000013414	PDLIM3	5052	560	661		ENSGALG00000006629	RBP4	48878	48698	35473
ENSGALG00000005554	ADIPOQ	3781	3742	4226		ENSGALG00000016411	col14A1	4919	2821	1392		ENSGALG00000004343	HPD	44328	32947	38080
ENSGALG00000026311	OCC-1	3757	2871	5189		ENSGALG00000028186	RERG	4877	1720	1358		ENSGALG00000022964		43756.2	31203.2	43977.3
ENSGALG00000017065	STARD13	3740	3396	1925		ENSGALG00000016281	DMD	4813	5315	4148		ENSGALG00000003589	VTN	41423	37690	42640
ENSGALG00000009523	CNTN1	3602	5565	5078		ENSGALG00000002428	ZP2	4768	14399	15296		ENSGALG00000012613	FBP1	40581	28317	35186
ENSGALG00000004476	SEMA3G	3580	2005	3461		ENSGALG00000000750	CAPN5	4659	5807	3302		ENSGALG00000001697		40461	22797	18766
ENSGALG00000005553	NLGN3	3239	2968	2515		ENSGALG00000026159	PDLIM7	4622	735	1707		ENSGALG00000012748	ELOVL2	40135	28884	33596
ENSGALG00000004893	TMEM119	3142	2195	6133		ENSGALG00000007048	SYNM	4516	1509	1258		ENSGALG00000023760	CHIA	38686.6	39010.3	13432.5
ENSGALG00000028063	LOX	3003	4322	3277		ENSGALG00000004665	KPNA7	4480	7192	10349		ENSGALG00000008973	AMBP	32875	24792	27662
ENSGALG00000010259	COL28A1	2993	5283	1353		ENSGALG00000011200	THBS2	4399	2576	1263		ENSGALG00000006833	ITIH2	28339	28934	33659
ENSGALG00000002562	ARAP3	2958	2776	2416		ENSGALG00000021009	FOXL2	4363	7750	10976		ENSGALG00000000919	PIGR	28279	42847	39268
ENSGALG00000027639	RGMA	2949	1690	3088		ENSGALG00000012947	CAPRIN2	4159	9844	10422		ENSGALG00000001396	SERPIND1	26010	19323	25514
ENSGALG00000011706	ACKR4	2933	5234	7716		ENSGALG00000003584	KPNA2	4145	9389	10052		ENSGALG00000005099	ogchi	23665	5940	7219
ENSGALG00000016718	ADGRF5	2896	5609	2785		ENSGALG00000013069	BPGM	3822	8108	8482		ENSGALG00000016592	PRPS2	23396	26171	24943
ENSGALG00000015835	GRIK1	2892	1914	2857		ENSGALG00000014261	UCH-L1	3699	8497	9528		ENSGALG00000004518		22751	18463	19598
ENSGALG00000002564	RGS4	2852	1275	2989		ENSGALG00000028264	TMEM55A	3672	7465	9112		ENSGALG00000020160	ADH6	22680.2	22208	16380.3
ENSGALG00000009754	HK2	2823.18	2698.6	2884.33		ENSGALG00000008121	CYP17A1	3633	14218	5413		ENSGALG00000023953		22156	12248	10509
ENSGALG00000010163	LGR5	2717	935	3356		ENSGALG00000016369	FBXO32	3601	3860	3720		ENSGALG00000023070	SERPINA1	21253	10964	18162
ENSGALG00000027471	MFAP5	2675	6804	4450		ENSGALG00000001472	JAM3	3572	2429	1510		ENSGALG00000008678	KNG1	21083	20461	16736
ENSGALG00000005257	VCAM1	2564	3637	1421		ENSGALG00000007839	NCAM1	3535	1628	1460		ENSGALG00000010018		21016	31997	18920
ENSGALG00000005077	F8	2543	3497	1297		ENSGALG00000007964	GATSL3	3524	8630	9480		ENSGALG00000008905	HABP2	20349	18646	19849
ENSGALG00000001795	GFRA2	2535	500	3311		ENSGALG00000012089	C14orf37	3517	6840	6766		ENSGALG00000004129	SPP2	20348	13991	27405
ENSGALG00000008335	PHTF2	2464	1523	3460		ENSGALG00000011994	SYNPO2	3439	1168	693		ENSGALG00000012204		20011	31488	21156
ENSGALG00000026582	SOX18	2342	2976	2910		ENSGALG00000000939	CDON	3406	1072	1106		ENSGALG00000004591	SERPINC1	18298	18899	18443
ENSGALG00000029142	ORMDL3	2320	2406	2051		ENSGALG00000016595	TRIM35	3320	7743	8141		ENSGALG00000010850	C8A	17894	7249	6058
ENSGALG00000012146	MGAT3	2319	1926	1106		ENSGALG00000010255	NASP	3299	5767	7839		ENSGALG00000002479	MAT1A	17304	26580	16745
ENSGALG00000010794	MEOX2	2304	3247	2179		ENSGALG00000026802	TUBB2A	3294.82	4484.57	6444.99		ENSGALG00000011273		17096	10259	11758
ENSGALG00000027651	SEMA6C	2273	2283	2822		ENSGALG00000000627	DNAJC11	3279	5829	6851		ENSGALG00000002493		16828	9070	10401
ENSGALG00000000957	ESAM	2229	1684	2235		ENSGALG00000005632	MRVI1	3270	917	1202		ENSGALG00000016076	DPYS	15663	13424	16113
ENSGALG00000004820	FAM57A	2216	1600	3039		ENSGALG00000012802	F13A1	3153	1285	917		ENSGALG00000010969	SERPINA4	15036	12140	16500
ENSGALG00000008060	PRKAR2B	2171	1021	1707		ENSGALG00000009064	FZD1	3150	1998	1711		ENSGALG00000010979		14785	11824.6	8584
ENSGALG00000015077	ARHGAP31	2159	3436	1014		ENSGALG00000004790	WNT4	3140	6830	7463		ENSGALG00000016724	RGN	14763	11116	12920
ENSGALG00000005360	CA4	2110	1761	1311		ENSGALG00000015469	IGSF3	3138.16	980.16	599.47		ENSGALG00000015207	F5	14623	15520	13163
ENSGALG00000026276	TCF15	2103.73	1912.27	2112.66		ENSGALG00000027247	EOMES	3091	4794	6182		ENSGALG00000004511		14157	18667	13537
ENSGALG00000008359	CD93	2098	1925	1545		ENSGALG00000008455	SEMA3C	3066	1216	1262		ENSGALG00000000893	TAT	14007	21667	15942
ENSGALG00000017091	FLT1	2065	2213	1422		ENSGALG00000004048	PTPRS	3023	1757	1252		ENSGALG00000011455	CL2	13705	8841	14877
ENSGALG00000024470	CCLI5	2042	979	2149		ENSGALG00000014419	SLIT2	2951	978	947		ENSGALG00000015937	LFABP	13612	6342	3421
ENSGALG00000002540	RGS2	2036	985	2365		ENSGALG00000013244	ABCC9	2924	1616	916		ENSGALG00000012377	HNMT	13483	11210	9237
ENSGALG00000019054	NAALAD2	2030	1566	1290		ENSGALG00000010316	FRAS1	2918	1465	1019		ENSGALG00000014252		13350	8357	10976
ENSGALG00000028795	CADM3	2010	2043	963		ENSGALG00000002355	RBPMS2	2890	2869	4018		ENSGALG00000026051		13277	4443.29	10050.1
ENSGALG00000029069	AHNAK	1968	6055	1167		ENSGALG00000013626	GMNN	2877	6369	7338		ENSGALG00000000293		13079.2	12312	13920.6
ENSGALG00000009437	MECOM	1930.45	1707.35	1525.24		ENSGALG00000006271	RACGAP1	2877	5786	6366		ENSGALG00000010853	C8B	12899	8074	5746
ENSGALG00000027955		1906.06	1620.71	809.53		ENSGALG00000016455	GREB1	2855	2549	1537		ENSGALG00000028221		12734	10939	11878
ENSGALG00000029047	TMEM204	1906	1931	1217		ENSGALG00000002781	BRCA1	2852	7609	8145		ENSGALG00000010978	ANGPTL3	12581	7219	12437
ENSGALG00000013814	IMPA2	1882	1391	1603		ENSGALG00000005982	KLHL13	2821	5527	7072		ENSGALG00000005795	CYP2H1	11688.2	22590.2	35412.7
ENSGALG00000003149	ITPR3	1877	1785	814		ENSGALG00000015403	EPHA3	2752	1206	790		ENSGALG00000021450		11343.5	10016.6	9339.61
ENSGALG00000026022	CREG2	1859	1527	2321		ENSGALG00000001971	UBE2O	2749	5851	5893		ENSGALG00000012754	PAH	10649	10710	11411
ENSGALG00000000558	SLC1A6	1847	1826	2004		ENSGALG00000015529	WFS1	2722	5721	4243		ENSGALG00000006627	UPB1	10450	6083	8239
ENSGALG00000023689	ASS1	1845	2322	2266		ENSGALG00000005676	TTC28	2716	3976	2470		ENSGALG00000016805	SULT1C	10061	9222	8080
ENSGALG00000028797	PPP1R1B	1824	1262	2161		ENSGALG00000009971	CDC20	2665	6545	6708		ENSGALG00000009730	SLC38A4	9796	17683	10515
ENSGALG00000006190	FHL1	1796	2787	4167		ENSGALG00000028056	RRP36	2644	3961	3451		ENSGALG00000026646	C4	9705	7783	8346
ENSGALG00000001329	EPB41	1791	2769	799		ENSGALG00000002118	CO6	2605	579	1071		ENSGALG00000002688	NME4	9686	8598	10683
ENSGALG00000007193	HRASLS	1788	712	1803		ENSGALG00000017074	ZAR1	2599	3988	5276		ENSGALG00000002960	HMGCS2	9309	12436	11665
ENSGALG00000027621		1742	511	3551		ENSGALG00000005603	NACAD	2545	2908	4309		ENSGALG00000013967	NUDT5	9242	4642	7193
ENSGALG00000009360	CAPN2	1734	2250	1938		ENSGALG00000005203	OLFM3	2526	1741	1201		ENSGALG00000002988	PHGDH	8877	12258	10218
ENSGALG00000004575	STARD8	1719	1648	1185		ENSGALG00000010129	PLK3	2523	5195	5963		ENSGALG00000028894		8519.07	3856.02	7318.18
ENSGALG00000003733	LIFR	1705	2585	1445		ENSGALG00000014970	FSTL1	2488	1452	713		ENSGALG00000028748		8392	11329	6003
ENSGALG00000005812		1705	983	1849		ENSGALG00000008621	NRP2	2468	1471	595		ENSGALG00000008608	FETUB	8295	3710	6861
ENSGALG00000004722	ASPN	1693	777	2221		ENSGALG00000003510	UCK2	2467	5065	5780		ENSGALG00000020390		8243	6780	6955
ENSGALG00000028822	RNF152	1684	1083	1138		ENSGALG00000012300	RAB32	2447	4768	5443		ENSGALG00000004050	CYP1A2	8108	5107	4940
ENSGALG00000029175	EFNB2	1683	1218	1201		ENSGALG00000011643	UTP20	2441.71	4081.43	3274.21		ENSGALG00000010434	CP	8011	8756	5728
ENSGALG00000014150	FCGBP	1679	1773	3361		ENSGALG00000007768	AURKA	2438	6257	6687		ENSGALG00000016985	CPB2	7973	6594	5490
ENSGALG00000001702	EXOC3L1	1648	1255	1519		ENSGALG00000004638	HEPH	2428	3901	3949		ENSGALG00000011414	AMDHD1	7886.13	5018.96	4986.48
ENSGALG00000014485	LDB2	1594	1547	1717		ENSGALG00000013583	FAM114A1	2424	2293	2354		ENSGALG00000016667	GAL10	7724	11197	13321
ENSGALG00000020956	SCARF2	1573	1264	1392		ENSGALG00000003141	SMAP2	2410	5611	7011		ENSGALG00000013992		7332.3	11572.8	8788.96
ENSGALG00000002521	UBA7	1571	1176	1766		ENSGALG00000029006	SYPL1	2390	4724	6378		ENSGALG00000025857		7277.15	9063	6656.39
ENSGALG00000017244	PRSS23	1554	2339	1380		ENSGALG00000006104	ADAMTSL3	2390	2096	1204		ENSGALG00000010427	TM4SF4	7081	5553	7510
ENSGALG00000008632	ACSS1	1553	2054	1300		ENSGALG00000002563	TPM4	2333	1448	1849		ENSGALG00000012126	CFI	6928	7616	6566
ENSGALG00000002121	PLEKHN1	1548.8	994.87	1296.46		ENSGALG00000006631	TICRR	2319	5359	5375		ENSGALG00000002507	MBL2	6892	3859	4559
ENSGALG00000005688	DNASE1L3	1543	939	1112		ENSGALG00000010053	PTPRF	2308	2465	1441		ENSGALG00000020388		6678	2182	646
ENSGALG00000003424	LMX1A	1539	1508	1853		ENSGALG00000007226	OSTN	2304	610	939		ENSGALG00000015504	TTPA	6669	7712	6810
ENSGALG00000015008	ZNF366	1504	1576	1382		ENSGALG00000005122	MYO1H	2291	4525	5825		ENSGALG00000008840	ACSL5	6622	2515	7713
ENSGALG00000008361	THBD	1492	2314	1334		ENSGALG00000005138	KCTD10	2278	4063	3445		ENSGALG00000019277	SLCO1B3	6513	4391	5841
ENSGALG00000027364	HEY1	1483	1730	1444		ENSGALG00000012984	MYO5B	2276	3407	4460		ENSGALG00000003765	A1CF	6352	6180	6318
ENSGALG00000001846		1457.14	2036.27	1599.62		ENSGALG00000016287	NR0B1	2253	2471	2146		ENSGALG00000020391	SERPINA10	6232	3115	3916
ENSGALG00000003389	GILT	1457	2297	1867		ENSGALG00000005547	PIK3AP1	2248	4072	4814		ENSGALG00000013149	MOCOS	6141	9608	5539
ENSGALG00000001621	cldn5	1447	1831	1720		ENSGALG00000013742	EZR	2247	4449	4578		ENSGALG00000028886		6098	6738	5983
ENSGALG00000003026	MKL2	1444	1632	642		ENSGALG00000011681	DEPDC7	2227	4466	5136		ENSGALG00000004449	cyp3A37	5925	18671	7659
ENSGALG00000002678	CSPG4	1430	1695	1304		ENSGALG00000013207	CTNNAL1	2214	2539	2677		ENSGALG00000015432	CYP7A1	5883	1616	4025
ENSGALG00000008216	ANXA4	1426	1367	1211		ENSGALG00000008786	NBEAL1	2213	3612	2645		ENSGALG00000015623	HGFAC	5821	5922	4782
ENSGALG00000015440	RCSD1	1423	2020	1486		ENSGALG00000006267	TPX2	2210	3773	4434		ENSGALG00000008795	GPAM	5805	2744	8323
ENSGALG00000027208	SHROOM4	1422	1441	1415		ENSGALG00000014425	NCAPG	2194	5187	6040		ENSGALG00000002987	SERPINF2	5802	7515	6451
ENSGALG00000026285	FITM2	1414	1798	1552		ENSGALG00000027641	DUSP14	2183	4223	4562		ENSGALG00000024487	C8orf22	5793	11712	5848
ENSGALG00000010537	CDKN2C	1384	790	1742		ENSGALG00000006121	PIK3C2A	2168	4183	3328		ENSGALG00000005057	ADK	5557	4837	4423
ENSGALG00000004986	CERCAM	1377	955	856		ENSGALG00000008198	TPCN3	2162	4447	5446		ENSGALG00000014659		5332	4522	4134
ENSGALG00000001407	ADAMTS15	1360	1391	1273		ENSGALG00000027311	NGFR	2145	4498	5010		ENSGALG00000010303		5320	5048	6117
ENSGALG00000003172	SLC16A9	1345.18	1036	1444		ENSGALG00000000317	NEFM	2143	2982	4250		ENSGALG00000008845	HAO1	5317	3304	4325
ENSGALG00000001161	FLI1	1338	1988	1083		ENSGALG00000009404	DISP1	2125	1845	1595		ENSGALG00000004196		5288.52	3893.91	5360.68
ENSGALG00000026845		1308.88	1552.95	1218.52		ENSGALG00000003064	TADA1L	2120	3442	4181		ENSGALG00000005000	COMTD1	5264	2923	5251
ENSGALG00000018934	ACVRL1	1289	1219	1151		ENSGALG00000001847	BICC1	2096	4193	3175		ENSGALG00000010432	GSTZ1	5201	2740	4403
ENSGALG00000002473	GPR157	1288	793	1455		ENSGALG00000017077	HSPH1	2094	3324	3615		ENSGALG00000023435	GATM	5179	628	4195
ENSGALG00000017246	ME3	1286	814	560		ENSGALG00000012044	chAnk2	2091	638	947		ENSGALG00000005301	CYB5R2	5171	4253	4486
ENSGALG00000019761	CHAD	1284	2075	944		ENSGALG00000010120	KIF2C	2078	4578	5079		ENSGALG00000016475		5149	4942	3640
ENSGALG00000001453	FAM110D	1269	1971	1124		ENSGALG00000001692	CAMSAP1	2075	3907	3544		ENSGALG00000021024		5043	1938	3112
ENSGALG00000001939	HIPK1	1264	2873	574		ENSGALG00000010566	NPNT	2075	2068	1059		ENSGALG00000006131	FTCD	4943	3012	4925
ENSGALG00000000194		1258	2536	1849		ENSGALG00000004984	SECISBP2L	2061	4385	3593		ENSGALG00000006306	UROC1	4853	6546	4019
ENSGALG00000028721	LMOD1	1257	1426	1452		ENSGALG00000011982	PDE5A	2061	1401	960		ENSGALG00000001780	PROC	4757	4029	4371
ENSGALG00000016108	SYBU	1246	1272	1341		ENSGALG00000006099	ZFPM1	2045	2346	2708		ENSGALG00000010189		4716	5411	3993
ENSGALG00000010996	IRF2BP2	1236	908	1554		ENSGALG00000003775	RICTOR	2032	2430	1250		ENSGALG00000014966	HGD	4682	5339	4425
ENSGALG00000004150	MYO1E	1229	1024	975		ENSGALG00000010368	VASH1	2022	1828	1024		ENSGALG00000013969	ALDH8A1	4618	1777	3327
ENSGALG00000009771		1206.45	1652.29	951.62		ENSGALG00000015887	URB1	2019	2395	4539		ENSGALG00000013164	SLCO1A2	4447	2098	4221
ENSGALG00000005208	S1PR1	1204	913	1050		ENSGALG00000001419	DAB2IP	2018	2690	2081		ENSGALG00000006513	F9	4429	5780	5198
ENSGALG00000028258		1202	1057	1140		ENSGALG00000004947	POLR3A	2016	3145	4596		ENSGALG00000001824		4382.19	4837.6	4592.55
ENSGALG00000000843	DOT1L	1200	1300	605		ENSGALG00000006139	DIP2B	2012	2938	2388		ENSGALG00000004158	GPT2	4320	9473	4441
ENSGALG00000012021		1197	1891	1203		ENSGALG00000014408	LLGL1	2006	4442	4210		ENSGALG00000016324	GSTA3	4191	2618	2613
ENSGALG00000002467	MTSS1L	1182	1131	960		ENSGALG00000008095	KIF23	1973	3758	4577		ENSGALG00000002849	DCXR	4149	2995	4071
ENSGALG00000001564	ATP2A3	1176	2175	646		ENSGALG00000004195	KIF4A	1971	3604	3930		ENSGALG00000007109	apoAIV	4133	9603	7148
ENSGALG00000010580	STRN	1157	1577	622		ENSGALG00000012208	GMFB	1969	5638	4837		ENSGALG00000006431	PANK1	3754	4865	3518
ENSGALG00000013661	MICU3	1152	866	943		ENSGALG00000000771	PLA2G15	1965	4227	3693		ENSGALG00000006033	GORASP1	3723	3235	3207
ENSGALG00000028756	SLC4A2	1145	1057	1252		ENSGALG00000001618	OGFOD3	1965	4004	4354		ENSGALG00000007099	LEAP2	3644.73	654.44	1785.52
ENSGALG00000007045	ADGRA1	1121	1285	635		ENSGALG00000023904	FIBIN	1959	1031	1243		ENSGALG00000019844	GAL8	3571	1479	1655
ENSGALG00000016906	SPRY2	1121	831	1107		ENSGALG00000001916	SLIT3	1958	1596	1037		ENSGALG00000009103		3430	4515	4392
ENSGALG00000012178	PDGFB	1117	1475	953		ENSGALG00000012914	PRKDC	1956	3022	3184		ENSGALG00000012271	MTTP	3394	1368	2880
ENSGALG00000005043		1116.02	5017.41	550.02		ENSGALG00000015708	FGFR3	1956	1020	724		ENSGALG00000025935	XPNPEP2	3337	2554	3450
ENSGALG00000028506	NHSL2	1115	945	1301		ENSGALG00000010542	PAPSS1	1951	1719	1832		ENSGALG00000012550	HMOX1	3253	5605	4397
ENSGALG00000012184	BMPER	1112	1458	1640		ENSGALG00000003122	ZFAND2A	1941	3606	4453		ENSGALG00000009680	PAQR7	3208	4070	1897
ENSGALG00000001589	INPP5D	1108	1481	885		ENSGALG00000008521	TP53BP1	1940.74	3502.37	3900.92		ENSGALG00000028065	C2	3206	4174	3385
ENSGALG00000001574	MLLT6	1098	1153	871		ENSGALG00000011630	GLI2	1940	879	819		ENSGALG00000010891	ABCB11	3201	3755	3304
ENSGALG00000002198	FHOD1	1097.8	1438.5	902.78		ENSGALG00000009525	HAT1	1936	3696	4370		ENSGALG00000006027	TM6SF1	3182	2137	2102
ENSGALG00000007416	CD3E	1082	940	633		ENSGALG00000008415	ALS2	1933	4684	4434		ENSGALG00000000067	SPR	3161	2396	3533
ENSGALG00000006501	GGT5	1073	1481	827		ENSGALG00000008072	CHRDL1	1932	4015	4812		ENSGALG00000009926	HAAO	3087	2284	2233
ENSGALG00000022683	HINTW	1070.15	1363.15	1328.95		ENSGALG00000011019	ROR1	1930	553	509		ENSGALG00000008575	GNMT	3076	1908	3612
ENSGALG00000006039	SNED1	1067	668	725		ENSGALG00000015052	UHRF2	1928	1668	1076		ENSGALG00000020389		3069	2180	2268
ENSGALG00000007431	MAGI1	1064	1636	736		ENSGALG00000016649	MTMR9	1901	3292	3427		ENSGALG00000001320	CYP1A1	3027.66	2315.83	8430.13
ENSGALG00000014079	SYTL2	1060	1179	972		ENSGALG00000011581	KIF26A	1901	1270	1999		ENSGALG00000007770	FADS6	3019	3054	3283
ENSGALG00000006172	ABCC8	1051	725	793		ENSGALG00000007078	ENTPD1	1900	1184	690		ENSGALG00000010792	AGMO	3011	3653	2264
ENSGALG00000016063	KLF10	1044	1428	1352		ENSGALG00000012115	WT1	1895	3282	2781		ENSGALG00000006482	FAH	3006	2883	3141
ENSGALG00000002704	AFAP1L1	1031	879	807		ENSGALG00000010258	LTBP2	1892	647	715		ENSGALG00000028400	GCHFR	3005	1325	2445
ENSGALG00000026928	KLF4	1030	1566	958		ENSGALG00000016444	ODC1	1891	4346	4740		ENSGALG00000021451		2982.32	3642.78	4252.84
ENSGALG00000008308	BHLHE40	1022	858	836		ENSGALG00000004759	DHRS7B	1890	2874	3428		ENSGALG00000026827		2929.91	3700.51	3226.11
ENSGALG00000016378	ZHX1	1021	1518	645		ENSGALG00000010829	CDCA7	1888	4137	4693		ENSGALG00000000109	AFMID	2924	1575	1265
ENSGALG00000014072	TSPAN18	1021	931	609		ENSGALG00000016017	SLC4A11	1887	3444	3745		ENSGALG00000023517	AGPAT2	2902	2508	1461
ENSGALG00000026875	PERM1	1015.2	568.13	1248.54		ENSGALG00000026181	STRIP2	1875	4110	3996		ENSGALG00000026677	F10	2838	2314	2736
ENSGALG00000004772		1014.72	1486.14	609.68		ENSGALG00000000675	CTPS1	1875	2170	2158		ENSGALG00000013101		2735.8	1003.14	2228.16
ENSGALG00000010953	KANK4	1014	1433	1200		ENSGALG00000003085	CDK1	1872	3827	3981		ENSGALG00000013265	GYS2	2700	3014	2339
ENSGALG00000014166	TSPO	1011	858	1288		ENSGALG00000010178	KIAA0020	1862	3762	4585		ENSGALG00000006812	TTC36	2650	1714	1832
ENSGALG00000027476	PLEKHG5	1010	826	945		ENSGALG00000010718	THSD7A	1862	1500	660		ENSGALG00000004367		2636.59	3432.37	3357.78
ENSGALG00000007608	ARHGEF9	1005	1208	688		ENSGALG00000002655	ITGAV	1849	1749	729		ENSGALG00000004183	FAM20A	2629	3370	3246
ENSGALG00000017075		998	1549	617		ENSGALG00000003907	N4BP1	1848	3671	3789		ENSGALG00000003876	TIMD4	2593	2555	1988
ENSGALG00000000270	THRA	997	917	1042		ENSGALG00000017025	CKAP2	1844	3371	4143		ENSGALG00000016690		2558	3866	1414
ENSGALG00000021395		994	1770	1127		ENSGALG00000010538	TTC27	1843	3471	4150		ENSGALG00000007503	KMO	2542	2624	2364
ENSGALG00000013254	LOXL3	985	1103	623		ENSGALG00000027514	SCEL	1834	3715	3263		ENSGALG00000012131	ELOVL6	2516	1206	3360
ENSGALG00000017248	RAB30	979	1124	1144		ENSGALG00000008041	TSEN54	1829	3372	3602		ENSGALG00000016325	GSTA3	2498.92	1427.53	1478.88
ENSGALG00000004519	TRPV2	977	2588	733		ENSGALG00000015451	ZNF462	1813	1435	1000		ENSGALG00000017219	C1H11ORF54	2498	1623	2322
ENSGALG00000007380	ARHGAP26	971	1201	826		ENSGALG00000009668	C4orf27	1802	4478	4481		ENSGALG00000027534	GM2A	2455	1596	673
ENSGALG00000004662	DISP3	971	1079	694		ENSGALG00000012104	ANLN	1794	3203	3284		ENSGALG00000014464	MTR	2443	2747	1735
ENSGALG00000000785	HYAL1	971	1042	961		ENSGALG00000009444	HHIPL2	1791	1447	669		ENSGALG00000010736	DIO1	2417	1535	1974
ENSGALG00000024340		963.33	1704.7	1644.44		ENSGALG00000001467	ANKFY1	1788	4804	3099		ENSGALG00000014997	PLA1A	2389	1242	1402
ENSGALG00000013768	PHACTR2	962	1242	932		ENSGALG00000002701	DNAJC9	1786	3773	4766		ENSGALG00000012117	STEAP3	2336	3161	2154
ENSGALG00000012531		958	3441	704		ENSGALG00000009977	SMAD1	1785	2085	1846		ENSGALG00000007596		2320	1252	2062
ENSGALG00000026842	SHE	958	984	908		ENSGALG00000008584	NUSAP1	1773	4079	3997		ENSGALG00000009215	PDE11A	2305	2377	1959
ENSGALG00000009759	SLC16A7	958	761	837		ENSGALG00000027462	P3H4	1772	648	839		ENSGALG00000007238	PCSK6	2285	2809	1783
ENSGALG00000014171		956.12	726.22	975.92		ENSGALG00000011026	RAVER2	1762	1497	1805		ENSGALG00000011544	BCL2L14	2277	1511	1489
ENSGALG00000010892	ANTXR2	955	1284	737		ENSGALG00000009670	SGCE	1757	556	718		ENSGALG00000008040		2267	3484	2158
ENSGALG00000011319	ADGRL3	953	802	616		ENSGALG00000009061	ACTL6A	1756	3202	3789		ENSGALG00000006606	KIAA1324L	2262	3957	3166
ENSGALG00000005626	TPST2	952	822	1230		ENSGALG00000010022	PRMT9	1754	3423	3531		ENSGALG00000011579		2257.19	1034.71	1686.12
ENSGALG00000001271	C17orf105	942	689	1252		ENSGALG00000002302	YEATS2	1751	2509	2315		ENSGALG00000007132	ACOX2	2237	2395	2200
ENSGALG00000013795	HIVEP2	941	1745	909		ENSGALG00000005030	DOCK10	1741	3252	2427		ENSGALG00000008844	SLC31A1	2233	3269	2330
ENSGALG00000002559	HMHA1	939	1123	733		ENSGALG00000008293	SH3PXD2A	1741	1273	568		ENSGALG00000006832	WFDC2	2214	2136	1549
ENSGALG00000004785	FGR	938	1025	936		ENSGALG00000002279	CSNK1G1	1739	2442	2654		ENSGALG00000014840	C6	2211	1712	1066
ENSGALG00000027938	NFIX	936	863	1027		ENSGALG00000011998	SEC24D	1737	974	566		ENSGALG00000001416	ADRA1B	2172	1914	2294
ENSGALG00000011446	TNFAIP2	934	1290	723		ENSGALG00000010478	STIL	1729	3674	4320		ENSGALG00000004814	RHPN2	2151	1955	1938
ENSGALG00000026623	BMI1	929	823	969		ENSGALG00000006233	GALNT11	1722	3528	3647		ENSGALG00000004353	TBCA	2143	810	2163
ENSGALG00000002347	C3orf58	929	820	729		ENSGALG00000015803	KDM3A	1716	2534	2890		ENSGALG00000012483	TMPRSS6	2133	5099	2807
ENSGALG00000008487	TMCC1	927	804	662		ENSGALG00000011078	PTPN13	1711	3101	2524		ENSGALG00000013869	IL20RA	2132	1472	1287
ENSGALG00000007758	OSBP2	925	681	694		ENSGALG00000002129	WDR47	1703	3707	3845		ENSGALG00000011421	HAL	2117.87	3456.04	1445.52
ENSGALG00000006706	USP6NL	915	965	706		ENSGALG00000002402	ASNSD1	1701	3661	5474		ENSGALG00000021399		2106	3268	3226
ENSGALG00000017405	NPR3	914	1475	720		ENSGALG00000009364	PRKCI	1697	3345	3648		ENSGALG00000010187	SLC1A1	2070	1868	1655
ENSGALG00000001208	PPP2R3A	910	837	945		ENSGALG00000012875	WEE2	1695	3264	4138		ENSGALG00000012338	BDH2	2056	2320	2390
ENSGALG00000002911	MOXD1	907.36	1608.06	1038		ENSGALG00000011438	TNKS	1694	3939	3150		ENSGALG00000005460	SLCO4A1	2054	1810	1856
ENSGALG00000000182		904	2002	728		ENSGALG00000012986	KDM5A	1694	2484	2464		ENSGALG00000004491	DMGDH	2046	1634	1887
ENSGALG00000013455	HOXB3	904	808	938		ENSGALG00000005973	LCMT1	1693	2929	4014		ENSGALG00000005423	GRHPR	2043	1447	2126
ENSGALG00000003409	SOGA1	903	1179	606		ENSGALG00000000699	WWP2	1688	2808	3273		ENSGALG00000008222	SLC26A5	2031	1280	1285
ENSGALG00000016580	SCARA5	901	1213	1169		ENSGALG00000011205	SMOC2	1681	1250	881		ENSGALG00000014971	SLC2A9	2015	2241	1628
ENSGALG00000012036	CAMK2D	900	1172	1291		ENSGALG00000010654	C4H4ORF41	1676	3539	3616		ENSGALG00000009920	Protein	2011	1557	1247
ENSGALG00000026499	TNFRSF25	896	514	555		ENSGALG00000028849	SCAF11	1676	2420	2154		ENSGALG00000005442	PALMD	2003	2626	2690
ENSGALG00000005909	GATA2	895	625	644		ENSGALG00000000336	PPP1R12B	1672	2039	1970		ENSGALG00000004058	GPR146	1989	1458	1890
ENSGALG00000026189		894	539	988		ENSGALG00000014812	SIDT1	1671	4617	4444		ENSGALG00000013627	SLC7A2	1977	4234	2245
ENSGALG00000003891	ZNF423	883	1225	783		ENSGALG00000011543	SDAD1	1669	2691	3750		ENSGALG00000020943	AGXT	1959	1694	1972
ENSGALG00000008883	TCF7L2	880	804	913		ENSGALG00000009455	MCMBP	1663.94	2817.55	2682.85		ENSGALG00000012964	ANKH	1948	690	1628
ENSGALG00000009098	MAMLD1	879	1059	881		ENSGALG00000006898	EIF4ENIF1	1662	3624	3683		ENSGALG00000006855	MFI2	1947	1131	1233
ENSGALG00000003059	HLF	875	769	673		ENSGALG00000008842	PIKFYVE	1660	3738	3045		ENSGALG00000013535	CYP4V2	1936	3144	1898
ENSGALG00000025956	STAT6	873	965	1016		ENSGALG00000021047	KIFAP3	1660	2330	1794		ENSGALG00000007979	CALML4	1935	1130	1915
ENSGALG00000000402	LOXL2	871.06	1448.89	570.04		ENSGALG00000010221	ZSWIM5	1657	837	846		ENSGALG00000022812		1922	1144	1310
ENSGALG00000010426	ZNF318	870	1090	626		ENSGALG00000010678	PPPDE1	1654	1739	2158		ENSGALG00000010469		1914	2464	729
ENSGALG00000026778		869	720	1101		ENSGALG00000014770	EPB41L3	1652	776	989		ENSGALG00000026353	SDR9C7	1914	2453	2760
ENSGALG00000000206	RASSF2	868	1917	1344		ENSGALG00000005462	ZP4	1650	2185	3286		ENSGALG00000014368	APOA5	1873	3394	3537
ENSGALG00000000694	FMNL1	867	1126	672		ENSGALG00000003559	ACTR5	1646	3367	4189		ENSGALG00000019036	SPCS2	1842	1265	1551
ENSGALG00000002371	RUSC2	866	871	633		ENSGALG00000014483	DHX57	1645	3490	4023		ENSGALG00000014383	PI4K2B	1823	1012	1221
ENSGALG00000028622	PEAR1	865	864	1002		ENSGALG00000010987	LYST	1644	3316	2583		ENSGALG00000020688		1785	1394	1713
ENSGALG00000006758	C1QTNF5	856	804	569		ENSGALG00000015660	SNX30	1643	2543	2559		ENSGALG00000009576	BPNT1	1783	1457	1431
ENSGALG00000003123	CNTNAP1	856	789	1130		ENSGALG00000012484	RIF1	1641	3379	3370		ENSGALG00000006516	MTHFS	1780	943	1465
ENSGALG00000026652	CYBRD1	847	1478	1082		ENSGALG00000014897	TYMS	1639	4165	3909		ENSGALG00000023437	NQO1	1765	1822	2714
ENSGALG00000016681	DHRSX	841	770	1226		ENSGALG00000020742	PPRC1	1636	2345	3164		ENSGALG00000026762	WBSCR27	1757	1244	1918
ENSGALG00000000158	DMA	838	876	893		ENSGALG00000004200	DPP9	1632	2697	2828		ENSGALG00000014185	ADHFE1	1746	1381	1166
ENSGALG00000008240	CFLAR	835	1028	663		ENSGALG00000027168	CCDC3	1632	1349	910		ENSGALG00000010911		1745.28	2319.44	1828.25
ENSGALG00000021031	CXCR7	833	1574	1004		ENSGALG00000029020	PPAPDC1A	1631	637	1005		ENSGALG00000012392	IYD	1743	1533	1619
ENSGALG00000012069	EPDR1	830	1223	810		ENSGALG00000015943	PDP1	1627	3016	2924		ENSGALG00000028996	SIGMAR1	1709	1462	1572
ENSGALG00000026468	CHSY1	828	1180	871		ENSGALG00000003251	DNAJA4	1627	3015	3425		ENSGALG00000016651		1703	5979	2212
ENSGALG00000015479	ASPH	825	848	672		ENSGALG00000006401	OSBPL5	1624	1100	1160		ENSGALG00000016721	PLCXD1	1701	1540	1408
ENSGALG00000026983	CHRD	819	618	916		ENSGALG00000001226	ABCA2	1620	1315	811		ENSGALG00000026678	SLC27A5	1686	1928	2050
ENSGALG00000000166	DMB2	813	964	1054		ENSGALG00000009298	TNIK	1619	2556	2588		ENSGALG00000009866	CAMK1D	1663	2576	2232
ENSGALG00000026466		812.27	922.13	594.52		ENSGALG00000007537	INCENP	1618.04	2664.23	3491.88		ENSGALG00000028767		1653	817	2162
ENSGALG00000001648	LASP1	811	1294	579		ENSGALG00000004400	SPECC1	1611	3308	3304		ENSGALG00000012169	KRT8	1651	1643	1995
ENSGALG00000024441		807	1403	1483		ENSGALG00000012795	RIOK1	1611	2636	3380		ENSGALG00000022758	GGACT	1632	1120	1425
ENSGALG00000011488	CMTM7	800	1229	1758		ENSGALG00000014784	MAST4	1605	2955	2626		ENSGALG00000001033	FOXRED1	1627	834	1243
ENSGALG00000016443	HPCAL1	800	852	879		ENSGALG00000009915	EML4	1603	1358	1041		ENSGALG00000028629		1625	1728	1161
ENSGALG00000014428	TAPBPL	798.69	598.96	841.97		ENSGALG00000004934	CDC25A	1597	3236	3876		ENSGALG00000016783	IL1R1	1623	1898	1425
ENSGALG00000014516	CPEB2	798	563	631		ENSGALG00000008039	TMEM180	1597	2848	3398		ENSGALG00000021658	PAFAH2	1620	1502	918
ENSGALG00000004927	COQ4	797	660	1064		ENSGALG00000026081	RBM38	1592	3195	4200		ENSGALG00000014386	SEPSECS	1586	859	1098
ENSGALG00000006226	KLHL3	796	542	617		ENSGALG00000016139	BACE2	1589	1951	1449		ENSGALG00000007585	NIT1	1584	971	1070
ENSGALG00000000623	PIK3C2B	791	1055	697		ENSGALG00000010391	MMRN1	1585	2383	1801		ENSGALG00000002182	NR5A2	1578	1421	1597
ENSGALG00000005886	WSCD1	791	507	1051		ENSGALG00000016359	FBXO25	1580	2963	3425		ENSGALG00000001785	HSD3B7	1578	514	1311
ENSGALG00000002955	ADAMTSL2	789	751	681		ENSGALG00000001017	WRAP73	1579.86	3245.01	3380.5		ENSGALG00000005227		1545.1	1024.39	2351.42
ENSGALG00000028970	IL17RC	789	681	1169		ENSGALG00000014011	LRMP	1579.04	2902.54	3815.52		ENSGALG00000006690	ECHDC3	1536	1035	1333
ENSGALG00000016186	PDE9A	782	590	606		ENSGALG00000011548	PPP1R13B	1579	1480	1835		ENSGALG00000003326	AMACR	1531	871	1210
ENSGALG00000009778	HCLS1	777	1234	602		ENSGALG00000013173	PYROXD1	1572	2515	3915		ENSGALG00000005474	PNAT10	1530	1322	1334
ENSGALG00000002725	UAP1	776	664	1132		ENSGALG00000002083	PLIN3	1567	3934	3510		ENSGALG00000006090	PLEKHA7	1510	1291	1245
ENSGALG00000015850	SCAF4	775	862	682		ENSGALG00000003339	MTOR	1564	2558	2183		ENSGALG00000012418	KYNU	1475	2208	1240
ENSGALG00000028726	HOXB6	774	569	687		ENSGALG00000008631	TYRO3	1564	1429	1180		ENSGALG00000013678	AGMAT	1475	1300	777
ENSGALG00000022234		770	1393	1233		ENSGALG00000016329	AGPAT5	1559	3299	3160		ENSGALG00000003016	MASP2	1475	1185	840
ENSGALG00000002639	TRPC1	770	917	788		ENSGALG00000009943	FAM117A	1558	2878	2907		ENSGALG00000003323	OSGIN1	1466	917	2348
ENSGALG00000006040	UCKL1	767	950	791		ENSGALG00000010997	DFNA5	1555	2897	2458		ENSGALG00000028082		1444.87	557.68	1485.71
ENSGALG00000008349	LMCD1	764	1017	640		ENSGALG00000011296	FRMD1	1555	2272	2117		ENSGALG00000014950		1440	2203	1345
ENSGALG00000015688	MXD4	758	845	553		ENSGALG00000003513	KLHL20	1553	3098	3346		ENSGALG00000002466	SLC2A5	1435.82	745	1560
ENSGALG00000012006	RTN1	754	1132	594		ENSGALG00000015132	CDH2	1551	2316	1822		ENSGALG00000012108	ENPEP	1432	1721	1244
ENSGALG00000009628	KCTD12	753	691	819		ENSGALG00000001826	WWC1	1541	3402	3022		ENSGALG00000008646	HRG	1413	2094	4846
ENSGALG00000012456	RAC2	750	801	622		ENSGALG00000017052	CCNA1	1540	5621	4915		ENSGALG00000011005	KCNK1	1404	1349	1751
ENSGALG00000028997	DNMT1	748	788	573		ENSGALG00000005278	CDH11	1540	1565	716		ENSGALG00000014906	MOCS2	1381	1082	1131
ENSGALG00000005287	ZBTB47	747	1054	787		ENSGALG00000005249	BICD2	1536	1755	1346		ENSGALG00000016761	LYG2	1367	715	1443
ENSGALG00000007565	PPP2R2B	746	853	960		ENSGALG00000012987	CCDC77	1535	2834	3836		ENSGALG00000028871	SLC38A3	1361	2461	1957
ENSGALG00000007943	lasp-2	743	884	933		ENSGALG00000002894	PACS2	1530	2385	2289		ENSGALG00000026611		1358	1109	1392
ENSGALG00000029092	ATRAID	740.09	608	1119.81		ENSGALG00000027678	SLC35G1	1528	4840	5114		ENSGALG00000026283		1354	1050	1739.72
ENSGALG00000000308		739	541	1103		ENSGALG00000009445	INPP5F	1527.06	3725.45	3350.15		ENSGALG00000026505	RDH10	1354	1023	1337
ENSGALG00000010182	SLC29A1	736	641	801		ENSGALG00000010741	MAP1LC3C	1527	4150	4036		ENSGALG00000002369	F13B	1347	1468	1349
ENSGALG00000026471	CRIP2	734	711	1088		ENSGALG00000001905	DTX2	1527	2738	3586		ENSGALG00000019283		1345.41	1817.57	1368.09
ENSGALG00000011207	MKP3	732	1348	791		ENSGALG00000016373	ATAD2	1521	2625	2771		ENSGALG00000007253	IL1RAP	1335	1453	1532
ENSGALG00000026465	TMEM100	732	685	891		ENSGALG00000011479	NEDD1	1519	3014	2872		ENSGALG00000021231	C10ORF57	1335	1299	932
ENSGALG00000003313		726	678	753		ENSGALG00000001684	SEC14L1	1518	2317	2018		ENSGALG00000002024	COMT	1335	1122	993
ENSGALG00000003201	FBXL8	726	527	859		ENSGALG00000001077	TIRAP	1517	1267	1542		ENSGALG00000000608	CDH1	1318.97	1752.31	2675.66
ENSGALG00000003353	RAI14	725	1620	647		ENSGALG00000010921	PKD2	1513.93	1717.59	1137.23		ENSGALG00000003028	ADAMTS13	1316	1599	1554
ENSGALG00000028024	CAPG	724.01	958	770.08		ENSGALG00000009896	TRERF1	1512	1220	891		ENSGALG00000004261	AQP9	1301	1815	1538
ENSGALG00000009840	TBK1	721	1205	747		ENSGALG00000007747	TMEM104	1506	3009	2719		ENSGALG00000002775	FA2H	1300	1074	1242
ENSGALG00000010976	CCDC126	721	846	893		ENSGALG00000015858	DOPEY1	1505	3419	2702		ENSGALG00000002341	AP3S1	1293	937	838
ENSGALG00000001571	MYO1F	718	1230	654		ENSGALG00000006459	C12H3ORF19	1505	2771	3319		ENSGALG00000023609		1283.12	791.03	1532.3
ENSGALG00000026687	PLCD4	714	563	726		ENSGALG00000004780	NAA25	1503	2578	2738		ENSGALG00000005541	GJB1	1280	3813	1640
ENSGALG00000023718	CTIF	710	689	683		ENSGALG00000002846	NEURL1B	1503	1924	2008		ENSGALG00000026507	[2Fe-2S]	1280	1342	1094
ENSGALG00000001956	OLFML3	707	1141	915		ENSGALG00000002000	GRAMD2	1500	3836	4260		ENSGALG00000025721	CYP2S1	1257.87	5096.04	5836.97
ENSGALG00000028590	JMJD8	701.29	762.17	1079.9		ENSGALG00000005035	KAT6B	1498	1759	1444		ENSGALG00000022790	RMDN1	1254	500	788
ENSGALG00000027161	TMEM167B	699	630	1244		ENSGALG00000011148	HHIPL1	1498	915	838		ENSGALG00000028939	AOC1	1253	1335	921
ENSGALG00000007418	CD3D	696	663	585		ENSGALG00000008409	GSTO1	1497	2914	3316		ENSGALG00000013297	BBOX1	1247	1857	1265
ENSGALG00000004931		695	520	813		ENSGALG00000005215	CACNA1H	1496	1224	952		ENSGALG00000025844	AMT	1241	827	1032
ENSGALG00000012662	NUAK1	693	1612	639		ENSGALG00000010232	VRTN	1494	3319	3571		ENSGALG00000010225		1234	642	849
ENSGALG00000005638	IL2RG	693	1297	769		ENSGALG00000014791	WDR3	1493	2161	2305		ENSGALG00000003935	PBLD	1231	662	1451
ENSGALG00000001242		693	538	639		ENSGALG00000002873	RSL1D1	1492	2137	2406		ENSGALG00000012185	PLA2G12A	1223	1044	775
ENSGALG00000021074	MYOC	685	849	1080		ENSGALG00000015218	SLC19A2	1490	3055	3523		ENSGALG00000007395	ABCC2	1221	1652	1427
ENSGALG00000008340	FES	683	955	750		ENSGALG00000001043	REXO1	1490	2835	2749		ENSGALG00000005078	NUP210	1216	1362	977
ENSGALG00000026968	CDC42EP1	682	705	569		ENSGALG00000002755	RFWD3	1482	3526	3357		ENSGALG00000004345	OIT3	1205	2500	2021
ENSGALG00000007645		681	815	577		ENSGALG00000009956	ESPL1	1482	3495	3446		ENSGALG00000012666	GPLD1	1198	1094	1160
ENSGALG00000008581	DUSP5	679	1656	718		ENSGALG00000006568	TM9SF4	1480	2805	2769		ENSGALG00000005363	CHDH	1196	888	976
ENSGALG00000026613	S100A4	677	922	893		ENSGALG00000013042	MICAL3	1480	1321	1000		ENSGALG00000012119	MARCO	1180	2845	1628
ENSGALG00000027614		676.35	641.89	666.76		ENSGALG00000002285	SPSB3	1479	2728	3046		ENSGALG00000026757	DHFR	1167	1368	1081
ENSGALG00000014827	KIAA0408	673	508	1130		ENSGALG00000013880	CEP192	1475	3377	3133		ENSGALG00000012824	BPHL	1160	1607	1164
ENSGALG00000013773	FUCA2	672	661	882		ENSGALG00000006016	PASK	1467.07	2527.07	3272.83		ENSGALG00000010879	FGGY	1156	942	993
ENSGALG00000023571	TRIM59	659	761	658		ENSGALG00000009683	NEK1	1467	2394	2291		ENSGALG00000003374	ESRP2	1143	1188	1096
ENSGALG00000004888	RAI1	659	647	603		ENSGALG00000004897	GTSE1	1464	2814	3556		ENSGALG00000002358	CDO1	1142	1526	795
ENSGALG00000009738	CTBP2	651	535	566		ENSGALG00000015258	DCBLD2	1463	1181	996		ENSGALG00000009291	EPHX1	1140	1022	915
ENSGALG00000009378	PDGFC	650	878	572		ENSGALG00000013091	EPS8	1457	1848	1597		ENSGALG00000011657	EAF2	1140	697	927
ENSGALG00000016800	C2orf40	641	995	597		ENSGALG00000021631	AGO3	1451.87	2582.37	2382.55		ENSGALG00000001369		1131	1515	1782
ENSGALG00000018778	SLC48A1	641	519	655		ENSGALG00000003503	MYBL2	1448	2702	3101		ENSGALG00000011594	FXR	1129	830	1058
ENSGALG00000018879		640	779	709		ENSGALG00000007618	BTG4	1446	2033	2789		ENSGALG00000016832	PROZ	1128	849	756
ENSGALG00000014570	LPCAT3	634	951	863		ENSGALG00000005346	PPIC	1442	591	713		ENSGALG00000029169	HHEX	1125	542	1345
ENSGALG00000028143	GADD45B	633	1316	1006		ENSGALG00000014324	SLC2A3	1439	2822	2804		ENSGALG00000027608		1121	727	948
ENSGALG00000012404	ERO1L	628	517	840		ENSGALG00000014615	laminin	1438	5058	2202		ENSGALG00000001252	CREB3L3	1120	1741	1418
ENSGALG00000006950	LIMK2	623	991	585		ENSGALG00000004333	ABCA5	1434	2481	1608		ENSGALG00000028631	PGLYRP2	1100	802	1475
ENSGALG00000015667	FAM193A	622	929	636		ENSGALG00000002348	PMS1	1432	3431	2696		ENSGALG00000006235	SLC41A3	1096	1638	832
ENSGALG00000002930	STX7	622	766	824		ENSGALG00000004650	BRAP	1432	3286	4502		ENSGALG00000004153	NADSYN1	1092.25	780.09	711.8
ENSGALG00000011264	Sulf1	621	2030	728		ENSGALG00000009135	PLEKHA3	1429	2508	3291		ENSGALG00000021627	IFI27L2	1090	618	2105
ENSGALG00000003577	RNF19B	621	634	730		ENSGALG00000011243	DAZL	1426	2742	3386		ENSGALG00000006598	SORL1	1088	2073	2010
ENSGALG00000027983	TNK2	620	597	673		ENSGALG00000012361	NIN	1425.33	2466	2918		ENSGALG00000007478	SLC51A	1076	861	1442
ENSGALG00000011468	IGFBP5	618	675	843		ENSGALG00000007036	PITRM1	1425	3340	2844		ENSGALG00000006649	TMEM41A	1073	803	794
ENSGALG00000007102	MLEC	617	921	686		ENSGALG00000011639	CEP170B	1423	2007	1478		ENSGALG00000004424	SEC16B	1070	2194	1347
ENSGALG00000008680	SYDE2	604	848	890		ENSGALG00000012101	AP5M1	1421	3053	3493		ENSGALG00000025818	KCNK5	1068	1055	1155
ENSGALG00000023364	CDC42EP4	602	940	716		ENSGALG00000016598	MSL3	1421	2096	2357		ENSGALG00000009036	GANC	1064	658	761
ENSGALG00000010454	MGMT	600	633	553		ENSGALG00000012546	MCM5	1419	2708	3234		ENSGALG00000016300	TINAG	1050	750	801
ENSGALG00000026450	PLEKHG3	596	842	625		ENSGALG00000008653	MGA	1419	2171	1409		ENSGALG00000007848	PTS	1047	1068	875
ENSGALG00000000747	CHD5	593	841	578		ENSGALG00000014284	GSE1	1417	1633	1996		ENSGALG00000013095	DERA	1045	533	962
ENSGALG00000012692	SIRT5	590	829	660		ENSGALG00000008444	TUBAL3	1415	2357	3552.03		ENSGALG00000021842	SPINK4	1044	841	907
ENSGALG00000016215	CXorf36	587	619	620		ENSGALG00000012447	TNS3	1415	1360	687		ENSGALG00000026114	FBXL12	1041	811	919
ENSGALG00000018509		587	584	824		ENSGALG00000010571	HEATR5B	1411	2596	1974		ENSGALG00000029015	TM6SF2	1033	1328	1396
ENSGALG00000018760	LAMTOR2	587	548	934		ENSGALG00000003742	CPAMD8	1407	1197	1061		ENSGALG00000021655	BCL2L15	1028	541	645
ENSGALG00000024348		582.62	1004.6	1002.35		ENSGALG00000008460	ZFYVE19	1399	1623	2192		ENSGALG00000026727	SLC30A10	1023	1259	1409
ENSGALG00000005063	ST6GALNAC4	580	544	726		ENSGALG00000012033	SGSM3	1398	3317	2488		ENSGALG00000007748	SLC16A2	1023	1127	1392
ENSGALG00000004733	MYO1A	580	509	607		ENSGALG00000009260	TMEM62	1398	2726	2981		ENSGALG00000013828	GALM	1021.89	1066.94	1089
ENSGALG00000009774	ELF2	579	786	560		ENSGALG00000004082	TAOK1	1395	2076	1554		ENSGALG00000005708	HNF4beta	1015	1175	1141
ENSGALG00000029062	DCTN2	570	575	1008		ENSGALG00000001538	ST7L	1393	2455	2535		ENSGALG00000017558		1005	566	815
ENSGALG00000017158	KDELC2	569	649	695		ENSGALG00000006818	KMT2A	1393	1857	923		ENSGALG00000007382	CDA	995	683	701
ENSGALG00000026165	TTC31	560	504	594		ENSGALG00000008937	PPP1R21	1389	2925	2898		ENSGALG00000001505	NGEF	990	1520	1529
ENSGALG00000006756		559	2310	898		ENSGALG00000006205	GTF2B	1389	2538	2314		ENSGALG00000005175	BAAT	990	720	1164
ENSGALG00000009540	YAF2	559	768	716		ENSGALG00000006037	MCM2	1388	3086	2670		ENSGALG00000029172	NDUFC2	990	507	743
ENSGALG00000010804	ANKMY2	559	687	565		ENSGALG00000009854	NEK2	1378	2479	2906		ENSGALG00000009702		980.96	906.45	960.95
ENSGALG00000004112	FUCA1	557	615	599		ENSGALG00000006052	WDR48	1376	2528	2381		ENSGALG00000012018	CGT	971	840	742
ENSGALG00000009870	IL15	555	547	732		ENSGALG00000014248	TMEM33	1376	2237	1821		ENSGALG00000019894	TMEM14A	970	584	701
ENSGALG00000013794	MPPE1	555	503	632		ENSGALG00000009155	CHGB	1376	1259	2488		ENSGALG00000006173	XYLB	969	623	743
ENSGALG00000003268	PPAPDC1B	554	608	1076		ENSGALG00000006766	DEPDC5	1374	2538	2470		ENSGALG00000007419	MASP1	968	1084	1924
ENSGALG00000001664	PTPN9	550	599	623		ENSGALG00000000862	RLF	1373	2724	2708		ENSGALG00000016833	F7	966	908	863
ENSGALG00000004628	CTNS	550	500	802		ENSGALG00000007383	HSPB8	1371	744	1275		ENSGALG00000022991	C4H4ORF52	956	875	780
ENSGALG00000026516	C1orf123	546	535	648		ENSGALG00000008838	FKBP15	1369	2533	2258		ENSGALG00000017331	GDPD5	951	622	782
ENSGALG00000026437	CHST2	545	511	599		ENSGALG00000007750	RLIM	1363	2255	2528		ENSGALG00000000040	FAM195A	942	596	1084
ENSGALG00000017321	PLEKHB1	543	527	641		ENSGALG00000007911	CHL1	1362	2409	2887		ENSGALG00000016518	PHKA2	929	1101	1130
ENSGALG00000008286	SUMF1	543	526	720		ENSGALG00000023536	FZD7	1362	856	1095		ENSGALG00000026389		929	542	715
ENSGALG00000028247	LOXL1	542	1020	793		ENSGALG00000005369	BTBD10	1361.35	2516.91	3323.66		ENSGALG00000002855	SARDH	905	1144	1398
ENSGALG00000007849	CD44	535	1177	659		ENSGALG00000009441	TAF1A	1361	1637	2388		ENSGALG00000002200	ACSM3	903	873	738
ENSGALG00000022696	KCNE3	531	1004	1286		ENSGALG00000009398	TES	1361	732	580		ENSGALG00000012183	CBX6	896	710	875
ENSGALG00000000356	SLC37A2	523	613	673		ENSGALG00000015553	ARFGEF1	1357	2809	1977		ENSGALG00000025854	SLC39A5	893	865	1071
ENSGALG00000028779	GAS2L1	522.52	737.39	661.59		ENSGALG00000006867	QRICH1	1357	2325	2147		ENSGALG00000015136	ILDR1	891	1021	732
ENSGALG00000012719	GLT8D2	517.9	732.17	646.16		ENSGALG00000027980	NANOS1	1357	1323	1842		ENSGALG00000028259	SLC39A14	889	921	941
ENSGALG00000007082	CREM	517	803	689		ENSGALG00000015027	JAK2	1357	1298	614		ENSGALG00000000882		884	773	771
ENSGALG00000028386	SPEG	514	712	582		ENSGALG00000015345	AIM1	1355	4027	3324		ENSGALG00000016784		883	916	850
ENSGALG00000006871	SLCO3A1	507	502	584		ENSGALG00000027774	ALMS1	1353	2803	2483		ENSGALG00000012186	CASP6	882	1137	700
ENSGALG00000005183		506.49	513.88	705.2		ENSGALG00000009081	ZNF106	1353	1779	1855		ENSGALG00000027537		874	1172	1094
ENSGALG00000027907	NR2F1	506.09	573.17	732.02		ENSGALG00000003574	LPCAT2	1351	3533	2590		ENSGALG00000009791	PROX1	872	924	1552
ENSGALG00000027912	BCAP31	504	560	820		ENSGALG00000008193	RELN	1348	2114	858		ENSGALG00000012847		868	777	1057
ENSGALG00000028531		502	527	575		ENSGALG00000005308	CHTF18	1347	2110	2463		ENSGALG00000004267	SIGIRR	862	752	613
ENSGALG00000005410	WNT5A	500	960	634		ENSGALG00000002119	C16orf62	1343	2546	1901		ENSGALG00000020805	LRRC8D	860	738	769
ENSGALG00000003349	TAPP2	500	571	605		ENSGALG00000011823	FAT4	1343	1612	1554		ENSGALG00000007326	PMM2	855	760	546
						ENSGALG00000008452	IFT122	1339	2271	2092		ENSGALG00000020939	SLC35C2	852	965	861
						ENSGALG00000017132	XPO4	1337	2507	2215		ENSGALG00000024418		850	591	842
						ENSGALG00000006617	BCCIP	1332	2025	2269		ENSGALG00000003022		846.3	760	1230.65
						ENSGALG00000010282	TMEM63B	1332	1732	2043		ENSGALG00000013900	MAP7	845	1187	1020
						ENSGALG00000014870	HSF2	1331	2769	2514		ENSGALG00000013145	EPB41L4B	839	1068	659
						ENSGALG00000021041	SCYL3	1331	2154	2693		ENSGALG00000028195	CSAD	833	637	921
						ENSGALG00000012239	METAP1	1330	2304	2319		ENSGALG00000016845	CARKD	826	745	818
						ENSGALG00000012405	EZH2	1329	2220	2726		ENSGALG00000008317	SDSL	825	851	875
						ENSGALG00000010735	NDC1	1327	3344	2841		ENSGALG00000029054	ECH1	819	660	803
						ENSGALG00000010813	GOLGA5	1326	2193	2418		ENSGALG00000020513	MS4A15	815	1051	1000
						ENSGALG00000000299	PKP1	1324	2021	2512		ENSGALG00000009600		813	1530	1537
						ENSGALG00000012759	NUP37	1324	1460	1570		ENSGALG00000016563	ASB9	812	771	698
						ENSGALG00000017211	MRE11A	1323	2336	2955		ENSGALG00000010988	MPP6	808	558	943
						ENSGALG00000009993	MED8	1320	2792	3071		ENSGALG00000009128		807	563	704
						ENSGALG00000002598	TPST1	1319	1082	1145		ENSGALG00000011572	ASPG	801	919	665
						ENSGALG00000002040	ARVCF	1318	2991	2435		ENSGALG00000000514		789.81	546.14	723.98
						ENSGALG00000003438	NUF2	1317	2588	3182		ENSGALG00000016133	NAPRT	772	1010	910
						ENSGALG00000004838	BUB1B	1315	3136	3103		ENSGALG00000013427		760	662	783
						ENSGALG00000013572	SENP1	1315	2240	2907		ENSGALG00000012200	GCH1	740	1004	705
						ENSGALG00000005715	TNFAIP1	1313	2192	1665		ENSGALG00000007840		735	601	652
						ENSGALG00000001731	CDK12	1313	1935	1967		ENSGALG00000028032	MSRA	718	680	501
						ENSGALG00000015033	REV3L	1313	1697	1056		ENSGALG00000016710	CYP39A1	715	1719	1253
						ENSGALG00000007012	ARRDC4	1310	4802	3910		ENSGALG00000008292	LRP4	709	1351	1110
						ENSGALG00000010154	GEMIN2	1310	3209	2673		ENSGALG00000026793		707.94	4711.72	4769.38
						ENSGALG00000004850	ZMIZ1	1309	912	554		ENSGALG00000012877	CREB3L2	704	1397	1158
						ENSGALG00000004776	AP4E1	1306	2446	2543		ENSGALG00000008932	ENTPD8	702.45	763.92	909.42
						ENSGALG00000009466	SEC23IP	1304	1821	1759		ENSGALG00000009170	NCEH1	700	2758	1317
						ENSGALG00000014800	ATP6V1A	1299	3156	2505		ENSGALG00000016415	MAP7D2	700	1393	647
						ENSGALG00000015524	VCPIP1	1295	2212	2024		ENSGALG00000013709	TIMM21	700	680	568
						ENSGALG00000016746	ATP10A	1293	1263	1000		ENSGALG00000004181	GAA	695	1004	1021
						ENSGALG00000002445	KIAA0319L	1291	2496	2300		ENSGALG00000019436	MAL2	687	1521	529
						ENSGALG00000009755	LRIG3	1290	1286	1066		ENSGALG00000002325	IGFALS	687	1012	988
						ENSGALG00000002883	SCAPER	1289.78	2845.14	2171.24		ENSGALG00000011216	BTD	677	665	622
						ENSGALG00000016862	KDELC1	1285	965	924		ENSGALG00000007955	SLC16A5	672	1432	604
						ENSGALG00000015874	TTK	1284	3026	3381		ENSGALG00000015675		669	744	813
						ENSGALG00000014573	NAT10	1284	1767	1790		ENSGALG00000014300	KLB	669	631	714
						ENSGALG00000008963	DBF4	1282	2391	2911		ENSGALG00000010647	ECHDC2	669	565	553
						ENSGALG00000005687	CUEDC2	1281.29	2417.26	2548.7		ENSGALG00000004604	CCBL1	664	563	560
						ENSGALG00000003260	UTP6	1281	2179	2394		ENSGALG00000017021	ATP7B	661	941	614
						ENSGALG00000011814	ATF7IP	1281	1705	1454		ENSGALG00000011805		653	821	941
						ENSGALG00000002634	HDAC3	1279	2504	2399		ENSGALG00000009645	ESRRG	651	608	604
						ENSGALG00000008536	KLHDC3	1279	1916	1880		ENSGALG00000010203		647	641	582
						ENSGALG00000008233	BUB1	1278	2250	2402		ENSGALG00000012894	7	643	621	704
						ENSGALG00000024346	FAM46B	1276	2232	2661		ENSGALG00000009344		638	794	637
						ENSGALG00000002484	CRYM	1272	2642	3499		ENSGALG00000001791		637	517	570
						ENSGALG00000008414	DVL3	1272	1715	1877		ENSGALG00000016627	FZD3	636	508	540
						ENSGALG00000008703	RFC4	1271	2663	2895		ENSGALG00000016909	NDFIP2	634	1033	752
						ENSGALG00000006110	PLK1	1271	2360	2698		ENSGALG00000027908	CYP2U1	633	797	790
						ENSGALG00000001772	MAPK8IP3	1269	1153	832		ENSGALG00000000920	CGN	631	869	905
						ENSGALG00000008096	SUFU	1268	2323	2259		ENSGALG00000014789	MRPS36	631	527	557
						ENSGALG00000014867	PAIP1	1268	1655	1271		ENSGALG00000007410	IGDCC4	628	915	813
						ENSGALG00000014697	MADH2	1268	1289	736		ENSGALG00000023779	TMEM82	620	626	566
						ENSGALG00000016027	CBR1	1265	1879	2405		ENSGALG00000003853	PAPD5	620	551	642
						ENSGALG00000013480	MTHFD2	1261	1917	2276		ENSGALG00000012077	PARP9	611	589	576
						ENSGALG00000014783	PTPRK	1259	1548	1028		ENSGALG00000014321	SMIM14	608	1021	694
						ENSGALG00000000611	PPP1R15B	1255	1772	2090		ENSGALG00000023083	KIAA1958	607	2700	1442
						ENSGALG00000016442	RRM2	1253	2691	3314		ENSGALG00000013350	MTMR11	605	549	560
						ENSGALG00000002681	HSD17B7	1253	2017	2945		ENSGALG00000019077		599	1727	916
						ENSGALG00000002985	UTP18	1252	1852	2137		ENSGALG00000005198	RPS6KB1	598	718	631
						ENSGALG00000001425	SNX19	1252	1768	2288		ENSGALG00000010769	HPGD	587	1086	668
						ENSGALG00000015084	IGSF11	1250	2490	2985		ENSGALG00000007090	CPN1	584	893	921
						ENSGALG00000010885	BMP2K	1249	2420	1798		ENSGALG00000011193	C3H6ORF120	584	532	542
						ENSGALG00000013037	BCL2L13	1248	3049	1981		ENSGALG00000016412	MBOAT2	567	2208	1129
						ENSGALG00000008557	ARL5B	1248	1673	1881		ENSGALG00000012882	KDSR	567	1024	976
						ENSGALG00000004852	DNM1	1240	2940	2572		ENSGALG00000002940	CPPED1	564	506	500
						ENSGALG00000002029	TMEM259	1239	1903	1924		ENSGALG00000006698	ABCC6	547	1051	983
						ENSGALG00000007240	TRAIL-LIKE	1239	930	544		ENSGALG00000004466	CRAT	544	1996	929
						ENSGALG00000003010	NUP93	1238	2249	2198		ENSGALG00000027166	ART7B	541.61	707.46	561.87
						ENSGALG00000000258	HEATR1	1238	1869	1597		ENSGALG00000003073	RHOBTB1	535	2095	689
						ENSGALG00000010081	SH3D19	1238	1202	673		ENSGALG00000027253	SBK3	534	1367	1074
						ENSGALG00000006031	BRDT	1236	2992	2984		ENSGALG00000028681		521.78	877.8	926.6
						ENSGALG00000000670	DSTYK	1236	2438	2335		ENSGALG00000025947		510	841	640
						ENSGALG00000011492	XRCC5	1235	2281	2474		ENSGALG00000000557	ETNK2	507	619	683
						ENSGALG00000000671	NFAT5	1233	1264	572
						ENSGALG00000015071	FOCAD	1232.16	2443.32	1871.37
						ENSGALG00000007834	SALL4	1232	2376	2976
						ENSGALG00000017018	INTS6	1228	1840	2166
						ENSGALG00000016609	CENPO	1227	2469	1711
						ENSGALG00000008078	FUT8	1226	2339	2338
						ENSGALG00000001642	GLT8D1	1226	1604	1441
						ENSGALG00000009201	CCNF	1224	3466	2311
						ENSGALG00000004224	MAD1L1	1224	2319	2312
						ENSGALG00000027198	TMEM47	1222	1644	1943
						ENSGALG00000012011	L3HYPDH	1220	628	903
						ENSGALG00000011725	TOPBP1	1219	2409	2431
						ENSGALG00000002712	LIPG	1217	1907	2363
						ENSGALG00000013727	SYNJ2	1214	2190	2603
						ENSGALG00000010938	KLHL7	1211	2321	2053
						ENSGALG00000012631	PWP1	1209	1603	1479
						ENSGALG00000015635	HTT	1201	1662	906
						ENSGALG00000015050	KIAA2026	1198	886	727
						ENSGALG00000016852	BAFF	1196.08	953.47	582.49
						ENSGALG00000010835	DTX4	1196	1760	2110
						ENSGALG00000017112	MTMR6	1194	2216	2185
						ENSGALG00000006555	IGF2	1194	1494	1845
						ENSGALG00000009579	IQCJ-SCHIP1	1194	1059	1037
						ENSGALG00000013294	CYP19A1	1193	6131	958
						ENSGALG00000016029	VPS13B	1193	2061	1550
						ENSGALG00000012048	LARP7	1193	1671	2743
						ENSGALG00000015247	GPR161	1190	536	617
						ENSGALG00000009470	SERPINI1	1189	2575	2861
						ENSGALG00000005412	SNAP47	1189	2105	2419
						ENSGALG00000012634	ADNP2	1188	1807	1672
						ENSGALG00000012289	SHPRH	1187.81	1950	2081
						ENSGALG00000007960	AHCYL2	1187	2153	2054
						ENSGALG00000016079	OXR1	1187	1579	1433
						ENSGALG00000005995	SLC13A5	1185	2220	2564
						ENSGALG00000012100	CFAP221	1184	2216	3025
						ENSGALG00000011373	TECPR2	1182	1997	2045
						ENSGALG00000000366	RPS6KA1	1182	1321	842
						ENSGALG00000016354	FAM91A1	1181	2134	1674
						ENSGALG00000022874	RAB31	1181	1999	2346
						ENSGALG00000015107	PIP5K1B	1180	3012	2374
						ENSGALG00000022938	ZNF622	1180	2379	2628
						ENSGALG00000004679	AKAP10	1180	2177	1986
						ENSGALG00000015144	ZFAND5	1178	1623	1776
						ENSGALG00000009100	FSHR	1178	1597	1719
						ENSGALG00000007603	RRP12	1178	1170	1404
						ENSGALG00000012098	NAA30	1177	2572	2595
						ENSGALG00000016898	TGDS	1175	1892	2284
						ENSGALG00000001978	MED16	1174	1924	2164
						ENSGALG00000000634	KLHL21	1174	1549	1951
						ENSGALG00000016614	SHROOM2	1173	1433	815
						ENSGALG00000014974	MIB1	1173	1373	1124
						ENSGALG00000011494	CNOT10	1172	2230	2527
						ENSGALG00000002460	WDR75	1172	1924	1972
						ENSGALG00000027492	C14orf80	1172	707	1343
						ENSGALG00000012670	NRSN1	1170	910	1461
						ENSGALG00000008496	VPS18	1169	2375	2307
						ENSGALG00000016302	ASAP1	1168	1650	1407
						ENSGALG00000017343	FOLR1	1165	3441	3748
						ENSGALG00000001942	SPDL1	1165	1945	2300
						ENSGALG00000007234	CLCN5	1165	1610	2116
						ENSGALG00000009302	EMX2	1163	1736	1965
						ENSGALG00000007902	ATP7A	1162	2493	1503
						ENSGALG00000027905	CSRNP1	1161	607	787
						ENSGALG00000010611	CFAP97	1160	2100	2593
						ENSGALG00000027871	MAD2L1BP	1160	1990	2870
						ENSGALG00000005468	SYNRG	1159	2111	1556
						ENSGALG00000009743	RPAP3	1159	2035	2350
						ENSGALG00000017070	PDS5B	1159	1400	956
						ENSGALG00000002964	DHX37	1158	1782	1875
						ENSGALG00000027232	C1QTNF2	1158	689	803
						ENSGALG00000004523	MFN2	1157	1832	1619
						ENSGALG00000011285	NUDT4	1156	2024	1851
						ENSGALG00000012333	C7orf25	1155	1721	2368
						ENSGALG00000006906	CHM	1155	1565	1791
						ENSGALG00000000312	SIK2	1154	1875	1730
						ENSGALG00000005042	IQSEC1	1148	2004	1659
						ENSGALG00000008939	FUBP1	1148	1448	828
						ENSGALG00000014201	PARVB	1148	1428	1654
						ENSGALG00000007063	CBX4	1147	2013	2296
						ENSGALG00000017035	COG6	1144	1274	1003
						ENSGALG00000009528	TMEM192	1142	2365	2817
						ENSGALG00000016772	PDCL3	1141	1207	1427
						ENSGALG00000004569	UNC5B	1139	1146	972
						ENSGALG00000014740	IPO11	1137	2400	2210
						ENSGALG00000015633	TERF1	1136.8	2027.76	2796.7
						ENSGALG00000009934	NUP107	1136	2482	2497
						ENSGALG00000006101	ARFRP1	1135	1818	2372
						ENSGALG00000009157	ECT2	1134	2816	2837
						ENSGALG00000006971	CDK5RAP2	1133	2780	2226
						ENSGALG00000001836	PIAS4	1132	2578	2769
						ENSGALG00000016497	UBXN2A	1131	2026	2279
						ENSGALG00000014453	FAM46C	1130	3183	2941
						ENSGALG00000016417	DSCC1	1129	3593	2670
						ENSGALG00000012402	CUL1	1129	1994	1807
						ENSGALG00000007554	RAB22A	1129	1394	1118
						ENSGALG00000003322	TBC1D2B	1128	1930	1409
						ENSGALG00000003074	HOMER3	1127	2007	1981
						ENSGALG00000013867	PTPN2	1127	1888	1978
						ENSGALG00000009556	PRICKLE1	1123	896	866
						ENSGALG00000016059	ETS2	1121	2161	2138
						ENSGALG00000002659	WDR5	1121	1739	2063
						ENSGALG00000004829	ATP2B2	1121	1052	996
						ENSGALG00000010573	GSTCD	1120	2406	2827
						ENSGALG00000018557	SOD3	1120	942	910
						ENSGALG00000008704	CUBN	1118	2700	3171
						ENSGALG00000010301	EIF2B2	1117	1429	1383
						ENSGALG00000002629	TMEM248	1115	2060	1308
						ENSGALG00000017142	PSPC1	1115	1378	1360
						ENSGALG00000004198	PDZD11	1113	2087	2099
						ENSGALG00000012378	KATNA1	1113	1932	2335
						ENSGALG00000006445	ARNT2	1113	1275	758
						ENSGALG00000006498	PTPRN2	1112	2818	2191
						ENSGALG00000007932	TRAF6	1112	2304	2618
						ENSGALG00000015491	GPR89B	1109.43	2059.85	1771.28
						ENSGALG00000025884	NABP1	1109	1759	1950
						ENSGALG00000013725	LONRF1	1108	2200	2676
						ENSGALG00000008023	KIAA0195	1107	1588	1227
						ENSGALG00000007649	TIPIN	1106	1932	2315
						ENSGALG00000021251	DDX6	1106	1590	1342
						ENSGALG00000012336	STXBP5	1104	2700	2272
						ENSGALG00000004355	MCU	1103	1834	1933
						ENSGALG00000004806	EDEM3	1102	1600	1506
						ENSGALG00000017106	ATP8A2	1101	3941	3277
						ENSGALG00000010042	CNOT2	1101	1748	1715
						ENSGALG00000015301	LNPEP	1100	1557	789
						ENSGALG00000004550	PPTC7	1099	1518	1565
						ENSGALG00000003262	VAMP4	1098	2212	2282
						ENSGALG00000014668	MCTP1	1097	3208	1867
						ENSGALG00000008983	GNB4	1097	1417	1084
						ENSGALG00000004928	SSH1	1097	1386	1438
						ENSGALG00000009519	ARG2	1096.52	3018.21	2855.02
						ENSGALG00000005134	ZSWIM8	1095	1339	1145
						ENSGALG00000016052	DSCR3	1095	1337	1221
						ENSGALG00000015367	PVRL3	1093	2210	2405
						ENSGALG00000012452	MIS18BP1	1093	1761	2132
						ENSGALG00000016861	BIVM	1093	1333	1630
						ENSGALG00000010130	INTS10	1093	1171	1072
						ENSGALG00000002831	SH3PXD2B	1093	1007	1113
						ENSGALG00000007303	LEPREL1	1091	1934	2622
						ENSGALG00000027409	CHORDC1	1090	2021	1946
						ENSGALG00000017111	NUPL1	1090	1940	2248
						ENSGALG00000009503	RAB3GAP2	1089	1640	1336
						ENSGALG00000026971	RRAGD	1087	1478	1397
						ENSGALG00000017274	CD9	1084	2655	2562
						ENSGALG00000002796	PDXDC1	1084	1043	1030
						ENSGALG00000015025	VANGL1	1082	1367	1281
						ENSGALG00000001741	NPTN	1082	984	876
						ENSGALG00000012525	FMNL2	1081	2708	2321
						ENSGALG00000009633	C5H15ORF29	1081	2279	2437
						ENSGALG00000011958	TEF	1081	1362	1286
						ENSGALG00000009463	DCAF5	1080	1595	1800
						ENSGALG00000008974	USP33	1079	2015	2168
						ENSGALG00000015984	INTS8	1079	1405	1247
						ENSGALG00000005540	MICAL2	1078	666	518
						ENSGALG00000009690	CENPF	1076	2276	1973
						ENSGALG00000015765	POLR1A	1076	1565	1120
						ENSGALG00000006848	ZSWIM3	1075	1921	2837
						ENSGALG00000016921	UCHL3	1075	1908	1395
						ENSGALG00000010820	CHGA	1074	1507	2440
						ENSGALG00000014690	SLC12A2	1072	2087	1948
						ENSGALG00000028967	DNAJC27	1070	2001	1956
						ENSGALG00000026291	CDH3	1069.86	2040.73	2425.88
						ENSGALG00000006790	KIF11	1069	2204	2452
						ENSGALG00000003168	MTMR12	1069	2194	2149
						ENSGALG00000004775	COLGALT2	1068	2435	2622
						ENSGALG00000011645	CLASP1	1068	1977	1492
						ENSGALG00000014263	PHC1	1068	1911	1917
						ENSGALG00000015546	TBC1D14	1067	2855	2268
						ENSGALG00000010482	SPTLC2	1067	2330	2472
						ENSGALG00000014085	TM7SF3	1066	2703	2400
						ENSGALG00000022891	B4GALT3	1065	2476	2673
						ENSGALG00000011024	CACHD1	1065	1275	1131
						ENSGALG00000009913	SMARCA5	1062	2171	2510
						ENSGALG00000026111	SAAL1	1062	1548.52	1223.41
						ENSGALG00000009992	ARHGAP5	1062	1385	1128
						ENSGALG00000005125	LSM14B	1061.48	2306.8	2340.49
						ENSGALG00000014832	PRKAA1	1061	1882	1747
						ENSGALG00000010866	AREG	1060	2203	2736
						ENSGALG00000004691	NLE1	1060	1001	1242
						ENSGALG00000016884	SLC15A1	1059	2776	2974
						ENSGALG00000014982	RBBP8	1059	2339	2219
						ENSGALG00000008930	B3GNT2	1058	2080	2648
						ENSGALG00000006612	ASXL1	1058	1676	1758
						ENSGALG00000010471	PPP2R2D	1057	1916	1887
						ENSGALG00000016238	MED14	1057	1599	1462
						ENSGALG00000004089	PRDM2	1057	1545	1100
						ENSGALG00000007593	JAKMIP2	1055	1992	2309
						ENSGALG00000001576	HIRA	1054	1651	1560
						ENSGALG00000003031	SMYD4	1052	2080	2468
						ENSGALG00000016467	SMC6	1052	1420	1420
						ENSGALG00000029024	TCF21	1050	1070	613
						ENSGALG00000016972	NUFIP1	1049	2224	2408
						ENSGALG00000003536	KLHL11	1049	1907	1371
						ENSGALG00000014841	HDDC2	1049	1568	1917
						ENSGALG00000010680	TTC7B	1046	2866	2087
						ENSGALG00000004954	DUT	1046	2761	2822
						ENSGALG00000017188	YAP1	1046	760	591
						ENSGALG00000006526	PLXNB1	1045.4	1621.01	1245.35
						ENSGALG00000009314	C6H10ORF46	1045	2055	1903
						ENSGALG00000009687	KCNK2	1044	2691	2559
						ENSGALG00000008523	XPNPEP1	1041	1577	1672
						ENSGALG00000005716	SBF2	1041	1249	827
						ENSGALG00000007870	SMAD3	1041	983	676
						ENSGALG00000001491	NCAPD3	1040	2524	2418
						ENSGALG00000004667	SMG7	1040	1720	1686
						ENSGALG00000006652	DIP2C	1040	591	515
						ENSGALG00000014439	NCAPD2	1039	2575	2498
						ENSGALG00000012187	MGAT5	1038	1728	905
						ENSGALG00000027918	PAFAH1B2	1037	1788	1555
						ENSGALG00000021213	UBE2D1	1036	2187	2164
						ENSGALG00000000550	STRADA	1036	1671	1784
						ENSGALG00000008400	TWSG1	1035	826	654
						ENSGALG00000014801	NDC80	1032	2279	3057
						ENSGALG00000004621	PREX1	1032	2066	1694
						ENSGALG00000021128	FSCN1	1032	1706	1325
						ENSGALG00000001417	CYP11A1	1031.75	3601.32	1201.56
						ENSGALG00000012129	CCDC93	1030	1665	1768
						ENSGALG00000003231	KIF20A	1029.97	2149.1	2201.88
						ENSGALG00000001547	CAPZA1	1029	1109	1041
						ENSGALG00000005989	RUFY1	1028	1700	1855
						ENSGALG00000002861	TMEM170A	1028	1600	1983
						ENSGALG00000010371	FAM13A	1028	1144	728
						ENSGALG00000005011	SHC4	1027	2507	2690
						ENSGALG00000007477	TH1L	1027	1726	1813
						ENSGALG00000011967	MAD2L1	1026	2391	2550
						ENSGALG00000007151	BRWD3	1026	1563	1310
						ENSGALG00000029011	SLC35F1	1026	818	939
						ENSGALG00000007507	MASTL	1024	2374	2458
						ENSGALG00000024332	CDC34	1023	2186	2698
						ENSGALG00000005211	NAE1	1023	2015	2004
						ENSGALG00000012509	ARL5A	1023	1494	1249
						ENSGALG00000006640	BRPF1	1023	1317	1606
						ENSGALG00000006539	C9H21ORF2	1022	2137	1913
						ENSGALG00000010622	ZC3H14	1018	1182	1137
						ENSGALG00000003550	ARHGAP40	1016	2559	2102
						ENSGALG00000012272	TMEM184B	1016	1343	923
						ENSGALG00000011770	UMPS	1016	1329	1394
						ENSGALG00000016602	ARHGAP6	1016	688	733
						ENSGALG00000006219	PRKAG2	1015	1848	2141
						ENSGALG00000008934	PIK3CA	1015	1800	1499
						ENSGALG00000000615	SNRNP40	1015	1547	1799
						ENSGALG00000003943	PRKCA	1014.01	1039	764.26
						ENSGALG00000015013	MSX1	1014	1337	1869
						ENSGALG00000009665	ARID2	1014	1100	833
						ENSGALG00000007919	EIF4E2	1013	1330	1482
						ENSGALG00000009283	KIAA1715	1012	2204	2169
						ENSGALG00000008376	EIF2B5	1012	1926	1969
						ENSGALG00000015043	RPF2	1011.39	1114.53	1198.32
						ENSGALG00000021697	CEP85	1011	2208	2285
						ENSGALG00000011101	URB2	1011	2195	1919
						ENSGALG00000021572	SSH2	1011	1328	1739
						ENSGALG00000003985	TARSL2	1011	1119	1037
						ENSGALG00000006032	IL13RA1	1010	689	889
						ENSGALG00000007169	EPC1	1009	1791	1670
						ENSGALG00000000693	NOB1	1008	1195	1399
						ENSGALG00000012451	ICE1	1008	1102	1764
						ENSGALG00000010616	PTPN21	1007	683	529
						ENSGALG00000005809	2018-09-02	1006	2217	1926
						ENSGALG00000004420	SDK1	1006	1696	1102
						ENSGALG00000015965	KIAA1429	1006	1343	815
						ENSGALG00000010214	JADE1	1002	2151	1958
						ENSGALG00000026313	RND3	1002	1798	1935
						ENSGALG00000001363	MYBBP1A	998	1144	1244
						ENSGALG00000014915	THOC1	997	1798	1907
						ENSGALG00000010006	SLC10A7	997	982	682
						ENSGALG00000004250	B4GALNT4	996	1455	1632
						ENSGALG00000028207	ZBBX	994	1669	1463
						ENSGALG00000008550	MRPS5	993	1481	1730
						ENSGALG00000008470	WDR12	992	1422	1303
						ENSGALG00000009731	ARHGAP11A	990	2307	2822
						ENSGALG00000015611	CASP8AP2	990	1783	1677
						ENSGALG00000010787	TTC4	988	2368	1243
						ENSGALG00000022808	RRP1B	987	1366	1376
						ENSGALG00000000701	ELK4	987	1212	692
						ENSGALG00000011854	UBN2	986	1540	1209
						ENSGALG00000003210	SURF6	985	1360	1297
						ENSGALG00000019967	MTFR2	984	2533	2508
						ENSGALG00000017201	CEP57	984	1505	1807
						ENSGALG00000027057	ZCCHC10	983	2119	2321
						ENSGALG00000013417	LPAR2	982	1436	1687
						ENSGALG00000015683	GNG10	982	1232	1336
						ENSGALG00000016579	RAB9A	980	1603	1693
						ENSGALG00000006865	IDE	980	1492	1215
						ENSGALG00000016166	SLC45A4	980	1112	938
						ENSGALG00000013005	SNRNP48	979	1773	2548
						ENSGALG00000004766	SCG3	979	1500	1416
						ENSGALG00000016312	POLA1	979	1373	1217
						ENSGALG00000005304	PPM1D	978	1696	1896
						ENSGALG00000001513	CNTRL	977	1301	1305
						ENSGALG00000004735	MAP2K3	976	1533	1915
						ENSGALG00000002277	KLHL24	975	1279	1305
						ENSGALG00000000379	ITGB3	975	894	1370
						ENSGALG00000015170	VPS13A	974	1139	985
						ENSGALG00000000856	EIF2D	973.25	1101.25	1001.14
						ENSGALG00000002469	CDC73	972	1514	1303
						ENSGALG00000016221	EFHC2	971	2586	2089
						ENSGALG00000008625	ANAPC2	971	1068	1275
						ENSGALG00000020999	DYNLL1	970.59	1192.98	1479.07
						ENSGALG00000010610	SNX25	970	1467	1200
						ENSGALG00000000734	RPA2	969	1900	1968
						ENSGALG00000007651	STAT1	969	1163	804
						ENSGALG00000012165	DLGAP5	968	2114	1820
						ENSGALG00000012050	TNRC6B	968	1291	1037
						ENSGALG00000015204	ATG3	966	1605	1815
						ENSGALG00000003887	EXOSC2	966	1377	1524
						ENSGALG00000003407	DUS2	964.61	2039.43	2255.07
						ENSGALG00000015649	NOP14	964	1391	1510
						ENSGALG00000013369	NCLN	963	1644	1341
						ENSGALG00000012888	PHLPP1	963	1476	1265
						ENSGALG00000012655	POLR3B	961	2015	1742
						ENSGALG00000007008	POLR3E	961	1733	1675
						ENSGALG00000014168	NOL6	960.08	1361.21	1566.73
						ENSGALG00000008517	MCTS1	960	1422	1718
						ENSGALG00000001003	SEPN1	959	868	640
						ENSGALG00000007685	BCL9L	959	792	619
						ENSGALG00000008059	ASCC2	958	1562	1679
						ENSGALG00000008630	TPRN	958	1496	1871
						ENSGALG00000028807	AP1AR	957	1767	1861
						ENSGALG00000016313	GCLC	957	1645	1630
						ENSGALG00000011682	CNOT4	956	1628	1840
						ENSGALG00000014036	SEC61A2	955	1110	1228
						ENSGALG00000012913	PKP2	954	2311	1852
						ENSGALG00000000510	DCAF7	954	1559	1749
						ENSGALG00000009932	THADA	954	831	628
						ENSGALG00000017139	ZMYM2	953	2023	1800
						ENSGALG00000009177	FMR1	953	1825	1666
						ENSGALG00000005646	Tsc2	953	1444	1114
						ENSGALG00000001823	C1H11ORF73	952	1307	1397
						ENSGALG00000015396	CD200	951	928	925
						ENSGALG00000007291	C16orf72	949	1747	1781
						ENSGALG00000015747	ZBTB10	947	1512	1531
						ENSGALG00000003937	GEMIN5	947	1416.49	1101.37
						ENSGALG00000008050	HBP1	947	1298	975
						ENSGALG00000006118	ZC3H18	947	1250	1351
						ENSGALG00000006410	HTATSF1	947	1073	711
						ENSGALG00000028069	WNT16	946	868	657
						ENSGALG00000026282	ANKRD13D	946	778	926
						ENSGALG00000013461	LOH12CR1	945	1710	1903
						ENSGALG00000000710	RNF207	942.84	1321.14	1611.31
						ENSGALG00000008413	PPP4R1	942	1683	1670
						ENSGALG00000011444	MFHAS1	942	638	734
						ENSGALG00000006165	WDFY4	940	1973	1715
						ENSGALG00000000169	PCNA	940	1575	1544
						ENSGALG00000001201	GFOD2	940	1478	1586
						ENSGALG00000003547	SKP2	940	1210	1235
						ENSGALG00000002167	PATL2	939	1391	2305
						ENSGALG00000002142	DGKQ	938	3201	1949
						ENSGALG00000004542	ZMYND8	938	1304	834
						ENSGALG00000023723	PQLC2	938	756	1394
						ENSGALG00000017041	FREM2	936	1687	866
						ENSGALG00000010536	FAF1	935	1118	998
						ENSGALG00000001439	RANBP10	934	1361	1365
						ENSGALG00000008287	PSMD10	934	1017	1088
						ENSGALG00000015706	LETM1	933	1785	1860
						ENSGALG00000009838	AQR	933	1361	890
						ENSGALG00000008043	CORO2B	932	2027	2222
						ENSGALG00000002647	PLS1	932	1919	2367
						ENSGALG00000017350	RRM1	932	1847	1506
						ENSGALG00000003130	DDX49	932	1454	1629
						ENSGALG00000014361	MAN1A2	932	1203	699
						ENSGALG00000004849	WSCD2	932	910	1152
						ENSGALG00000010175	HSP90AB1	932	810	664
						ENSGALG00000029135	GAS41	931.1	1413.63	1899.41
						ENSGALG00000013064	NSUN2	931	1638	1707
						ENSGALG00000012721	C6orf52	930	1659	1813
						ENSGALG00000002087	NCBP1	930	1493	1495
						ENSGALG00000010268	PARM1	929	885	1166
						ENSGALG00000007126	AFF4	927.13	1030	541
						ENSGALG00000001245	SIRT6	927	1265	1347
						ENSGALG00000013235	PDK1	926	2366	1712
						ENSGALG00000004671	ANKRD27	926	1889	1953
						ENSGALG00000011842	SNRPD1	926	1310	1436
						ENSGALG00000028935	BCL10	925	2122	2216
						ENSGALG00000024076	FEN1	925	1629	1738
						ENSGALG00000007928	MLLT10	925	1452	1435
						ENSGALG00000013208	CENPE	923	2047	2272
						ENSGALG00000010061	LRBA	923	1653	1285
						ENSGALG00000012025	KIAA0586	923	1594	1575
						ENSGALG00000006237	PKN2	923	1150	753
						ENSGALG00000007181	PGS1	922.89	1500.94	1465.93
						ENSGALG00000003180	TSR1	922.7	1280.72	1369.89
						ENSGALG00000011091	NUP133	920	1516	1612
						ENSGALG00000002354	PUS1	920	1174	1456
						ENSGALG00000002746	HMG20A	919.83	1419.34	1180.84
						ENSGALG00000008962	MSH2	918	1501	1289
						ENSGALG00000012308	MANBA	917	1550	1678
						ENSGALG00000025996	MKI67	916	1569	1353
						ENSGALG00000001130	WBSCR17	915	2382	1692
						ENSGALG00000009553	SMC4	914	1426	1450
						ENSGALG00000004390	AP3B1	914	1332	926
						ENSGALG00000011390	REST	914	1331	1324
						ENSGALG00000015211	DTNA	912	971	978
						ENSGALG00000001309	SNF8	911	1341	1619
						ENSGALG00000001501	MAPK1	910	1476	1122
						ENSGALG00000011976	L3MBTL2	909	1481	1751
						ENSGALG00000007935	PNPT1	909	1336	1244
						ENSGALG00000021654	AP4B1	909	1225	1334
						ENSGALG00000015571	RAD17	908	1523	1888
						ENSGALG00000014210	GNPDA2	907	1654	1974
						ENSGALG00000028342	CHRAC1	907	1629	1612
						ENSGALG00000012453	EPC2	904	1089	1032
						ENSGALG00000011886	EXOSC7	903	1539	1644
						ENSGALG00000005459	FAM208A	903	1107	914
						ENSGALG00000002524	UCHL5	903	1012	1396
						ENSGALG00000008944	FBXO11	903	1009	769
						ENSGALG00000016799	NCK2	902	1578	1595
						ENSGALG00000014954	ZNF518B	902	1506	1340
						ENSGALG00000003562	NPTX2	901	1940	1911
						ENSGALG00000008195	NPHP1	901	1085.73	1040
						ENSGALG00000003329	GORAB	901	1016	922
						ENSGALG00000013760	GFPT2	899	1224	1069
						ENSGALG00000001036	ELAC2	899	1202	1425
						ENSGALG00000007766	KIAA1217	897.03	894.23	656.18
						ENSGALG00000000878	KIF18B	895	1880	2401
						ENSGALG00000006252	LMO4	895	691	594
						ENSGALG00000006672	LARP4B	894	1841	1505
						ENSGALG00000016673	TRAM2	893	1353	959
						ENSGALG00000012346	HECW1	892	1722	1377
						ENSGALG00000014514	CC2D2A	892	1508	1137
						ENSGALG00000008771	SHOC2	892	1053	1052
						ENSGALG00000013784	CDT1	891	1818	2077
						ENSGALG00000005931	RUVBL1	891	996	897
						ENSGALG00000012219	UNC5C	890	2019	1809
						ENSGALG00000010131	BTBD9	890	1278	1013
						ENSGALG00000001291	CLIP2	890	1270	1145
						ENSGALG00000027159	CNKSR3	889	1439	1193
						ENSGALG00000002695	SLC15A4	889	1202	1006
						ENSGALG00000011226	ANKRD28	889	1065	962
						ENSGALG00000015568	SH3TC1	888	2370	2324
						ENSGALG00000009236	AGPS	888	1516	1560
						ENSGALG00000008230	PCGF6	888	1298	1514
						ENSGALG00000004570	NCOA3	888	1026	513
						ENSGALG00000002626	RXRA	888	834	758
						ENSGALG00000012150	TAB1	887	1859	2024
						ENSGALG00000001504	DDX20	887	1773	2032
						ENSGALG00000011045	AFF1	886	1212	854
						ENSGALG00000003539	KIAA1522	885	1183	1176
						ENSGALG00000012584	2018-03-07	884	1207	1134
						ENSGALG00000003648	SVIP	884	1168	1180
						ENSGALG00000010324	MRPL1	883	1270	1561
						ENSGALG00000027613	GDF-9	882.15	2735.77	3174.8
						ENSGALG00000008534	POLR2H	882	1472	1880
						ENSGALG00000015249	TTF2	881	1409	1560
						ENSGALG00000015215	MAPRE2	880	1665	1364
						ENSGALG00000001399	RNF126	880	1441	1763
						ENSGALG00000021242	PHPT1	880	1135	1475
						ENSGALG00000004624	MYO5A	879	1021	834
						ENSGALG00000000944	SUPT4H1	879	919	1022
						ENSGALG00000006372	RBM33	878	961	585
						ENSGALG00000027593	ZNF292	877	1167	739
						ENSGALG00000011405	SLC4A7	877	1003	921
						ENSGALG00000001602	NUTF2	875	1131	1367
						ENSGALG00000001729	CD276	875	705	645
						ENSGALG00000010304	MLH3	874	1697	1318
						ENSGALG00000010535	SGMS2	873.92	1620	1992
						ENSGALG00000009249	UBR1	873	1659	1053
						ENSGALG00000027545	IMPA1	873	1590	1824
						ENSGALG00000007792	PFDN4	873	1354	1379
						ENSGALG00000011762	UBA6	873	1325	1294
						ENSGALG00000003484	BARD1	872	2489	2726
						ENSGALG00000003906	MPHOSPH10	872	1393	1513
						ENSGALG00000008988	ZZZ3	872	1013	1147
						ENSGALG00000021271	MPZL3	871	2594	2751
						ENSGALG00000005976	TCEA2	870	1767	1472
						ENSGALG00000007058	LSG1	870	1005	1070
						ENSGALG00000027969	RSF1	869	829	601
						ENSGALG00000006123	RTEL1	868	1862	2002
						ENSGALG00000010748	EXO1	868	1674	2570
						ENSGALG00000000618	ZCCHC17	868	1270	1661
						ENSGALG00000004874	PPIH	868	1067	1188
						ENSGALG00000016997	RB1	867	1505	1095
						ENSGALG00000003794	SLC35E1	867	1433	1224
						ENSGALG00000017073	BRCA2	866	1717	1496
						ENSGALG00000000875	PHLPP2	866	1614	1259
						ENSGALG00000002621	SLC25A42	865	2275	1747
						ENSGALG00000016911	RNF219	863	956	807
						ENSGALG00000028409	SNRPG	863	710	834
						ENSGALG00000011475	SMARCAL1	862	1684	1931
						ENSGALG00000009192	SLITRK2	862	1020	687
						ENSGALG00000011281	SGOL1	861	2210	2678
						ENSGALG00000012656	ATP9B	861	2034	1704
						ENSGALG00000001267	MAP2K2	861	1610	1506
						ENSGALG00000008219	C15H12ORF49	861	1499	1610
						ENSGALG00000011688	TCP11L1	861	1182	1470
						ENSGALG00000006086	FAM13B	861	1000	1034
						ENSGALG00000009825	SRGAP1	861	962	606
						ENSGALG00000003719	CHD9	861	900	506
						ENSGALG00000005302	SASS6	859	1867	1961
						ENSGALG00000000511	KCTD20	859	1751	1751
						ENSGALG00000003272	KHDRBS1	859	700	536
						ENSGALG00000005842	GDPD2	857	1573	2426
						ENSGALG00000013685	EDRF1	857	1527	1597
						ENSGALG00000004049	ITFG1	856	1452	1537
						ENSGALG00000006357	XPC	855	1246	1257
						ENSGALG00000015273	TBC1D23	855	1153	917
						ENSGALG00000001770	ACAP3	855	1040	1051
						ENSGALG00000008201	FBXO21	854	1829	1736
						ENSGALG00000027785	CCBE1	854	1096	663
						ENSGALG00000013607	FBXO5	853.95	1898	2280
						ENSGALG00000011690	C14orf79	853	1597	1101
						ENSGALG00000008000	EXT2	853	1256	731
						ENSGALG00000001306	NFRKB	853	1166	1052
						ENSGALG00000011898	FAM109B	853	798	604
						ENSGALG00000004368	GNA12	852	1622	1267
						ENSGALG00000001042	MTMR4	852	1323	982
						ENSGALG00000013400	PDCD6	852	1238	1046
						ENSGALG00000005682	SPATA5L1	851	1303	1271
						ENSGALG00000001782	PLAA	850	1639	1850
						ENSGALG00000015420	MINA	850	1221	1559
						ENSGALG00000028838	APH1A	849	1246	1479
						ENSGALG00000015993	MTERF3	849	1140	1415
						ENSGALG00000008538	GINS1	848	1473	1692
						ENSGALG00000001126	CHAF1A	847	2257	2316
						ENSGALG00000015968	ESRP1	847	2016	2388
						ENSGALG00000005830	MNT	847	885	952
						ENSGALG00000005102	CDH4	847	688	691
						ENSGALG00000001169	CRB2	846	933	571
						ENSGALG00000004063	SLC25A14	845	1819	2181
						ENSGALG00000006643	HSPA14	844	1562	1793
						ENSGALG00000015538	KIAA0232	844	1530	1166
						ENSGALG00000007039	IGF-I	844	1214	1119
						ENSGALG00000009152	ATRNL1	844	867	642
						ENSGALG00000011559	ACTR6	842	1380	1577
						ENSGALG00000004152	C9orf78	842	1258	1218
						ENSGALG00000001278	PRDM10	842	1086	979
						ENSGALG00000014794	GDAP2	841	1833	1849
						ENSGALG00000000890	SRPK1	841	1280	1107
						ENSGALG00000009062	CDK14	840	1032	688
						ENSGALG00000000019	AAK1	839	2694	1879
						ENSGALG00000004500	RFWD2	839	1594	1746
						ENSGALG00000004905	MYEF2	838.12	987.44	745.99
						ENSGALG00000009282	ELMSAN1	838	1093	816
						ENSGALG00000020987	ZDHHC7	837	1487	1337
						ENSGALG00000001485	TOP3B	837	1368	1297
						ENSGALG00000012619	PRDM4	837	1149	1053
						ENSGALG00000012147	DDX18	837	962	990
						ENSGALG00000004528	TSHZ3	837	727	538
						ENSGALG00000009942	MDM2	836	1170	1056
						ENSGALG00000001777	MFSD11	835	1289	916
						ENSGALG00000003487	RAB8B	835	740	561
						ENSGALG00000009091	TRUB1	834	1323	1823
						ENSGALG00000016496	ATAD2B	834	1183	1051
						ENSGALG00000011685	CSTF3	834	1010	949
						ENSGALG00000010806	RIN3	833	1073	925
						ENSGALG00000000687	KIAA0556	832	2304	2297
						ENSGALG00000011426	RNASET2	832	1760	1349
						ENSGALG00000007610	CDC23	831	1347	1256
						ENSGALG00000013778	EXOC1	831	1346	1262
						ENSGALG00000028336	MED10	831	1208	1322
						ENSGALG00000001722	E2F4	831	1158	1346
						ENSGALG00000000390	ENTPD4	829	1790	1942
						ENSGALG00000027772	NANOG	828	1710	1784
						ENSGALG00000005667	UBE2G2	828	998	1055
						ENSGALG00000007298	BACE1	827	931	782
						ENSGALG00000020528	CZH9ORF80	827	789	836
						ENSGALG00000027076	MTURN	827	698	594
						ENSGALG00000012350	TDRD7	826	1652	1828
						ENSGALG00000027470	GMEB2	826	1304	1473
						ENSGALG00000000525	MAP3K3	825	1031	751
						ENSGALG00000028570	C6orf132	824	1638	2019
						ENSGALG00000006286	USP31	823	1434	1146
						ENSGALG00000005652	DIDO1	823	1257	868
						ENSGALG00000008314	ARL8B	822	1786	1517
						ENSGALG00000010905	SP4	822	1298	1154
						ENSGALG00000028595	CCNO	821	3717	4431
						ENSGALG00000010999	DICER1	820	1277	1184
						ENSGALG00000028407	GDF-9	819.85	1032.23	1435.2
						ENSGALG00000004052	GPR107	819	1454	1246
						ENSGALG00000007141	LRRK1	819	1171	1229
						ENSGALG00000027222	RAB5B	818	1366	1543
						ENSGALG00000003320	CCDC180	817	1493	1751
						ENSGALG00000008572	LAMP2	817	1231	610
						ENSGALG00000004821	PTPN11	817	1015	947
						ENSGALG00000008745	APLF	817	950	1205
						ENSGALG00000011448	ERI1	816	1579	1777
						ENSGALG00000017370	ARPP19	816	836	705
						ENSGALG00000024047	MYCL	814	1730	1853
						ENSGALG00000000650	NIP7	814	1024	1113
						ENSGALG00000016988	KIAA0226L	813	1319	1182
						ENSGALG00000014614	TNKS2	813	842	503
						ENSGALG00000014404	ADGRA3	812	777	632
						ENSGALG00000005418	FRRS1	811	1505	1665
						ENSGALG00000011652	TSN	811	1263	1092
						ENSGALG00000012387	NUP43	810	1604	1531
						ENSGALG00000004197	SUPV3L1	810	1366	1097
						ENSGALG00000019796	DAP3	810	1232	1263
						ENSGALG00000000681	PAK1	810	1177	1254
						ENSGALG00000008857	PRPF4	809	1262	1575
						ENSGALG00000001596	MLLT1	809	1016	839
						ENSGALG00000007804	GXYLT2	809	976	706
						ENSGALG00000011369	LHX8	808	1538	1981
						ENSGALG00000028897	WDR25	808	1210	1290
						ENSGALG00000015575	HTRA3	808	852	733
						ENSGALG00000002656	CRK	808	849	751
						ENSGALG00000008425	MAP1A	807	1221	928
						ENSGALG00000023834	JPH2	807	783	1320
						ENSGALG00000005700	C20H20ORF11	806	1188	1292
						ENSGALG00000000998	MTFR1L	805	1102	1284
						ENSGALG00000009855	TBC1D9	804	2443	1960
						ENSGALG00000027860	CISD2	804	1310	1355
						ENSGALG00000004471	AP5Z1	804	1186	1140
						ENSGALG00000012889	ZCCHC2	804	988	1028
						ENSGALG00000015505	YTHDF3	804	918	979
						ENSGALG00000009900	PRKD1	803	1032	731
						ENSGALG00000002054	RALY	802	2000	2079
						ENSGALG00000002403	ULK1	802	1569	1250
						ENSGALG00000012003	XPNPEP3	802	1279	1260
						ENSGALG00000025810	CCNB3	801	1191	1841
						ENSGALG00000026175	SPATA2L	801	1011	1705
						ENSGALG00000007125	PARD3	801	819	671
						ENSGALG00000009843	INTS7	800	1715	1424
						ENSGALG00000007351	MTPAP	800	1223	1095
						ENSGALG00000006254	ERCC6	800	1218	1245
						ENSGALG00000012532	TXN2	800	1200	1280
						ENSGALG00000012237	POLE2	800	1183	1141
						ENSGALG00000016522	PPEF1	799	2071	2012
						ENSGALG00000001603	NARF	799	1439	1231
						ENSGALG00000003955	CEP350	799	1178	702
						ENSGALG00000002870	LEMD2	799	682	633
						ENSGALG00000008796	RPF1	798	1398	1451
						ENSGALG00000014963	DSE	797	829	523
						ENSGALG00000027909	GPN2	797	823	902
						ENSGALG00000014116	SCAMP5	796	1659	1702
						ENSGALG00000006604	KIF3B	796	1024	961
						ENSGALG00000003740	IKBKB	796	965	882
						ENSGALG00000017098	GTF3A	796	900	1041
						ENSGALG00000005737	SGSM2	795	1335	1390
						ENSGALG00000005236	FARSB	795	1285	1132
						ENSGALG00000009023	ING3	795	1071	1038
						ENSGALG00000013210	C2CD5	795	1059.49	1077.27
						ENSGALG00000000395	BTF3	794.24	1093.13	1154.98
						ENSGALG00000007569	KBTBD8	794	1793	1830
						ENSGALG00000000784	PIP5K1C	794	1084	1147
						ENSGALG00000014947	GTF2E1	794	951	909
						ENSGALG00000029152	IMP4	794	912	1484
						ENSGALG00000010624	MEMO1	794	715	857
						ENSGALG00000009452	GALNT16	792	1698	1039
						ENSGALG00000002085	CDH1-A	791	1566	1667
						ENSGALG00000016097	EMC2	791	1200	1311
						ENSGALG00000009336	FAM45A	790	1168	1247
						ENSGALG00000001277	STAG1	788.28	1239.34	1325
						ENSGALG00000007552	GLS	788	1408	1193
						ENSGALG00000008756	PLEK	788	1290	1610
						ENSGALG00000011015	NTPCR	788	1280	1832
						ENSGALG00000004321	C20H20ORF111	787	1284	1421
						ENSGALG00000006860	KIF3A	787	1109	1130
						ENSGALG00000006256	MAP7D3	787	974	965
						ENSGALG00000003870	MED7	786	1404	1862
						ENSGALG00000009443	TMEM168	786	1233	1150
						ENSGALG00000009802	ANGEL2	786	1080	1305
						ENSGALG00000009608	UBR3	785	1383	943
						ENSGALG00000003771	SIN3B	785	1051	788
						ENSGALG00000028724	mage	784	1370	1765
						ENSGALG00000001038	MAN1C1	784	854	648
						ENSGALG00000024261	NHP2	784	831	1054
						ENSGALG00000011777	PDE4DIP	784	658	758
						ENSGALG00000006041	BNC1	783	1189	1260
						ENSGALG00000006437	NOM1	783	1001	1265
						ENSGALG00000001774	NEO1	783	946	674
						ENSGALG00000003369	KAT2A	783	945	1086
						ENSGALG00000009248	HSPA12A	782	1306	1008
						ENSGALG00000008053	PRDM11	782	772	528
						ENSGALG00000002272	NOC4L	781	1317	1122
						ENSGALG00000025911	ARHGDIG	781	862	998
						ENSGALG00000003874	HEATR3	781	842	686
						ENSGALG00000011171	TBP	780	1270	1290
						ENSGALG00000027635	NME3	779	1657	1568
						ENSGALG00000001179	ARMC8	779	1258	1034
						ENSGALG00000014387	MRPL10	779	1144	1359
						ENSGALG00000002227	DMXL1	779	1052	614
						ENSGALG00000006156	COG7	778	970	917
						ENSGALG00000010669	TDP1	777	1655.77	1831.76
						ENSGALG00000003434	C17orf75	777	1016	969
						ENSGALG00000011286	UBE2E1	776	1199	1276
						ENSGALG00000008763	SSX2IP	775	1886	2466
						ENSGALG00000015288	RIOK2	775	1462	1462
						ENSGALG00000009796	RPS6KC1	775	1124	1045
						ENSGALG00000028664	CKS1B	773	1468	1713
						ENSGALG00000011794	DDX47	773	999	1050
						ENSGALG00000016794	MRPS9	772	1430	1631
						ENSGALG00000010540	TTC39A	772	1360	1625
						ENSGALG00000014568	EMG1	772	1002	1336
						ENSGALG00000006908	DLG1	772	825	600
						ENSGALG00000008553	INO80	771	1158	1006
						ENSGALG00000002055	hairy1	771	1104	1629
						ENSGALG00000008016	GRB2	771	980	811
						ENSGALG00000014094	STK38L	771	828	669
						ENSGALG00000012348	MCM6	770	1224	1486
						ENSGALG00000006395	WDR53	770	932	1034
						ENSGALG00000011557	UHRF1BP1L	770	820	709
						ENSGALG00000009886	USP38	769	1396	1500
						ENSGALG00000008938	DCLRE1A	769	1321	1675
						ENSGALG00000003566	SMURF2	769	1307	1155
						ENSGALG00000003916	SIAH1	769	1286	1521
						ENSGALG00000003932	SDC4	768	1398	1377
						ENSGALG00000005744	EMC8	768	1057	1163
						ENSGALG00000008692	MAPKBP1	768	1049	753
						ENSGALG00000012218	CBY1	768	989	957
						ENSGALG00000009350	SFXN4	767	1694	1925
						ENSGALG00000003400	AIMP2	766	1283	1288
						ENSGALG00000007841	DNAH7	766	951	901
						ENSGALG00000000742	PIM1	766	858	1232
						ENSGALG00000005768	ETV5	764	1315	1413
						ENSGALG00000005061	PPM1E	763	1368	1347
						ENSGALG00000000247	WDR36	763	1196	909
						ENSGALG00000004236	TRAF3IP1	762	1201	1395
						ENSGALG00000014887	ASF1A	761	1951	2046
						ENSGALG00000009156	CDAN1	761	1231	1455
						ENSGALG00000004714	CPSF4	761	1089	1039
						ENSGALG00000028005	gadd45	761	938	1263
						ENSGALG00000008984	RABL6	761	929	736
						ENSGALG00000008185	AOX1	761	600	735
						ENSGALG00000006973	BLNK	760	1828	2303
						ENSGALG00000002107	RANBP1	760	1194	1090
						ENSGALG00000006560	SEMA3A	760	988	708
						ENSGALG00000013635	SCAF8	760	898	946
						ENSGALG00000000991	TAF12	760	811	934
						ENSGALG00000002536	STX2	759	1252	1343
						ENSGALG00000012201	DNAL4	759	1237	1151
						ENSGALG00000005420	AATF	759	959	1345
						ENSGALG00000008171	FAM208B	759	919	910
						ENSGALG00000015576	ZFYVE16	759	753	781
						ENSGALG00000010207	LARP1B	759	698	811
						ENSGALG00000017169	ELMOD1	758	2491	2165
						ENSGALG00000010956	TTC21B	757	1119	1063
						ENSGALG00000025933	ARL2BP	757	997	884
						ENSGALG00000002235	TFCP2	757	876	766
						ENSGALG00000001080	NR5A1	756	1518	1164
						ENSGALG00000000628	KIF21B	756	1326	1571
						ENSGALG00000011862	ADAD1	755	1549	1602
						ENSGALG00000015895	HTR1B	755	643	913
						ENSGALG00000008791	NMT2	754	1460	1322
						ENSGALG00000003523	IFT52	754	1337	1516
						ENSGALG00000005126	DHX40	753	1596	1516
						ENSGALG00000016459	FAM84A	753	1486	2036
						ENSGALG00000016439	GRHL1	752	1437	2162
						ENSGALG00000009322	NVL	751	1145	1147
						ENSGALG00000008764	FAM171A1	751	814	513
						ENSGALG00000015252	ST3GAL6	750	1172	1065
						ENSGALG00000000311	DOCK5	749	1213	783
						ENSGALG00000027370	C18H17orf70	749	666	826
						ENSGALG00000010349	POLR1C	748	1147	1269
						ENSGALG00000006839	DIAPH1	748	946	647
						ENSGALG00000016114	TNFRSF11B	748	811	739
						ENSGALG00000010744	GALNT7	748	684	537
						ENSGALG00000015105	PSIP1	747	1624	1239
						ENSGALG00000003091	PARN	747	1454	1590
						ENSGALG00000020454	C5H14ORF169	747	1107	1444
						ENSGALG00000004347	NEDD4	747	1024	892
						ENSGALG00000008624	RPAP1	747	950	881
						ENSGALG00000009318	IFT140	747	839	743
						ENSGALG00000001337	EDC3	746	1306	1235
						ENSGALG00000014874	MRPS30	746	1189	1293
						ENSGALG00000003243	RAD54L2	746	1011	840
						ENSGALG00000004324	SETD1B	746	627	729
						ENSGALG00000005378	BMAL1	745.65	615.09	535.34
						ENSGALG00000007550	TPCN2	745	1362	1824
						ENSGALG00000012543	GPD2	745	1322	1337
						ENSGALG00000009494	THAP5	744	1423	1546
						ENSGALG00000010700	RPA3	744	1368	1574
						ENSGALG00000004068	FAM114A2	744	1110	1315
						ENSGALG00000008807	DCUN1D1	744	1101	1172
						ENSGALG00000012455	FANCM	743	1137	1095
						ENSGALG00000002458	VAC14	742	1319	1082
						ENSGALG00000006002	WHAMM	742	835	887
						ENSGALG00000008005	FAM65C	741.26	1155.97	1171
						ENSGALG00000008164	ADAMTS7	741	1363	531
						ENSGALG00000008674	RAPH1	740	1243	1078
						ENSGALG00000017133	N6AMT2	740	636	755
						ENSGALG00000005069	heme	739	1914	2269
						ENSGALG00000005745	YTHDF1	739	1109	1175
						ENSGALG00000009092	STON1	739	848	955
						ENSGALG00000015406	c-mos	738	1345	1709
						ENSGALG00000007185	COQ5	738	1256	1337
						ENSGALG00000005840	DENND5A	738	1002	688
						ENSGALG00000005074	FAM102A	738	893	872
						ENSGALG00000019835	TRIM27.2	737	1618	1962
						ENSGALG00000015306	OSTM1	737	1281	1178
						ENSGALG00000012105	EXOC5	737	1258	1150
						ENSGALG00000011718	ZBTB1	737	811	860
						ENSGALG00000015836	CEP162	737	702	765
						ENSGALG00000008697	RBM20	736	1423	995
						ENSGALG00000008104	CCDC88A	735	1085	611
						ENSGALG00000005467	HSD17B2	734	1345	1414
						ENSGALG00000028439	FAM35A	734	1043	1075
						ENSGALG00000004856	NUP62CL	734	955	1079
						ENSGALG00000003039	SRM	734	695	839
						ENSGALG00000003548	BAIAP2L1	733	1887	1792
						ENSGALG00000015069	B4GALT4	733	1128	1320
						ENSGALG00000000183	STAMBP	733	874	935
						ENSGALG00000011697	SEC22A	732	999	1042
						ENSGALG00000027444	ZDBF2	732	984	726
						ENSGALG00000004435	Rab27a	731	1345	1146
						ENSGALG00000002686	ECD	730	1219	1417
						ENSGALG00000000684	KLHDC8A	730	755	1293
						ENSGALG00000016806	GCC2	729	1299	907
						ENSGALG00000005612	CCM2	729	984	794
						ENSGALG00000013049	SMARCD3	728	978	834
						ENSGALG00000003672	UBLCP1	727	1174	1037
						ENSGALG00000012915	MCM4	726	1530	1276
						ENSGALG00000019961	C6ORF192	726	1454	1299
						ENSGALG00000006161	CHMP1A	726	1107	1076
						ENSGALG00000005481	ARHGEF3	726	936	653
						ENSGALG00000004132	UHRF1	725	1436	1604
						ENSGALG00000003753	CYLD	725	1318	1188
						ENSGALG00000005133	PDDC1	724	1393	1662
						ENSGALG00000021541	SLC47A1	723	826	715
						ENSGALG00000002450	WDR24	722.91	1136.99	1356.45
						ENSGALG00000011493	TMEM169	722	1435	1978
						ENSGALG00000010444	ATPAF1	722	1156	1285
						ENSGALG00000011720	CCDC14	720	1690	1882
						ENSGALG00000011358	Wnt6	720	1556	1549
						ENSGALG00000017149	RNF17	720	1302	1223
						ENSGALG00000029162	SPINW	720	734	540
						ENSGALG00000015539	CSPP1	719	1182	1209
						ENSGALG00000000453	NUP160	719	1176	918
						ENSGALG00000010047	SLC4A1AP	719	1115	1170
						ENSGALG00000013406	C3ORF64	719	560	548
						ENSGALG00000012677	CDKAL1	717	970	1003
						ENSGALG00000008418	GYLTL1B	717	845	907
						ENSGALG00000000189	YTHDC2	716	1280	1045
						ENSGALG00000017171	CWF19L2	715	1012	1175
						ENSGALG00000016776	TBC1D8	715	663	713
						ENSGALG00000011275	DEPDC1	714	1384	1462
						ENSGALG00000005872	BANP	714	1304	1313
						ENSGALG00000011232	STK11IP	713	1326	1485
						ENSGALG00000015607	NCOA2	712	1013	515
						ENSGALG00000002338	ASPM	711	1237	853
						ENSGALG00000010401	EIF2A	711	970	1021
						ENSGALG00000004121	LPAR4	710	1263	1206
						ENSGALG00000012598	NAA35	710	1134	1146
						ENSGALG00000001998	R3HDM4	710	1022	1159
						ENSGALG00000016860	ERCC5	710	768	830
						ENSGALG00000023612	LZTS2	710	682	773
						ENSGALG00000004516	RAD51	709	2235	1566
						ENSGALG00000001375	COX10	709	1134	1221
						ENSGALG00000006524	NOC3L	709	1087	919
						ENSGALG00000025923	FASTK	709	884	996
						ENSGALG00000027861	GPR37	708	867	1341
						ENSGALG00000004742	BMP15	707	1317	1923
						ENSGALG00000010149	CMTR1	707	865	911
						ENSGALG00000017199	MAML2	707	865	537
						ENSGALG00000008889	TTC14	707	717	538
						ENSGALG00000000438	ERMP1	706	1856	1559
						ENSGALG00000013061	PAPD7	706	1639	1675
						ENSGALG00000010287	IPP	706	1459	1512
						ENSGALG00000009500	CCDC132	706	1212	1055
						ENSGALG00000004938	MAP4	706	541	556
						ENSGALG00000004383	TIMM22	705	1210	1340
						ENSGALG00000003375	FOXP4	705	1007	871
						ENSGALG00000008089	KBTBD4	705	988	962
						ENSGALG00000016824	TMCO3	705	985	735
						ENSGALG00000016552	ZRSR2	705	966	1152
						ENSGALG00000016734	SLC9A7	705	865	1050
						ENSGALG00000006045	SH3GL3	704	1460	1510
						ENSGALG00000024082	SMCR8	704	1446	1230
						ENSGALG00000026747	GTF2A1L	704	1397	1709
						ENSGALG00000008942	FOXN2	703	1544	1151
						ENSGALG00000005206	ACSL3	703	1391	1560
						ENSGALG00000012903	PIGN	703	1323	1309
						ENSGALG00000022739	AKAP11	703	1313	942
						ENSGALG00000004713	LAS1L	703	1237	1213
						ENSGALG00000012849	SLC37A3	703	944	939
						ENSGALG00000007007	KNDC1	702	1534	1435
						ENSGALG00000025743	CDR2	702	1444	1305
						ENSGALG00000008368	RAD18	702	1385	1731
						ENSGALG00000019315	CSNK1E	702	956	979
						ENSGALG00000006204	CHST13	702	657	1076
						ENSGALG00000027539	HTRA2	702	631	715
						ENSGALG00000026187	NMNAT3	701	1423	2103
						ENSGALG00000012360	LANCL2	701	1158	1279
						ENSGALG00000010706	TENM3	701	841	525
						ENSGALG00000003115	COL4A3	700	2446	1395
						ENSGALG00000004311	AGGF1	700	1591	1570
						ENSGALG00000017047	SUPT20H	700	924	818
						ENSGALG00000011553	UTP3	700	807	922
						ENSGALG00000017337	ARFIP2	699	967	1213
						ENSGALG00000020997	TYSND1	699	653	892
						ENSGALG00000007046	BUD13	698.91	942.99	930.8
						ENSGALG00000008234	ORC2	698	1712	2209
						ENSGALG00000013510	UTP15	698	1435	1535
						ENSGALG00000014355	STIM2	698	1218	1471
						ENSGALG00000002878	C13H5ORF41	698	1036	581
						ENSGALG00000028847	ZC3H3	698	785	645
						ENSGALG00000007437	DPP8	697	1080	831
						ENSGALG00000017379	LURAP1	697	855	896
						ENSGALG00000015854	PGM3	696	1449	1145
						ENSGALG00000013829	REPS1	696	1357	1267
						ENSGALG00000009085	MTMR1	696	1303	1294
						ENSGALG00000005913	EEFSEC	696	1199	1304
						ENSGALG00000002543	CSGALNACT2	696	943	611
						ENSGALG00000013547	C1orf43	696	903	1072
						ENSGALG00000016406	RPS6KA3	695	1073	671
						ENSGALG00000015665	SH3BP2	694	854	960
						ENSGALG00000001989	PRUNE	694	642	894
						ENSGALG00000004946	COL4A4	692	2302	1737
						ENSGALG00000013591	BLOC1S4	692	1116	1112
						ENSGALG00000017156	DDX10	692	796	950
						ENSGALG00000006910	IMPDH2	692	662	671
						ENSGALG00000000776	BRPF3	691	1114	999
						ENSGALG00000006757	XYLT1	691	919	876
						ENSGALG00000004870	PIH1D3	690	1347	2110
						ENSGALG00000000329	AHCYL1	690	1125	1007
						ENSGALG00000016468	GEN1	690	1061	1244
						ENSGALG00000000845	UVRAG	689	1314	1396
						ENSGALG00000004767	ODF2	689	1131	1061
						ENSGALG00000008006	CAPN6	688	1435	993
						ENSGALG00000005005	MIEF2	688	1394	1623
						ENSGALG00000015564	PREX2	688	821	688
						ENSGALG00000005750	SWAP70	688	701	877
						ENSGALG00000014490	P3H3	688	642	508
						ENSGALG00000003355	NOP16	687.58	1154.05	1359.26
						ENSGALG00000010162	AARS2	687	1551	1506
						ENSGALG00000006005	MED31	686.44	1042.08	999.94
						ENSGALG00000014811	SMCHD1	686	951	550
						ENSGALG00000006201	TBC1D20	686	938	925
						ENSGALG00000008475	ARRDC1	685	1514	2288
						ENSGALG00000006009	PODXL2	685	1413	1701
						ENSGALG00000028696	FTD	685	1171	1158
						ENSGALG00000002315	PARL	685	810	867
						ENSGALG00000021637	WDR18	684	1085	1365
						ENSGALG00000012724	PAK1IP1	684	1022	991
						ENSGALG00000002874	ZBTB38	684	857	591
						ENSGALG00000005882	LRCH2	683	921	873
						ENSGALG00000007412	MPZL2	682	1538	1694
						ENSGALG00000004706	C15ORF23	682	1306.11	1695.87
						ENSGALG00000004441	CPSF4L	681	1235	1662
						ENSGALG00000006253	ILKAP	681	753	924
						ENSGALG00000010356	RAD54L	680.5	1352.87	1453.9
						ENSGALG00000006282	GALNS	680	1209	764
						ENSGALG00000017032	SLC25A15	680	1063	1144
						ENSGALG00000005505	PIK3CB	680	975	742
						ENSGALG00000012316	CDK13	680	830	722
						ENSGALG00000013981	TBPL1	679	924	923
						ENSGALG00000009526	VTI1B	678.48	1083.79	1161.98
						ENSGALG00000024482	LEPROTL1	678	1150	1155
						ENSGALG00000016589	SLC35F6	678	695	752
						ENSGALG00000021247	CNEP1R1	677	1269	1025
						ENSGALG00000004483	AHSA2	677	1095	1255
						ENSGALG00000006461	UBE3C	677	908	743
						ENSGALG00000014328	RBM34	677	733	1001
						ENSGALG00000008357	TPCN1	676	1279	919
						ENSGALG00000012241	KLHDC1	676	872	803
						ENSGALG00000026394	CORO1B	675.59	678	640
						ENSGALG00000005576	ATP2C2	675	1408	1766
						ENSGALG00000000777	EYA3	675	1335	1347
						ENSGALG00000002742	TMEM132B	674	731	729
						ENSGALG00000010035	NR3C2	673	907	863
						ENSGALG00000019228	SFT2D2	672	1385	1316
						ENSGALG00000010758	CYB5RL	672	1247	1041
						ENSGALG00000014607	STARD3	671	1070	1308
						ENSGALG00000002527	TMEM201	671	1040	831
						ENSGALG00000009887	DIEXF	671	1037	920
						ENSGALG00000016549	CTPS2	670.42	1176.54	1254.55
						ENSGALG00000009095	LHCGR	670	1381	1106
						ENSGALG00000010459	VIPAS39	670	1238	1161
						ENSGALG00000021040	HAGHL	670	1176	1176
						ENSGALG00000012132	RPS19BP1	670	1034	1132
						ENSGALG00000004397	MLXIP	670	1031	857
						ENSGALG00000028187	FUNDC1	670	833	760
						ENSGALG00000007241	NUBP1	669.84	885.98	931.89
						ENSGALG00000003158	COIL	669	1112	1172
						ENSGALG00000016568	MOSPD2	669	1063	870
						ENSGALG00000014901	METTL16	669	952	880
						ENSGALG00000000638	CIRH1A	669	939	1114
						ENSGALG00000004021	AXIN2	669	855	678
						ENSGALG00000011901	KIF15	668	1623	1523
						ENSGALG00000015264	PPIP5K2	668	1462	851
						ENSGALG00000001293	IGF2BP1	668	1006	1583
						ENSGALG00000028966	HSPB2	668	979	991
						ENSGALG00000025759	TFDP2	667	866	783
						ENSGALG00000002710	IPMK	666	1430	1323
						ENSGALG00000016766	REV1	666	1063	1055
						ENSGALG00000010517	TCTN3	666	776	896
						ENSGALG00000011118	MIER1	666	654	607
						ENSGALG00000011897	SMDT1	666	639	863
						ENSGALG00000013677	DNAJC16	665	1064	1121
						ENSGALG00000004817	GEMIN4	665	1031	997
						ENSGALG00000010256	TIPARP	665	606	534
						ENSGALG00000008088	ACSL4	664	1766	1102
						ENSGALG00000007485	TFRC	664	1556	1293
						ENSGALG00000023806	PITPNA	664	1106	816
						ENSGALG00000014652	KIAA0907	664	881	787
						ENSGALG00000012994	ERC1	662	1115	748
						ENSGALG00000011705	BRF1	662	763	741.2
						ENSGALG00000026008	DNM2	662	642	635
						ENSGALG00000001165	PANK4	661.76	628.89	544.81
						ENSGALG00000020410	TMED8	661	1050	1084
						ENSGALG00000003778	TMEM38A	660	1438	1139
						ENSGALG00000008828	AFTPH	660	1251	1107
						ENSGALG00000026940	TTYH2	660	1102	1298
						ENSGALG00000006782	MRPL46	660	1034	1001
						ENSGALG00000014765	TRIM23	660	991	1000
						ENSGALG00000016405	MRPL13	660	973	903
						ENSGALG00000016492	TDRD15	659	1478	1823
						ENSGALG00000017208	AMOTL1	659	1103	1037
						ENSGALG00000004310	TTYH3	659	905	560
						ENSGALG00000008118	RFTN2	658	1086	671
						ENSGALG00000014065	FAM76A	658	857	1032
						ENSGALG00000001187	STRBP	657	1832	1517
						ENSGALG00000009032	PIF1	657	1335	682
						ENSGALG00000004070	MICALL2	657	1179	1124
						ENSGALG00000017417	USP43	657	1146	1246
						ENSGALG00000016187	WDR4	657	791	900
						ENSGALG00000027542	TMEM101	656	767	950
						ENSGALG00000007808	HID1	655	1243	958
						ENSGALG00000017105	RNF6	655	1143	1154
						ENSGALG00000006738	CDK5RAP1	655	657	711
						ENSGALG00000011175	TMEM150C	654	1514	1663
						ENSGALG00000003043	BBS2	654	1031	1198
						ENSGALG00000014933	HEXB	653	1111	1045
						ENSGALG00000026385	LYPLAL1	652.02	1116.44	1220.16
						ENSGALG00000012870	AGK	652	1167	1004
						ENSGALG00000005395	POLR1E	652	1018	1121
						ENSGALG00000013764	AASDH	652	909	1132
						ENSGALG00000006455	SMPD4	651	1076	973
						ENSGALG00000016130	PYCRL	650.47	596.35	744.41
						ENSGALG00000027512	C5orf30	650	1345	1538
						ENSGALG00000007057	LRRC28	650	931	1159
						ENSGALG00000011877	LARS2	650	881	848
						ENSGALG00000015843	CYB5R4	649	1331	1433
						ENSGALG00000010331	MME	648	1838	503
						ENSGALG00000005596	TLDC1	647	958	925
						ENSGALG00000014636	SARNP	647	797	878
						ENSGALG00000008123	RINT1	646.43	1345.56	1204.97
						ENSGALG00000006430	MED15	646	1162	1331
						ENSGALG00000013183	TERT	646	1152	1810
						ENSGALG00000020747	MBD4	646	973	1164
						ENSGALG00000013883	SNRNP27	646	909	922
						ENSGALG00000014457	ING4	646	863	874
						ENSGALG00000010766	ATXN3	646	639	651
						ENSGALG00000026278	RAB6B	645.13	1490.37	1465.11
						ENSGALG00000013225	VAT1L	645	1982	1435
						ENSGALG00000010265	E2F7	644.65	1385.62	1912.44
						ENSGALG00000001030	SCAMP4	644	914	780
						ENSGALG00000006434	TSR3	644	882	1126
						ENSGALG00000001001	MAP2K4	643	1190	1095
						ENSGALG00000016768	LONRF2	643	998	669
						ENSGALG00000001700	MPI	643	953	1308
						ENSGALG00000000802	DHODH	643	873	967
						ENSGALG00000004802	TRAFD1	642	1100	1072
						ENSGALG00000011375	RNF25	642	1092	1356
						ENSGALG00000009907	G2E3	642	1030	1287
						ENSGALG00000011065	SPRTN	641	1431	1202
						ENSGALG00000011332	ANKZF1	641	920	1013
						ENSGALG00000007277	RNF214	641	826	894
						ENSGALG00000015274	TCEA1	641	669	618
						ENSGALG00000003976	BCORL1	640	927	1175
						ENSGALG00000003683	MED27	640	867	1025
						ENSGALG00000004186	NSRP1	640	838	1021
						ENSGALG00000007009	NCOA5	640	819	986
						ENSGALG00000006465	CCDC51	639	961	1200
						ENSGALG00000012653	CTDP1	639	741	691
						ENSGALG00000028850	RFXANK	639	737	798.49
						ENSGALG00000012160	KIF18A	638	1413	1486
						ENSGALG00000016350	ARHGEF10	638	1129	650
						ENSGALG00000003851	TRIT1	638	1092	1309
						ENSGALG00000009427	TIAR	638	646	578
						ENSGALG00000016735	TUBGCP5	637	991	731
						ENSGALG00000029178	ZNF628	637	884	743
						ENSGALG00000003795	DENR	637	845	897
						ENSGALG00000006411	CAMLG	636	1400	1184
						ENSGALG00000001758	QSOX2	636	1184	1000
						ENSGALG00000003047	SUGP2	636	1128	727
						ENSGALG00000012954	MYO10	635	1162	563
						ENSGALG00000013502	GCC1	635	1016	1030
						ENSGALG00000010734	PPP4R3A	635	584	626
						ENSGALG00000000636	MDM4	634	1242	850
						ENSGALG00000016190	TRAPPC9	634	1049	740
						ENSGALG00000005516	HEATR6	634	1001	860
						ENSGALG00000005141	HMCN1	634	690	749
						ENSGALG00000013587	COL2A1	634	685	888
						ENSGALG00000021601	EPS15L1	633	1382	1074
						ENSGALG00000019867	C2orf44	633	1125	1091
						ENSGALG00000010281	WRN	633	899	707
						ENSGALG00000010142	C4H8ORF40	633	897	878
						ENSGALG00000010638	CASP3	632	690	722
						ENSGALG00000005620	PDE12	632	509.81	535
						ENSGALG00000003430	PMS2	631	1477	1360
						ENSGALG00000001436	PWWP2A	631	1195	1488
						ENSGALG00000010961	IGF2BP3	631	1147	1527
						ENSGALG00000011713	CDV3	630	872	806
						ENSGALG00000017289	C1H12ORF4	629	1483	1619
						ENSGALG00000004929	GID4	629	1076	1220
						ENSGALG00000005489	DDX52	629	1031	1143
						ENSGALG00000003688	NUP155	629	1027	870
						ENSGALG00000011866	RRP7A	629	975	991
						ENSGALG00000001964	INPP5E	629	859	827
						ENSGALG00000017033	MRPS31	629	853	821
						ENSGALG00000012401	GPR137C	628	1174	1465
						ENSGALG00000002408	NCDN	628	1058	1077
						ENSGALG00000014940	ZUFSP	628	1041	1427
						ENSGALG00000001895	PANK3	628	868	640
						ENSGALG00000013203	ELP2	628	788	1266
						ENSGALG00000006098	HPRT1	628	779	787
						ENSGALG00000016953	NAA16	628	771	943
						ENSGALG00000026303	MRPS2	628	771	835
						ENSGALG00000011910	MNAT1	628	722	750
						ENSGALG00000006688	TADA3	627.6	754.99	856.65
						ENSGALG00000027401	TUSC2	627	1028	1187
						ENSGALG00000009880	INPP4B	627	944	741
						ENSGALG00000026009	SRP9	627	899	887
						ENSGALG00000014698	CASP2	627	827	696
						ENSGALG00000016951	MTRF1	627	812	851
						ENSGALG00000016831	PCID2	627	805	673
						ENSGALG00000006505	ZFAND6	627	785	836
						ENSGALG00000010359	LRRC41	626.5	946.13	957.1
						ENSGALG00000007853	PAPOLG	626	1288	1633
						ENSGALG00000008241	TAF5	624	979	726
						ENSGALG00000017627	PEO1	624	860	1172
						ENSGALG00000006925	CCP110	624	835	788
						ENSGALG00000024259	B4GAL-T7	624	626	641
						ENSGALG00000028318	CDKN1A	623	1140	1494
						ENSGALG00000007798	SHQ1	623	824	932
						ENSGALG00000010623	ORC1	622	1699	1613
						ENSGALG00000002504	TROVE2	622	1359	996
						ENSGALG00000000667	EDN2	622	936	880
						ENSGALG00000002283	MAPKAPK3	622	579	502
						ENSGALG00000001728	NACC2	622	518	601
						ENSGALG00000005885	DGCR14	621	1033	1126
						ENSGALG00000011506	NUP54	621	995	878
						ENSGALG00000009119	THUMPD2	621	976	1104
						ENSGALG00000016586	CCDC25	621	922	935
						ENSGALG00000010664	KIF26B	621	814	1007
						ENSGALG00000011922	PCNXL4	621	813	788
						ENSGALG00000016106	NUDCD1	620	1144	1126
						ENSGALG00000004750	NOL8	620	879	995
						ENSGALG00000013597	AAAS	620	534	839
						ENSGALG00000004255	SNX8	618	1264	1301
						ENSGALG00000027363	C1orf159	618	940	1297
						ENSGALG00000008318	SLK	618	835	622
						ENSGALG00000005010	PDCD2L	617	1075	1192
						ENSGALG00000011013	PCNXL2	617	990	894
						ENSGALG00000010502	SPATA6	617	961	1149
						ENSGALG00000016351	ACOT9	617	908	663
						ENSGALG00000016546	RBBP7	616	1182	1381
						ENSGALG00000000394	SLC6A17	616	1100	1239
						ENSGALG00000012916	DROSHA	616	874	926
						ENSGALG00000017064	RFC3	615.04	1836	1707
						ENSGALG00000004494	CCNE1	615	1576	1758
						ENSGALG00000005722	SEC31B	615	978	616
						ENSGALG00000023757	TMEM199	615	883	891
						ENSGALG00000016664	NEIL2	615	827	1652
						ENSGALG00000012714	TXNRD1	615	756	639
						ENSGALG00000004123	PABPC1L	614	1037	1467
						ENSGALG00000009642	AVEN	614	909	849
						ENSGALG00000004460	FOXK1	614	821	829
						ENSGALG00000007772	CBLN4	613	1129	1566
						ENSGALG00000008808	DTD1	613	1055	1001
						ENSGALG00000011887	ZDHHC3	613	1002	963
						ENSGALG00000002682	BRD3	613	852	1011
						ENSGALG00000027428	ZDHHC21	612	1342	1109
						ENSGALG00000002689	NUP35	612	1252	1485
						ENSGALG00000007879	FANCL	612	1170	1188
						ENSGALG00000028977	CCNT1	612	798	1089
						ENSGALG00000001019	BTBD2	612	776	963
						ENSGALG00000004537	EFNB1	611	870	624
						ENSGALG00000009533	NMD3	611	762	726
						ENSGALG00000000978	CEP104	610	732	610
						ENSGALG00000014152	SUV420H1	610	598	525
						ENSGALG00000014060	EED	608	1434	1514
						ENSGALG00000006281	GTF2H1	608	990	950
						ENSGALG00000005944	ZNF639	608	852	736
						ENSGALG00000004999	TAF7	607	685	777
						ENSGALG00000013731	SOCS6	606	935	949
						ENSGALG00000002143	ANKLE2	606	929	718
						ENSGALG00000010560	EIF2AK2	605	942	1191
						ENSGALG00000001100	ST3GAL4	605	753	968
						ENSGALG00000016418	CXorf23	604	872	880
						ENSGALG00000003165	CCDC6	604	597	817
						ENSGALG00000002010	SNIP1	603	834	984
						ENSGALG00000004025	RBMX2	603	741	833
						ENSGALG00000019397	CERK	603	597	763
						ENSGALG00000008034	CASKIN2	602	772	707
						ENSGALG00000003826	ANAPC7	602	732	589
						ENSGALG00000029016	TIMM50	602	607	722
						ENSGALG00000002993	CA10	601	1453	1326
						ENSGALG00000004902	TOM1L2	601	791	615
						ENSGALG00000016583	ESCO2	600.42	1679.84	1591.28
						ENSGALG00000002981	ERCC4	600	1031	1021
						ENSGALG00000002690	PDPR	600	989	844
						ENSGALG00000007557	KIAA0226	600	915	934
						ENSGALG00000007996	ANKRD44	600	883	514
						ENSGALG00000026428	CHMP6	600	809	964
						ENSGALG00000010775	FMN2	599	1316	1529
						ENSGALG00000011169	PDCD2	599	1152	1254
						ENSGALG00000004805	DMXL2	598	1491	920
						ENSGALG00000002735	TAF11	598	1119	1061
						ENSGALG00000009496	NAF1	598	1080	1260
						ENSGALG00000003368	C1orf112	598	1074	1495
						ENSGALG00000006094	PHF6	598	994	1131
						ENSGALG00000028133	UBE2V2	598	607	735
						ENSGALG00000004889	SLC2A1	598	510	673
						ENSGALG00000015352	GAK	597	1576	1151
						ENSGALG00000015083	DENND4C	597	1110	745
						ENSGALG00000006450	UNKL	597	746	857
						ENSGALG00000004138	TDRD5	596	1457	1622
						ENSGALG00000006420	ABHD17C	595	1127	1315
						ENSGALG00000013621	ATP6V1H	595	984	970
						ENSGALG00000006209	SMARCD1	595	945	792
						ENSGALG00000010694	SECISBP2	595	933	887
						ENSGALG00000012876	SSBP1	595	588	703
						ENSGALG00000005038	CENPI	594	1525	1851
						ENSGALG00000020523	TOPORS	594	1155	1111
						ENSGALG00000005310	CLSTN2	594	988	683
						ENSGALG00000009035	GTPBP10	594	958	1042
						ENSGALG00000008956	CCDC186	594	928	792
						ENSGALG00000016070	WRB	594	909	807
						ENSGALG00000001411	SRSF4	594	857	891
						ENSGALG00000009341	CRAMP1L	594	690	727
						ENSGALG00000008045	SLC9A8	594	685	681
						ENSGALG00000015138	TMEM2	593	1057	971
						ENSGALG00000001146	UBXN6	593	1035	976
						ENSGALG00000002798	WDR59	593	889	914
						ENSGALG00000003651	NT5C3B	593	679	840
						ENSGALG00000027300	Id3	593	530	538
						ENSGALG00000017177	MSANTD4	592	842	949
						ENSGALG00000005788	FARP2	592	711	577
						ENSGALG00000026279	COMMD8	591	867	1013
						ENSGALG00000015026	TRAF3IP2	591	846	730
						ENSGALG00000016796	C1H2ORF49	591	669	598
						ENSGALG00000029036	ZNF687	591	619	656
						ENSGALG00000012856	WRNIP1	591	546	721
						ENSGALG00000012788	PARP12	590	1501	1216
						ENSGALG00000023131	PDXP	590	1004	1304
						ENSGALG00000003111	BFAR	590	945	932
						ENSGALG00000005658	FOXO4	590	939	749
						ENSGALG00000005353	FAR1	590	908	838
						ENSGALG00000013637	TDP2	590	875	916
						ENSGALG00000010699	MIOS	590	801	968
						ENSGALG00000011034	TSNAX	590	728	729
						ENSGALG00000015209	NFIL3	590	581	608
						ENSGALG00000003373	BRIX1	589	951	1094
						ENSGALG00000002643	SELP	589	945	1035
						ENSGALG00000008760	WDR92	589	860	1093
						ENSGALG00000000891	NSUN5	589	759	853
						ENSGALG00000029077	CBL	588	1365	722
						ENSGALG00000027746	TBL2	588	584	745
						ENSGALG00000004983	USP30	587	752	662
						ENSGALG00000011918	CCDC134	587	657	670
						ENSGALG00000001422	RRP9	587	636	682
						ENSGALG00000026818	SCNM1	587	579	794
						ENSGALG00000015012	STX18	586	1128	1067
						ENSGALG00000001082	DCPS	586	667	707
						ENSGALG00000026832	LMAN2L	585.62	644.12	809.05
						ENSGALG00000003479	LMTK2	585	1167	1062
						ENSGALG00000002666	RAB11FIP3	585	1064	954
						ENSGALG00000005685	KSR1	585	890	742
						ENSGALG00000002756	TMEM121	585	872	1419
						ENSGALG00000015334	ZBTB11	585	801	827
						ENSGALG00000015179	CEP78	585	786	985
						ENSGALG00000019358	LLPH	585	608	737
						ENSGALG00000010601	UFSP2	584.11	821	864
						ENSGALG00000011884	EXOSC9	584	752	860
						ENSGALG00000007199	TRIAP1	584	695	777
						ENSGALG00000003000	SUGP1	584	659	643
						ENSGALG00000011409	SNRPF	584	604	649
						ENSGALG00000003934	WIPF2	584	600	951
						ENSGALG00000003157	MYH7B	583.54	870.94	1492.77
						ENSGALG00000003534	DDX31	583	1175	1109
						ENSGALG00000000208	MCC	583	1038	759
						ENSGALG00000002221	UBN1	583	875	859
						ENSGALG00000027734	NAIF1	583	685	720
						ENSGALG00000023014	PPP1R36	583	619	1284
						ENSGALG00000011393	ZNF142	582	841	833
						ENSGALG00000010847	VEGFC	582	836	861
						ENSGALG00000003498	TAF8	582	816	742
						ENSGALG00000012205	AVL9	581	882	777
						ENSGALG00000008010	PTPN1	581	860	706
						ENSGALG00000003631	C5orf42	581	845	765
						ENSGALG00000005559	MRPS23	581	684	710
						ENSGALG00000003249	CWF19L1	581	636	605
						ENSGALG00000026648	C1orf35	580.71	806.3	984.25
						ENSGALG00000009111	HAUS2	580	978	978
						ENSGALG00000028628	LAPTM4B	579	2011	1900
						ENSGALG00000010863	TWISTNB	579	989	1031
						ENSGALG00000010087	IPO13	579	578	636
						ENSGALG00000011052	SLC38A11	578	1601	697
						ENSGALG00000015038	CHD1L	578	1013	913
						ENSGALG00000014443	IFFO1	578	880	1099
						ENSGALG00000014542	WBSCR22	578	775	832
						ENSGALG00000011574	PIK3R4	577	1138	800
						ENSGALG00000009065	VMA21	577	821	709
						ENSGALG00000027784	RCC1	577	652	724
						ENSGALG00000009241	SFRP2	576	1051	1349
						ENSGALG00000007474	PCYT1A	576	635	668
						ENSGALG00000003242	STAR	575	2781	512
						ENSGALG00000001713	UBAC1	575	946	982
						ENSGALG00000023683	TCTN2	575	841	632
						ENSGALG00000002850	RASA2	575	693	652
						ENSGALG00000007023	PRKAR2A	574	998	623
						ENSGALG00000007378	FAM162A	574	958	1184
						ENSGALG00000015891	C1H21ORF59	573	934	1128
						ENSGALG00000011138	CCNK	573	760	819
						ENSGALG00000017251	CCDC90B	572.36	988.64	1190.04
						ENSGALG00000015794	SNX16	572	1219	1617
						ENSGALG00000009014	TRAF2	572	822	724
						ENSGALG00000027782	SYVN1	572	661	780
						ENSGALG00000005803	ZNRF3	571	1444	1149
						ENSGALG00000026483	TDRD6	571	1223	1561
						ENSGALG00000015746	JAM2	571	1059	1055
						ENSGALG00000008713	BIRC5	571	1054	1051
						ENSGALG00000012953	IPO8	571	861	502
						ENSGALG00000003187	SURF1	571	803	883
						ENSGALG00000010351	POMGNT1	570	1194	1062
						ENSGALG00000015486	COQ3	570	929	1069
						ENSGALG00000004187	TAF9	570	871	884
						ENSGALG00000008097	CELF1	570	832	787
						ENSGALG00000013872	SEH1L	569	1030	1093
						ENSGALG00000000352	TIMM44	569	901	883
						ENSGALG00000020003	MAP3K4	569	849	857
						ENSGALG00000002683	DECR2	569	827	697
						ENSGALG00000002461	MMP17	569	813	721
						ENSGALG00000012337	MRPL32	568	621	742
						ENSGALG00000012595	AGTPBP1	567	1214	1176
						ENSGALG00000005978	RBP3	567	1078	1109
						ENSGALG00000028678	CNNM4	567	720	786
						ENSGALG00000027435	MED21	567	695	745
						ENSGALG00000015957	RNF151	566	1321	966
						ENSGALG00000001732	EPG5	566	1041	654
						ENSGALG00000015353	BBX	566	913	518
						ENSGALG00000027762	PGAP2	566	638	687
						ENSGALG00000011098	TAF5L	565	945	857
						ENSGALG00000005365	NARFL	565	920	830
						ENSGALG00000015368	TMEM175	565	829	677
						ENSGALG00000013156	ZNF830	565	786	796
						ENSGALG00000001174	WBSCR16	564	1131	1369
						ENSGALG00000002762	UHRF1BP1	564	1092	686
						ENSGALG00000010702	ADSS	564	1033	1206
						ENSGALG00000017358	YWHAG	564	617	664
						ENSGALG00000015717	UVSSA	563	997	1055
						ENSGALG00000015641	CCNH	563	799	785
						ENSGALG00000002042	KNOP1	563	717	990
						ENSGALG00000013097	SLC15A5	562	1234	1539
						ENSGALG00000016454	E2F6	562	1106	1090
						ENSGALG00000003798	GET4	562	1034	1088
						ENSGALG00000000396	METTL2A	562	873	779
						ENSGALG00000014142	VAPA	562	684	627
						ENSGALG00000009073	PSEN2	561	1086	912
						ENSGALG00000001639	MTF1	561	1074	816
						ENSGALG00000026037	EIF4E1B	561	856	1208
						ENSGALG00000007924	STK17B	561	821	811
						ENSGALG00000005736	PLDN	561	617	527
						ENSGALG00000016676	MCM3	560	1255	926
						ENSGALG00000001157	DENND1A	560	737	601
						ENSGALG00000003221	WDR61	560	685	578
						ENSGALG00000003924	ACBD6	560	673	651
						ENSGALG00000011710	BTBD6	560	548	619
						ENSGALG00000027272	APRT	559	818	963
						ENSGALG00000016708	ENPP4	558	1150	1158
						ENSGALG00000007809	TSHZ2	558	1103	949
						ENSGALG00000013384	LIG1	558	993	1253
						ENSGALG00000007736	ZWILCH	558	822	780
						ENSGALG00000023749	DARS2	558	640	609
						ENSGALG00000014283	ANKRD52	557	1085	745
						ENSGALG00000007394	NR3C1	557	590	621
						ENSGALG00000002492	H6PD	556	1233	1121
						ENSGALG00000008026	SPATA2	556	1048	1110
						ENSGALG00000010564	TBCK	556	1002	1025
						ENSGALG00000004085	ZDHHC13	556	901	800
						ENSGALG00000019979	DYNLT1	556	832	820
						ENSGALG00000010985	ATG4C	556	726	678
						ENSGALG00000007438	IFT46	556	717	638
						ENSGALG00000006153	EXOG	556	679	897
						ENSGALG00000015669	PTBP3	555	1116	643
						ENSGALG00000017128	SKA3	555	957	1598
						ENSGALG00000002497	RHOT2	555	929	864
						ENSGALG00000000999	ZNF319	555	597	776
						ENSGALG00000010209	PGRMC2	555	572	656
						ENSGALG00000007757	CSTF1	554	909	1000
						ENSGALG00000007138	MED28	554	775	913
						ENSGALG00000008529	FASTKD2	553	907	1032
						ENSGALG00000011893	SLC38A6	553	851	504
						ENSGALG00000023279	EPN3	553	821	892
						ENSGALG00000009202	RBM45	553	649	592
						ENSGALG00000012787	BMP6	552.12	563.33	752.05
						ENSGALG00000014816	SPICE1	552	853	658
						ENSGALG00000001945	RFT1	552	656	658
						ENSGALG00000003391	EIF2AK1	551	910	836
						ENSGALG00000009693	CPXM2	550	948	817
						ENSGALG00000015314	BEND3	550	675	682
						ENSGALG00000013740	SLC20A1	550	551	581
						ENSGALG00000009258	SHTN1	549	1621.91	1579.97
						ENSGALG00000016836	TUBGCP3	549	947	808
						ENSGALG00000000703	SLC45A3	549	891	842
						ENSGALG00000010307	ACYP1	549	672	947
						ENSGALG00000009925	MTA3	548	1257	1231
						ENSGALG00000012946	FAM60A	548	1248	1303
						ENSGALG00000010980	STK31	548	1034	1254
						ENSGALG00000029001	YRDC	547.69	869.11	868.67
						ENSGALG00000026741	CETN1	547	982	968
						ENSGALG00000002099	PFKFB4	547	964	741
						ENSGALG00000016191	PKNOX1	547	956	1011
						ENSGALG00000028250	ANKRD22	546.35	992.95	1401.84
						ENSGALG00000011251	TBC1D5	546	972	584
						ENSGALG00000027999	DISC1	546	916	913
						ENSGALG00000016979	SLC25A30	546	777	569
						ENSGALG00000000884	CXXC5	546	682	588
						ENSGALG00000006046	DNAJC5	545	1112	1027
						ENSGALG00000006188	CCBL2	545	883	1017
						ENSGALG00000011301	LRRC40	545	663	545
						ENSGALG00000010253	ZDHHC17	545	573	522
						ENSGALG00000016582	PBK	544.58	1088.16	1295.72
						ENSGALG00000002021	ZC3H12A	544	839	844
						ENSGALG00000001223	PEX10	544	783	842
						ENSGALG00000028253	ATXN1L	544	725	545
						ENSGALG00000021491	TRIP4	543.4	778.19	833.79
						ENSGALG00000006368	PTPN5	543	1094	1343
						ENSGALG00000016779	RNF149	543	913	978
						ENSGALG00000013660	ZNF516	543	846	620
						ENSGALG00000001333	MRRF	543	717	652
						ENSGALG00000016624	[4Fe-4S]	543	606	550
						ENSGALG00000002908	TRAIP	542	1596	1443
						ENSGALG00000009554	KLHL2	542	1055	893
						ENSGALG00000013010	DCP1B	542	620	596
						ENSGALG00000004853	LRP3	541	856	820
						ENSGALG00000007644	SLX4	541	789	584
						ENSGALG00000003476	ERN1	541	767	603
						ENSGALG00000013745	RTTN	540	1289	1276
						ENSGALG00000010575	INTS12	540	1015	1163
						ENSGALG00000021104	SLC22A4	540	999	969
						ENSGALG00000003757	POMT1	540	889	701
						ENSGALG00000002057	POLR2D	540	718	693
						ENSGALG00000027991	TTLL4	539	1172	1234
						ENSGALG00000007296	MAFG	539	936	1161
						ENSGALG00000001616	CDC45	538	1349	1168
						ENSGALG00000001192	ARHGAP32	538	1027	534
						ENSGALG00000013759	MRPL47	538	929	856
						ENSGALG00000011947	POLR3H	538	721	967
						ENSGALG00000007101	ZNF259	538	684	800
						ENSGALG00000016662	GATA4	537	1125	601
						ENSGALG00000012796	KIAA1549	537	838	641
						ENSGALG00000004208	TRMU	537	660	678
						ENSGALG00000000977	MAPKAP1	537	563	525
						ENSGALG00000009847	STXBP6	536	1216	1054
						ENSGALG00000013031	CECR1	536	1140	889
						ENSGALG00000016387	TRAPPC12	536	792	695
						ENSGALG00000003281	GSS	536	728	759
						ENSGALG00000005762	BIRC7	535	1043	1360
						ENSGALG00000012364	PPIL4	535	895	796
						ENSGALG00000016895	DZIP1	535	739	806
						ENSGALG00000014074	CPEB4	534	1112	978
						ENSGALG00000027845	RYBP	534	953	969
						ENSGALG00000015691	SMC2	534	912	684
						ENSGALG00000022871	HHLA2	534	802	781
						ENSGALG00000016032	FBXO43	533	1162	1519
						ENSGALG00000006787	CCDC71	533	1151	763
						ENSGALG00000013646	VPS37A	533	976	855
						ENSGALG00000020002	SLC22A3	533	971	1265
						ENSGALG00000007353	MTFMT	533	893	946
						ENSGALG00000027682	C12orf66	533	780	781
						ENSGALG00000026019	ASCC1	533	631	576
						ENSGALG00000008160	CNNM2	532.94	1404.95	902.48
						ENSGALG00000011365	WDR20	532	794	763
						ENSGALG00000003979	NEK8	532	646	726
						ENSGALG00000015749	ST3GAL5	531	1178	984
						ENSGALG00000011474	OSBPL10	531	871	963
						ENSGALG00000009990	SRBD1	531	834	888
						ENSGALG00000027698	COX19	531	661	701
						ENSGALG00000013424	TULP3	531	573	500
						ENSGALG00000016465	ZPAX	530	1444	1533
						ENSGALG00000007310	CEP164	530	804	1018
						ENSGALG00000001219	PIGU	530	663	544
						ENSGALG00000027564	NDUFAF2	529.96	675.52	742.73
						ENSGALG00000028898	CPTP	529	875	892
						ENSGALG00000009107	NRXN1	529	678	524
						ENSGALG00000001816	MAGI3	528	1288	870
						ENSGALG00000007944	HECW2	528	1225	1079
						ENSGALG00000012145	TBPL2	528	1032	1422
						ENSGALG00000008056	B4GALT5	528	967	958
						ENSGALG00000017368	TRNT1	528	835	919
						ENSGALG00000011596	PTPN4	527	1024	671
						ENSGALG00000016702	PPP2R3B	527	875	974
						ENSGALG00000008328	RSBN1L	527	627	748
						ENSGALG00000002881	C26H6ORF125	527	592	637
						ENSGALG00000016306	FAM49B	526	1082	1083
						ENSGALG00000000804	SLC7A6OS	526	1000	1062
						ENSGALG00000010668	WWC2	526	779	660
						ENSGALG00000012513	STAM2	525	875	872
						ENSGALG00000010618	SLC30A6	525	836	851
						ENSGALG00000007242	SLITRK4	525	674	837
						ENSGALG00000015421	IMPAD1	524	720	913
						ENSGALG00000014631	ACVR1B	524	619	638
						ENSGALG00000001678	PRKAB2	523	852	1040
						ENSGALG00000003019	WDR7	523	753	864
						ENSGALG00000010294	RPS6KL1	523	627	781
						ENSGALG00000023061	HEMGN	522	1861	1860
						ENSGALG00000004378	ASB6	522	764	632
						ENSGALG00000025875	Alx-4	522	725	618
						ENSGALG00000001022	CCDC43	522	714	900
						ENSGALG00000004297	DNAH1	521	1199	1219
						ENSGALG00000021285	UNG	520	1034	1174
						ENSGALG00000016089	PRADC1	520	722	761
						ENSGALG00000001610	PIP4K2B	520	588	608
						ENSGALG00000014078	DCUN1D4	519	1052	1082
						ENSGALG00000014513	CDCA3	519	998	1005
						ENSGALG00000004047	GALE	519	918	909
						ENSGALG00000015120	QTRTD1	519	740	627
						ENSGALG00000002372	RBM15B	519	654	773
						ENSGALG00000010392	CCSER1	518	1084	1429
						ENSGALG00000014247	SLC30A9	518	959	835
						ENSGALG00000007408	MPP7	518	709	713
						ENSGALG00000011867	SERHL2	518	614	599
						ENSGALG00000009615	RRP15	518	604	648
						ENSGALG00000000959	YTHDF2	518	522	553
						ENSGALG00000023443	CZH5ORF43	517.04	853.48	755.27
						ENSGALG00000015091	HAUS6	517	1298	1123
						ENSGALG00000008657	TUBGCP6	517	897	649
						ENSGALG00000011619	SIVA1	517	839	835
						ENSGALG00000027173	TMEM159	517	835	896
						ENSGALG00000006061	RAP2C	516	616	559
						ENSGALG00000012177	NCKAP5	515	1132	992
						ENSGALG00000011932	XRCC6	515	862	826
						ENSGALG00000017071	N4BP2L2	515	749	792
						ENSGALG00000006641	POLG	515	598	544
						ENSGALG00000006791	TTI1	514.83	573.66	576.79
						ENSGALG00000004533	KIAA2013	514.36	777.15	534.85
						ENSGALG00000027415	GRIN2C	514	1337	1233
						ENSGALG00000023146	CBX7	514	1229	856
						ENSGALG00000012762	SYCP2L	514	949	1298
						ENSGALG00000008463	SLC35B4	514	658	741
						ENSGALG00000012118	TMEM260	513.83	726.03	738.77
						ENSGALG00000011513	ANO10	513	797	586
						ENSGALG00000002486	RNF123	513	724	608
						ENSGALG00000002877	LRRC45	513	692	678
						ENSGALG00000022030	PGAP3	513	670	793
						ENSGALG00000003387	DNAJC21	512	1300	1199
						ENSGALG00000003727	HAUS8	512	1022	1303
						ENSGALG00000014936	ESCO1	512	962	831
						ENSGALG00000004485	DOLPP1	512	933	1026
						ENSGALG00000003259	EIF2B1	512	789	773
						ENSGALG00000002921	LANCL1	512	781	659
						ENSGALG00000013423	DSN1	512	778	922
						ENSGALG00000005140	RRAD	512	641	847
						ENSGALG00000004162	SLC16A6	511	1278	1209
						ENSGALG00000004981	TSEN2	511	806	928
						ENSGALG00000014175	OTUD3	511	791	892
						ENSGALG00000002583	PIK3CD	511	787	678
						ENSGALG00000012703	DTNBP1	511	655	587
						ENSGALG00000005770	HMGXB3	511	640	583
						ENSGALG00000016062	PSMG1	511	588	544
						ENSGALG00000008990	CXorf57	511	537	524
						ENSGALG00000001624	CWC25	510	769	975
						ENSGALG00000014930	ENC1	510	698	749
						ENSGALG00000003520	POLG2	510	607	723
						ENSGALG00000007547	ABI1	509	622	593
						ENSGALG00000016801	UXS1	508	863	873
						ENSGALG00000001799	UQCC	507.56	830.36	939.15
						ENSGALG00000013399	CELSR1	507	708	585
						ENSGALG00000007527	ADARB1	507	615	575
						ENSGALG00000013811	NCAPH2	506	914	1067
						ENSGALG00000009048	ABLIM1	506	859	606
						ENSGALG00000000637	ZBTB48	506	769	889
						ENSGALG00000005918	FAM69A	506	697	1038
						ENSGALG00000016930	DIS3	505.03	824.01	836.87
						ENSGALG00000012850	RAB19	505	942	1305
						ENSGALG00000006632	CEP63	505	630	818
						ENSGALG00000011141	ITGB6	504	1075	749
						ENSGALG00000009712	FAM175B	504	1048	1022
						ENSGALG00000002350	DNAH3	504	828	833
						ENSGALG00000010627	PRPF38A	504	783	936
						ENSGALG00000003958	PRMT3	504	636	790
						ENSGALG00000026322	ARMT1	503	865	818
						ENSGALG00000014730	ELOVL7	503	586	638
						ENSGALG00000019468	UBE2W	502	1001	929
						ENSGALG00000005451	HELLS	502	952	1084
						ENSGALG00000016944	PCDH8	501	1282	1550
						ENSGALG00000007970	PIAS1	501	739	613
						ENSGALG00000001555	AURKAIP1	501	692	819
						ENSGALG00000007967	FDXACB1	501	650	710
						ENSGALG00000008355	CASP8	500	845	713
						ENSGALG00000015415	HACE1	500	825	660
						ENSGALG00000003995	ERAL1	500	805	827
						ENSGALG00000014064	WDR19	500	769	689
						ENSGALG00000003287	TMEM39B	500	571	814
						ENSGALG00000028844	WDR83OS	500	529	519

## Sheet: free
Table S3. The tissue specifically expressed genes (TPM≥500) in three tissues of ad libitum group
adipose vs ovary and liver						ovary vs adipose and liver						liver vs adipose and ovary
Ensemble ID	symbol	F1721.genes.results	F1723.genes.results	F1725.genes.results		Ensemble ID	symbol	M1721.genes.results	M1723.genes.results	M1725.genes.results		Ensemble ID	symbol	G1721.genes.results	G1723.genes.results	G1725.genes.results
ENSGALG00000023395	PLIN1	128141	83252	86043		ENSGALG00000027090		249807	101140	200613		ENSGALG00000009645	ESRRG	500	599	562
ENSGALG00000015767	FABP4	86427	69061	85126		ENSGALG00000023172		44632	16046	34087		ENSGALG00000005171	AP1S3	532	651	670
ENSGALG00000004724		57419	21787	29965		ENSGALG00000014877	ZOV3	27893	23892	33635		ENSGALG00000007620	GFRA3	537	883	835
ENSGALG00000020342	ABHD12B	21897.9	12659.5	11128.9		ENSGALG00000004161	CCNB2	23332	9179	14389		ENSGALG00000022991	C4H4ORF52	538	810	788
ENSGALG00000002637	RBP7	17253	27867	30660		ENSGALG00000024368	AMH	15394	8010	9912		ENSGALG00000016300	TINAG	565	657	1063
ENSGALG00000011706	ACKR4	15351	2154	4698		ENSGALG00000011551	IGJ	13876	18770	9025		ENSGALG00000026757	DHFR	572	661	1061
ENSGALG00000000644	NFASC	13679	5877	4735		ENSGALG00000002428	ZP2	13761	5099	7346		ENSGALG00000000745	SLC26A9	579	848	1202
ENSGALG00000009523	CNTN1	12871	2757	5390		ENSGALG00000012790	DSP	11942	6171	8491		ENSGALG00000027537		580	642	635
ENSGALG00000011404	HOPX	12494	8392	5700		ENSGALG00000003537	SGK2	11172	5540	5691		ENSGALG00000012973	ESR1	585	647	537
ENSGALG00000027471	MFAP5	12464	1484	2040		ENSGALG00000012947	CAPRIN2	9325	4890	4349		ENSGALG00000012200	GCH1	590	1190	1174
ENSGALG00000004418	SS2R	11267	4274	5950		ENSGALG00000003584	KPNA2	9280	3814	5214		ENSGALG00000011216	BTD	596	635	548
ENSGALG00000012547	ACVR1C	10291.2	6773.7	6641.95		ENSGALG00000014261	UCH-L1	9228	4897	3678		ENSGALG00000010841	C1orf168	598	601	624
ENSGALG00000002555	RET	9166	3440	4706		ENSGALG00000008121	CYP17A1	8888	2699	5636		ENSGALG00000003073	RHOBTB1	602	1335	1251
ENSGALG00000005204		8533	3664	5136		ENSGALG00000002781	BRCA1	7769	3329	2828		ENSGALG00000017019	WDFY2	609	593	500
ENSGALG00000014150	FCGBP	7869	2335	3901		ENSGALG00000014999	MAP1B	7756	5704	6992		ENSGALG00000010940	ACSS3	618	773	818
ENSGALG00000028928	LCAT	7485	2641	2380		ENSGALG00000017031		7386	3311	2932		ENSGALG00000015503	GGH	630	595	643
ENSGALG00000026945	CIDEC	7202	4847	4645		ENSGALG00000013069	BPGM	7063	3712	3932		ENSGALG00000005363	CHDH	632	606	608
ENSGALG00000011469	IGFBP2	7074	2496	1253		ENSGALG00000021009	FOXL2	7057	4750	6143		ENSGALG00000013094	DDC	633	727	520
ENSGALG00000026795	KIAA0040	5672	3602	3643		ENSGALG00000000314	NEFL	6624	6082	3278		ENSGALG00000014908	FST	634	1547	1118
ENSGALG00000000558	SLC1A6	5439	1321	1657		ENSGALG00000001559	ZP3	6420	1253	2651		ENSGALG00000006173	XYLB	653	649	510
ENSGALG00000004893	TMEM119	5415	2254	2911		ENSGALG00000013626	GMNN	6356	3255	2946		ENSGALG00000010579	STON2	661	679	619
ENSGALG00000026311	OCC-1	5326	2353	2748		ENSGALG00000004665	KPNA7	6313	4459	2421		ENSGALG00000011572	ASPG	673	694	654
ENSGALG00000006190	FHL1	5311	2438	4062		ENSGALG00000012089	C14orf37	6224	3167	2500		ENSGALG00000016845	CARKD	674	633	516
ENSGALG00000004820	FAM57A	5113	1683	2063		ENSGALG00000001405	IRF6	5990	2540	3448		ENSGALG00000015675		675	672	1045
ENSGALG00000029003	DUSP3	4653	1822	2862		ENSGALG00000007768	AURKA	5962	2454	2590		ENSGALG00000002705	CISD1	679	932	628
ENSGALG00000012184	BMPER	4516	1075	1347		ENSGALG00000028264	TMEM55A	5841	3517	3081		ENSGALG00000010769	HPGD	689	793	899
ENSGALG00000003640	FAM20C	4437	1453	1646		ENSGALG00000010448	LTBP1	5747.68	4253.22	5391		ENSGALG00000004153	NADSYN1	691.67	663.36	654.02
ENSGALG00000017405	NPR3	4042	1080	1702		ENSGALG00000005982	KLHL13	5627	3266	2099		ENSGALG00000001459	TNNC1	708	574	568
ENSGALG00000010259	COL28A1	4028	5002	7342		ENSGALG00000006083		5607	2271	2444		ENSGALG00000001785	HSD3B7	710	591	648
ENSGALG00000005595	HPS4	3965	1563	1711		ENSGALG00000002402	ASNSD1	5512	2207	1692		ENSGALG00000010879	FGGY	710	894	764
ENSGALG00000019761	CHAD	3949	920	1492		ENSGALG00000006631	TICRR	5420	2943	2095		ENSGALG00000007090	CPN1	714	776	850
ENSGALG00000000182		3937	1235	1725		ENSGALG00000004790	WNT4	5397	2708	3999		ENSGALG00000016648		717	847	513
ENSGALG00000009360	CAPN2	3789	1301	1952		ENSGALG00000010129	PLK3	5380	2629	2728		ENSGALG00000029120	SLC5A3	731	883	1067
ENSGALG00000001329	EPB41	3739	1898	1776		ENSGALG00000010255	NASP	5321	3345	3274		ENSGALG00000010225		738	784	731
ENSGALG00000004974	PPAR	3695	2083	2310		ENSGALG00000000627	DNAJC11	5306	3486	2370		ENSGALG00000022812		742	717	1204
ENSGALG00000010163	LGR5	3664	1327	1573		ENSGALG00000006271	RACGAP1	5292	3086	2078		ENSGALG00000007716	SLC37A4	742	733	615
ENSGALG00000016580	SCARA5	3597	748	1171		ENSGALG00000012195		5269	3696	2138		ENSGALG00000005474	PNAT10	742	824	982
ENSGALG00000016718	ADGRF5	3471	8414	9672		ENSGALG00000009971	CDC20	5226	2456	2894		ENSGALG00000016833	F7	743	830	756
ENSGALG00000026022	CREG2	3467	1244	1488		ENSGALG00000012300	RAB32	5113	2984	2158		ENSGALG00000007780	EIF4E3	743	928	592
ENSGALG00000021074	MYOC	3347	1838	2251		ENSGALG00000000771	PLA2G15	5090	2550	2608		ENSGALG00000002200	ACSM3	750	664	892
ENSGALG00000015835	GRIK1	3293	1783	1896		ENSGALG00000020819		5062	3471	2009		ENSGALG00000007717	GCNT7	752	885	805
ENSGALG00000023142	EP3	3287	1827	2832		ENSGALG00000017052	CCNA1	5042	1200	3684		ENSGALG00000008992	ETNPPL	753	2086	906
ENSGALG00000025779		3172.52	523.22	683.17		ENSGALG00000008198	TPCN3	5033	2526	1673		ENSGALG00000009848	LPGAT1	771	792	596
ENSGALG00000005043		3159	3809	4877.47		ENSGALG00000029006	SYPL1	4802	2674	1489		ENSGALG00000002775	FA2H	773	591	502
ENSGALG00000005410	WNT5A	3099	747	880		ENSGALG00000027678	SLC35G1	4704	1758	2409		ENSGALG00000016196		775	1164	832
ENSGALG00000005554	ADIPOQ	3059	5120	6372		ENSGALG00000027247	EOMES	4671	3303	1787		ENSGALG00000007585	NIT1	782	567	605
ENSGALG00000012146	MGAT3	2980	1861	2020		ENSGALG00000012208	GMFB	4644	2451	2636		ENSGALG00000012437	IGFBP1	793	1132	757
ENSGALG00000014258	LIMCH1	2916	1960	1714		ENSGALG00000014425	NCAPG	4570	2181	2163		ENSGALG00000003326	AMACR	794	785	642
ENSGALG00000027639	RGMA	2879	1765	1369		ENSGALG00000009668	C4orf27	4535	1769	2727		ENSGALG00000000252	SCN4A	802	650	843
ENSGALG00000021395		2842	1100	1969		ENSGALG00000004638	HEPH	4508	3022	2121		ENSGALG00000006655	MAP3K13	806	670	596
ENSGALG00000001407	ADAMTS15	2841	1618	914		ENSGALG00000015529	WFS1	4374	2333	2337		ENSGALG00000009576	BPNT1	818	1074	844
ENSGALG00000024441		2775	623	1145		ENSGALG00000027514	SCEL	4350	2185	2681		ENSGALG00000007334	ABAT	822	1370	1079
ENSGALG00000010794	MEOX2	2754	4862	4999		ENSGALG00000007964	GATSL3	4344	3314	2560		ENSGALG00000016909	NDFIP2	826	1014	1076
ENSGALG00000002911	MOXD1	2704.39	1421.57	1683.73		ENSGALG00000027311	NGFR	4314	3073	3389		ENSGALG00000015512	CYP7B1	842	1168	1159
ENSGALG00000015440	RCSD1	2629	2117	2053		ENSGALG00000013742	EZR	4299	2933	2675		ENSGALG00000026793		847.49	5250.44	3056.01
ENSGALG00000011406	NTN4	2606	5624	6457		ENSGALG00000010120	KIF2C	4292	2264	1598		ENSGALG00000007848	PTS	851	728	645
ENSGALG00000002467	MTSS1L	2486	1670	1463		ENSGALG00000011681	DEPDC7	4266	2370	1363		ENSGALG00000003818	CYFIP2	870	735	1290
ENSGALG00000002678	CSPG4	2454	3280	2787		ENSGALG00000019719	KRT19	4154	4110	5143		ENSGALG00000012185	PLA2G12A	875	924	900
ENSGALG00000023626	NTN1	2444	1024	683		ENSGALG00000016174	LMBRD1	4073	2040	2167		ENSGALG00000012882	KDSR	875	942	816
ENSGALG00000013254	LOXL3	2427	1841	1716		ENSGALG00000016444	ODC1	4061	2148	2419		ENSGALG00000016784		884	800	1067
ENSGALG00000002955	ADAMTSL2	2408	1576	1042		ENSGALG00000016281	DMD	4055	3885	2873		ENSGALG00000006690	ECHDC3	886	817	648
ENSGALG00000003424	LMX1A	2391	2526	2045		ENSGALG00000006267	TPX2	4032	2287	1882		ENSGALG00000014185	ADHFE1	888	1475	1072
ENSGALG00000008632	ACSS1	2376	2019	1884		ENSGALG00000010178	KIAA0020	3981	2197	1918		ENSGALG00000012575	TLE1	894	562	692
ENSGALG00000002138	HYAL2	2357	7112	5633		ENSGALG00000000803		3956	2384	1398		ENSGALG00000010988	MPP6	901	768	650
ENSGALG00000002121	PLEKHN1	2332.69	989.33	756.36		ENSGALG00000005122	MYO1H	3952	2691	1424		ENSGALG00000012018	CGT	908	1687	809
ENSGALG00000026582	SOX18	2283	4892	7869		ENSGALG00000002001	STXBP3	3950	2007	1630		ENSGALG00000013900	MAP7	911	882	879
ENSGALG00000014072	TSPAN18	2258	751	935		ENSGALG00000010829	CDCA7	3940	2035	2210		ENSGALG00000011805		912	974	734
ENSGALG00000026468	CHSY1	2255	920	1070		ENSGALG00000008095	KIF23	3918	2351	1525		ENSGALG00000002358	CDO1	912	1595	939
ENSGALG00000003283	COMP	2254	708	1012		ENSGALG00000001847	BICC1	3891	2263	2484		ENSGALG00000011594	FXR	916	1228	904
ENSGALG00000008060	PRKAR2B	2243	572	789		ENSGALG00000013294	CYP19A1	3889	2766	3814		ENSGALG00000009036	GANC	918	711	622
ENSGALG00000003196	ANG	2211.01	658.13	611.51		ENSGALG00000003907	N4BP1	3882	2157	1916		ENSGALG00000001369		924	808	939
ENSGALG00000014585	CCLI10	2156.33	1299.2	1377.6		ENSGALG00000028056	RRP36	3880	2375	2369		ENSGALG00000025721	CYP2S1	924	5031.71	2990.62
ENSGALG00000005360	CA4	2152	2870	2209		ENSGALG00000008747	ITGA8	3829	5351	6175		ENSGALG00000007410	IGDCC4	926	714	532
ENSGALG00000008581	DUSP5	2135	1733	1873		ENSGALG00000010478	STIL	3758	1577	1302		ENSGALG00000001252	CREB3L3	931	969	1152
ENSGALG00000004840	RPH3A	2117	1647	1839		ENSGALG00000017077	HSPH1	3753	2224	1680		ENSGALG00000006235	SLC41A3	933	1058	1149
ENSGALG00000028721	LMOD1	2080	1797	2166		ENSGALG00000014812	SIDT1	3753	2204	1925		ENSGALG00000014368	APOA5	933	1840	511
ENSGALG00000001795	GFRA2	2074	780	1159		ENSGALG00000017106	ATP8A2	3750	1397	2103		ENSGALG00000007596		933	2038	1588
ENSGALG00000010953	KANK4	2047	1341	1230		ENSGALG00000027641	DUSP14	3717	2399	2146		ENSGALG00000011005	KCNK1	934	1278	863
ENSGALG00000011813	HEG1	2017	2412	3221		ENSGALG00000006898	EIF4ENIF1	3645	2026	2043		ENSGALG00000012824	BPHL	936	998	1232
ENSGALG00000001956	OLFML3	1945	1287	1323		ENSGALG00000001618	OGFOD3	3642	2317	1640		ENSGALG00000023609		936.17	972.1	906.05
ENSGALG00000004476	SEMA3G	1907	6042	4054		ENSGALG00000002150		3641	2710	1625		ENSGALG00000014321	SMIM14	943	790	815
ENSGALG00000002564	RGS4	1868	2416	2135		ENSGALG00000015218	SLC19A2	3633	1819	1206		ENSGALG00000015822	MAP3K7CL	954	975	532
ENSGALG00000009480	DOCK4	1851	697	861		ENSGALG00000008072	CHRDL1	3629	1815	1803		ENSGALG00000001505	NGEF	969	699	874
ENSGALG00000007956	PLXDC2	1849	742	739		ENSGALG00000001692	CAMSAP1	3607	1904	2018		ENSGALG00000016761	LYG2	971	1931	921
ENSGALG00000027651	SEMA6C	1835	8651	5518		ENSGALG00000002000	GRAMD2	3555	1606	2025		ENSGALG00000015136	ILDR1	972	773	649
ENSGALG00000016108	SYBU	1830	1065	1524		ENSGALG00000004947	POLR3A	3554	2063	1477		ENSGALG00000003374	ESRP2	973	1121	1549
ENSGALG00000011319	ADGRL3	1825	565	779		ENSGALG00000009956	ESPL1	3554	1821	2613		ENSGALG00000002024	COMT	987	1789	1350
ENSGALG00000013469		1810	2041	1608		ENSGALG00000015345	AIM1	3545	1689	2201		ENSGALG00000028880	FDPS	994.92	795.91	612.97
ENSGALG00000029047	TMEM204	1807	3334	4390		ENSGALG00000012984	MYO5B	3518	2266	1478		ENSGALG00000005610	SLC44A3	1005	888	1059
ENSGALG00000000957	ESAM	1805	4736	4157		ENSGALG00000016359	FBXO25	3484	1673	1404		ENSGALG00000011211	HACL1	1008	1090	1083
ENSGALG00000007054	TBC1D16	1740	1003	1072		ENSGALG00000014453	FAM46C	3466	1703	1497		ENSGALG00000014906	MOCS2	1014	719	708
ENSGALG00000004150	MYO1E	1739	842	876		ENSGALG00000009201	CCNF	3456	972	1007		ENSGALG00000013145	EPB41L4B	1019	864	957
ENSGALG00000016063	KLF10	1734	1923	1904		ENSGALG00000009061	ACTL6A	3455	2088	1777		ENSGALG00000012666	GPLD1	1019	1185	957
ENSGALG00000028708	FAM107B	1713	658	764		ENSGALG00000014897	TYMS	3422	1537	1806		ENSGALG00000013678	AGMAT	1033	966	1248
ENSGALG00000001571	MYO1F	1712	1102	1185		ENSGALG00000028595	CCNO	3420	912	3178		ENSGALG00000016832	PROZ	1045	846	997
ENSGALG00000004722	ASPN	1703	949	1115		ENSGALG00000026181	STRIP2	3417	1610	1801		ENSGALG00000009702		1047.81	582.48	844.75
ENSGALG00000003554	OPTC	1700	1159	821		ENSGALG00000008584	NUSAP1	3365	1628	1434		ENSGALG00000025818	KCNK5	1049	1826	713
ENSGALG00000007001	TLR4	1699	631	931		ENSGALG00000006016	PASK	3328.21	1531.02	1350.11		ENSGALG00000026540		1049.73	1001.79	736.64
ENSGALG00000001161	FLI1	1684	2431	2795		ENSGALG00000017025	CKAP2	3317	1434	1443		ENSGALG00000021627	IFI27L2	1054	635	579
ENSGALG00000026928	KLF4	1668	2983	3656		ENSGALG00000008041	TSEN54	3304	2237	1570		ENSGALG00000016912	EDNRB	1059	1162	1071
ENSGALG00000001621	cldn5	1652	3781	3594		ENSGALG00000010741	MAP1LC3C	3285	1833	1873		ENSGALG00000022985	PPAR	1062	1162	883
ENSGALG00000028258		1652	1517	2454		ENSGALG00000000317	NEFM	3282	2528	1503		ENSGALG00000010051	MOCS1	1104	834	649
ENSGALG00000007431	MAGI1	1634	2088	3373		ENSGALG00000009445	INPP5F	3266.21	1717.07	1716.9		ENSGALG00000010469		1107	2161	2064
ENSGALG00000007508	HPSE2	1632	837	657		ENSGALG00000009525	HAT1	3266	1931	1503		ENSGALG00000014386	SEPSECS	1109	1060	1084
ENSGALG00000015008	ZNF366	1626	2297	2031		ENSGALG00000012484	RIF1	3257	1764	1923		ENSGALG00000012847		1116	716	1173
ENSGALG00000028756	SLC4A2	1621	1497	1218		ENSGALG00000012987	CCDC77	3253	1604	1326		ENSGALG00000012186	CASP6	1122	898	639
ENSGALG00000009378	PDGFC	1612	889	943		ENSGALG00000009157	ECT2	3251	1251	1217		ENSGALG00000007419	MASP1	1133	1147	1185
ENSGALG00000026983	CHRD	1606	1102	889		ENSGALG00000008265	PDCD11	3236	2347	2379		ENSGALG00000014950		1140	1492	1163
ENSGALG00000028247	LOXL1	1589	745	1009		ENSGALG00000017169	ELMOD1	3232	669	1795		ENSGALG00000014383	PI4K2B	1157	1283	923
ENSGALG00000003059	HLF	1588	769	733		ENSGALG00000002701	DNAJC9	3225	2114	2396		ENSGALG00000009291	EPHX1	1158	962	1285
ENSGALG00000005629	RARA	1583	1725	1762		ENSGALG00000016417	DSCC1	3218	921	1651		ENSGALG00000026611		1163	734	799
ENSGALG00000003172	SLC16A9	1581	692	863.73		ENSGALG00000005603	NACAD	3204	2239	1500		ENSGALG00000029015	TM6SF2	1165	623	799
ENSGALG00000005077	F8	1573	5244	2476		ENSGALG00000010538	TTC27	3197	1776	1659		ENSGALG00000006413	CEMIP	1176	1110	619
ENSGALG00000015673	ZFHX4	1557	643	933		ENSGALG00000008409	GSTO1	3192	2041	1822		ENSGALG00000008040		1178	2674	2282
ENSGALG00000009947	PLEKHH2	1543	652	626		ENSGALG00000014615	laminin	3166	1734	1751		ENSGALG00000028631	PGLYRP2	1204	766	1158
ENSGALG00000017091	FLT1	1540	2981	4363		ENSGALG00000002355	RBPMS2	3164	1906	1995		ENSGALG00000007253	IL1RAP	1219	1265	1199
ENSGALG00000009145		1537	1464	1632		ENSGALG00000028014		3134	2695	2780		ENSGALG00000011579		1219.61	943.45	808.51
ENSGALG00000026276	TCF15	1534.3	7012.22	6958.22		ENSGALG00000004195	KIF4A	3126	2189	1545		ENSGALG00000026762	WBSCR27	1233	847	733
ENSGALG00000028822	RNF152	1534	875	905		ENSGALG00000016329	AGPAT5	3115	1728	2002		ENSGALG00000005423	GRHPR	1240	988	879
ENSGALG00000009437	MECOM	1532.98	2478.98	2763.88		ENSGALG00000013880	CEP192	3113	1692	1487		ENSGALG00000017219	C1H11ORF54	1242	1500	825
ENSGALG00000014555	C12ORF57	1526	1719	1704		ENSGALG00000015874	TTK	3100	1605	1193		ENSGALG00000026727	SLC30A10	1257	956	1115
ENSGALG00000024470	CCLI5	1524	2755	2044		ENSGALG00000028946	CSRP2	3082	5229	3513		ENSGALG00000005708	HNF4beta	1258	1199	1028
ENSGALG00000007193	HRASLS	1522	1341	1470		ENSGALG00000008928		3072	2416	1299		ENSGALG00000021658	PAFAH2	1266	562	563
ENSGALG00000028797	PPP1R1B	1514	4829	2231		ENSGALG00000010022	PRMT9	3047	1942	1658		ENSGALG00000028629		1269	1496	1419
ENSGALG00000017099	RASL11A	1493	1011	1668		ENSGALG00000003559	ACTR5	3008	2163	1318		ENSGALG00000007099	LEAP2	1290.16	580.24	549.28
ENSGALG00000027417	NCKAP1L	1492	931	827		ENSGALG00000026081	RBM38	3008	1952	1987		ENSGALG00000002325	IGFALS	1291	865	700
ENSGALG00000010537	CDKN2C	1482	733	979		ENSGALG00000004934	CDC25A	2996	1621	1438		ENSGALG00000021231	C10ORF57	1292	1674	1324
ENSGALG00000014485	LDB2	1466	2585	2714		ENSGALG00000001826	WWC1	2993	1962	1980		ENSGALG00000012418	KYNU	1296	1750	1478
ENSGALG00000000816		1455	802	849		ENSGALG00000003122	ZFAND2A	2989	2656	1368		ENSGALG00000006698	ABCC6	1300	994	948
ENSGALG00000003409	SOGA1	1451	1329	1455		ENSGALG00000017074	ZAR1	2989	2402	1219		ENSGALG00000006090	PLEKHA7	1300	1258	1330
ENSGALG00000009778	HCLS1	1447	920	1019		ENSGALG00000012115	WT1	2989	1930	2444		ENSGALG00000026283		1300.07	954	1252
ENSGALG00000013814	IMPA2	1435	1320	1749		ENSGALG00000006031	BRDT	2981	1406	1338		ENSGALG00000013869	IL20RA	1306	1140	1207
ENSGALG00000001453	FAM110D	1422	4161	5227		ENSGALG00000002755	RFWD3	2978	1475	1713		ENSGALG00000010736	DIO1	1322	1382	1190
ENSGALG00000012662	NUAK1	1418	1220	1526		ENSGALG00000004400	SPECC1	2976	1862	1648		ENSGALG00000012751	STAB2	1374	928	987
ENSGALG00000028024	CAPG	1411	1071	981.11		ENSGALG00000012875	WEE2	2961	2023	1138		ENSGALG00000006812	TTC36	1376	820	1110
ENSGALG00000007045	ADGRA1	1398	1048	1390		ENSGALG00000010997	DFNA5	2943	1838	2237		ENSGALG00000005541	GJB1	1380	2600	1470
ENSGALG00000014166	TSPO	1387	530	751		ENSGALG00000007036	PITRM1	2943	1791	1866		ENSGALG00000000608	CDH1	1384.15	1057.6	1079.77
ENSGALG00000010996	IRF2BP2	1385	2017	1709		ENSGALG00000012802	F13A1	2931	1995	2248		ENSGALG00000007979	CALML4	1387	656	957
ENSGALG00000000785	HYAL1	1380	2281	1681		ENSGALG00000016411	col14A1	2926	2155	2467		ENSGALG00000002855	SARDH	1404	847	579
ENSGALG00000002198	FHOD1	1375.01	2258.46	2536.22		ENSGALG00000004897	GTSE1	2920	1595	1183		ENSGALG00000028259	SLC39A14	1404	931	548
ENSGALG00000026845		1363.02	3189.92	2342.02		ENSGALG00000016884	SLC15A1	2906	1517	2229		ENSGALG00000006606	KIAA1324L	1414	2380	3033
ENSGALG00000012021		1357	3898	2803		ENSGALG00000017343	FOLR1	2897	1350	2090		ENSGALG00000002369	F13B	1419	1847	1568
ENSGALG00000017311	P4HA3	1349	1110	818		ENSGALG00000004852	DNM1	2896	1403	1861		ENSGALG00000019077		1430	2308	1441
ENSGALG00000008133	AS3MT	1346	1077	1212		ENSGALG00000005973	LCMT1	2889	1915	1192		ENSGALG00000009791	PROX1	1446	1175	684
ENSGALG00000028143	GADD45B	1345	3346	2745		ENSGALG00000009470	SERPINI1	2877	1413	949		ENSGALG00000012392	IYD	1452	1622	1592
ENSGALG00000026717		1343	877	642		ENSGALG00000006233	GALNT11	2875	1872	1524		ENSGALG00000013265	GYS2	1453	3622	2513
ENSGALG00000028533		1342	895	1030		ENSGALG00000010735	NDC1	2856	1697	1655		ENSGALG00000004424	SEC16B	1460	1512	1043
ENSGALG00000001846		1335.58	3753.23	3023.79		ENSGALG00000011663	FNDC1	2841	4938	3476		ENSGALG00000023437	NQO1	1464	1111	1309
ENSGALG00000027051		1326.67	834.8	1000.4		ENSGALG00000008703	RFC4	2838	1318	1902		ENSGALG00000016710	CYP39A1	1470	1217	1287
ENSGALG00000025956	STAT6	1317	1370	1440		ENSGALG00000001848	UBE2J2	2835	1692	1613		ENSGALG00000004491	DMGDH	1503	1706	1976
ENSGALG00000006758	C1QTNF5	1296	1512	1043		ENSGALG00000014668	MCTP1	2833	1087	2186		ENSGALG00000007395	ABCC2	1511	1539	811
ENSGALG00000016800	C2orf40	1292	1264	1493		ENSGALG00000002083	PLIN3	2827	2225	647		ENSGALG00000000109	AFMID	1537	1509	1032
ENSGALG00000017158	KDELC2	1286	531	741		ENSGALG00000004838	BUB1B	2827	1613	1475		ENSGALG00000028400	GCHFR	1539	1848	1410
ENSGALG00000016681	DHRSX	1285	556	817		ENSGALG00000006459	C12H3ORF19	2805	1371	1195		ENSGALG00000009600		1555	1140	1275
ENSGALG00000027208	SHROOM4	1281	3957	2805		ENSGALG00000003513	KLHL20	2793	1768	1655		ENSGALG00000004814	RHPN2	1564	2315	1793
ENSGALG00000000694	FMNL1	1277	1570	1293		ENSGALG00000010154	GEMIN2	2789	1117	1690		ENSGALG00000011544	BCL2L14	1568	1485	1135
ENSGALG00000007943	lasp-2	1273	684	874		ENSGALG00000007537	INCENP	2785.91	1704.87	1325.51		ENSGALG00000016721	PLCXD1	1568	1520	1059
ENSGALG00000028506	NHSL2	1266	2177	1880		ENSGALG00000003064	TADA1L	2775	2105	1332		ENSGALG00000024011	Ex-FABP	1577	1377	794
ENSGALG00000002371	RUSC2	1265	947	1073		ENSGALG00000003085	CDK1	2754	1430	1575		ENSGALG00000020943	AGXT	1581.99	1353.99	827
ENSGALG00000005287	ZBTB47	1264	913	1126		ENSGALG00000014085	TM7SF3	2746	1339	1365		ENSGALG00000006855	MFI2	1583	1223	1520
ENSGALG00000020513	MS4A15	1251	627	575		ENSGALG00000009731	ARHGAP11A	2740	1429	985		ENSGALG00000020688		1584	1085	1062
ENSGALG00000006822	Pcdh19	1242	2277	3464		ENSGALG00000004759	DHRS7B	2738	1923	1381		ENSGALG00000009215	PDE11A	1584	2593	1919
ENSGALG00000026687	PLCD4	1223	988	599		ENSGALG00000011243	DAZL	2729	1052	872		ENSGALG00000023083	KIAA1958	1594	1755	1902
ENSGALG00000002103	TPPP3	1219	679	1757		ENSGALG00000002142	DGKQ	2728	1213	1852		ENSGALG00000013297	BBOX1	1598	1621	1149
ENSGALG00000000194		1209	6448	1864		ENSGALG00000015107	PIP5K1B	2727	1608	1457		ENSGALG00000017021	ATP7B	1622	1541	941
ENSGALG00000027133	CD83	1208	615	1197		ENSGALG00000001017	WRAP73	2688.95	1324.84	1106.59		ENSGALG00000007132	ACOX2	1634	1693	1631
ENSGALG00000002473	GPR157	1197	1418	600		ENSGALG00000002258		2673	3937	1765		ENSGALG00000004261	AQP9	1644	1979	1565
ENSGALG00000027603	ZHX3	1189	1245	1004		ENSGALG00000012336	STXBP5	2652	1604	1634		ENSGALG00000016324	GSTA3	1647	2356	1443
ENSGALG00000001574	MLLT6	1187	1506	1599		ENSGALG00000016221	EFHC2	2648	1188	794		ENSGALG00000008629		1652	1651	1038
ENSGALG00000009686	PPP1R9A	1187	1128	1521		ENSGALG00000009519	ARG2	2645.36	858.08	1558.96		ENSGALG00000016690		1667	2846	1891
ENSGALG00000027938	NFIX	1181	1011	1079		ENSGALG00000014800	ATP6V1A	2642	1855	1847		ENSGALG00000013535	CYP4V2	1670	2360	1942
ENSGALG00000009746	ARSA	1179	593	606		ENSGALG00000001417	CYP11A1	2639.5	10525.4	1678.82		ENSGALG00000013101		1695.63	1820.06	1287.93
ENSGALG00000026623	BMI1	1178	917	876		ENSGALG00000021271	MPZL3	2622	1229	988		ENSGALG00000010187	SLC1A1	1696	1813	1555
ENSGALG00000005208	S1PR1	1176	2429	1655		ENSGALG00000015660	SNX30	2617	1584	2224		ENSGALG00000009926	HAAO	1714	2065	1374
ENSGALG00000000270	THRA	1172	1354	1170		ENSGALG00000003438	NUF2	2594	1219	1102		ENSGALG00000027253	SBK3	1732	665	563
ENSGALG00000012178	PDGFB	1169	2472	3336		ENSGALG00000016442	RRM2	2592	1203	1199		ENSGALG00000008575	GNMT	1734	1198	1203
ENSGALG00000002576	CRYD2	1168.33	580.96	613.6		ENSGALG00000010482	SPTLC2	2583	1163	1322		ENSGALG00000006598	SORL1	1736	1171	1253
ENSGALG00000011558	LRP6	1163	736	908		ENSGALG00000011479	NEDD1	2582	1485	1726		ENSGALG00000028871	SLC38A3	1742	1345	1598
ENSGALG00000013768	PHACTR2	1160	1769	1889		ENSGALG00000009260	TMEM62	2578	1670	1043		ENSGALG00000012271	MTTP	1744	2188	1351
ENSGALG00000028590	JMJD8	1155.06	846.85	754.88		ENSGALG00000009528	TMEM192	2568	1321	1034		ENSGALG00000007503	KMO	1746	2207	1932
ENSGALG00000021717	ATP8	1155	1459	1850		ENSGALG00000012101	AP5M1	2544	1810	1725		ENSGALG00000026678	SLC27A5	1751	1447	1180
ENSGALG00000026471	CRIP2	1155	1455	1408		ENSGALG00000012104	ANLN	2544	1002	1414		ENSGALG00000016412	MBOAT2	1770	1734	2495
ENSGALG00000019054	NAALAD2	1153	1949	2604		ENSGALG00000001721		2542.45	1483.81	867.33		ENSGALG00000001416	ADRA1B	1771	1737	1270
ENSGALG00000006040	UCKL1	1150	1523	1241		ENSGALG00000005291		2541	1288	1122		ENSGALG00000012108	ENPEP	1777	3561	1743
ENSGALG00000000166	DMB2	1149	1090	1110		ENSGALG00000007834	SALL4	2537	1675	1171		ENSGALG00000025935	XPNPEP2	1799	2127	1591
ENSGALG00000018509		1149	1089	898		ENSGALG00000012098	NAA30	2533	1336	1497		ENSGALG00000002182	NR5A2	1809	2047	1334
ENSGALG00000008340	FES	1142	1447	1036		ENSGALG00000015084	IGSF11	2532	1587	1217		ENSGALG00000020389		1860	2527	2383
ENSGALG00000001702	EXOC3L1	1131	2779	1982		ENSGALG00000016455	GREB1	2524	3125	3181		ENSGALG00000008646	HRG	1882	2052	974
ENSGALG00000008883	TCF7L2	1128	942	1015		ENSGALG00000016598	MSL3	2521	1603	1450		ENSGALG00000027908	CYP2U1	1887	783	567
ENSGALG00000026691		1122.37	693.56	912.62		ENSGALG00000013173	PYROXD1	2493	1606	1063		ENSGALG00000004058	GPR146	1898	1681	1565
ENSGALG00000002559	HMHA1	1115	1217	1404		ENSGALG00000005951		2493	1504	972		ENSGALG00000002849	DCXR	1947	2452	1836
ENSGALG00000003201	FBXL8	1100	527	604		ENSGALG00000017211	MRE11A	2484	1280	1683		ENSGALG00000000067	SPR	1965	1583	1159
ENSGALG00000013357	MTCL1	1099	1099	1331		ENSGALG00000005599		2472	1400	1050		ENSGALG00000003016	MASP2	1978	1461	1163
ENSGALG00000018934	ACVRL1	1086	2819	2448		ENSGALG00000004776	AP4E1	2468	1626	1348		ENSGALG00000005460	SLCO4A1	1982	2071	1494
ENSGALG00000002725	UAP1	1083	627	742		ENSGALG00000014483	DHX57	2463	2452	1265		ENSGALG00000006431	PANK1	2145	6042	4493
ENSGALG00000008487	TMCC1	1082	829	776		ENSGALG00000005462	ZP4	2458	1415	792		ENSGALG00000012112	DBI	2159	1299	1023
ENSGALG00000028734	BRD4	1080	1108	1193		ENSGALG00000007055		2457	1210	868		ENSGALG00000009920	Protein	2184	2842	1221
ENSGALG00000004637	SHPK	1075	795	1009		ENSGALG00000020742	PPRC1	2456	1950	2047		ENSGALG00000009639		2215	2337	820
ENSGALG00000028970	IL17RC	1073	1141	939		ENSGALG00000021631	AGO3	2454.34	1598.35	1615.64		ENSGALG00000006131	FTCD	2215	2639	1661
ENSGALG00000002723	ANKS1A	1072	1231	1601		ENSGALG00000001492	NDRG3	2443	2688	2495		ENSGALG00000006482	FAH	2218	2336	1863
ENSGALG00000023718	CTIF	1068	740	951		ENSGALG00000016373	ATAD2	2442	1449	1392		ENSGALG00000023925		2224.27	815.49	533.35
ENSGALG00000003195	TRADD	1062	722	964		ENSGALG00000011543	SDAD1	2440	1613	1376		ENSGALG00000011331	CTH	2279	1983	2073
ENSGALG00000007380	ARHGAP26	1060	1407	1619		ENSGALG00000015546	TBC1D14	2440	1472	1505		ENSGALG00000006832	WFDC2	2294	2845	1575
ENSGALG00000006842	ACOT8	1059.25	839.05	686.64		ENSGALG00000026616		2437	2932	3820		ENSGALG00000008844	SLC31A1	2298	2736	2556
ENSGALG00000026152		1058	1324	662		ENSGALG00000003503	MYBL2	2426	1629	1238		ENSGALG00000013969	ALDH8A1	2328	1927	1251
ENSGALG00000016906	SPRY2	1057	1056	1186		ENSGALG00000005412	SNAP47	2422	1714	1080		ENSGALG00000012131	ELOVL6	2365	1301	1523
ENSGALG00000026875	PERM1	1055.31	688.67	526.64		ENSGALG00000001836	PIAS4	2420	1233	1564		ENSGALG00000004367		2459.97	1981.42	1833.67
ENSGALG00000008680	SYDE2	1055	893	1013		ENSGALG00000009504		2414	1608	1352		ENSGALG00000009866	CAMK1D	2471	3086	2622
ENSGALG00000013239	NES	1054.38	697	853.39		ENSGALG00000017132	XPO4	2405	1420	1749		ENSGALG00000007238	PCSK6	2493	2610	2190
ENSGALG00000007565	PPP2R2B	1053	1381	1413		ENSGALG00000005995	SLC13A5	2397	1426	733		ENSGALG00000004183	FAM20A	2534	1970	2000
ENSGALG00000010976	CCDC126	1052	856	991		ENSGALG00000003775	RICTOR	2393	2130	2020		ENSGALG00000019844	GAL8	2588	2999	1358
ENSGALG00000008349	LMCD1	1051	1611	1384		ENSGALG00000010232	VRTN	2389	2165	1195		ENSGALG00000001320	CYP1A1	2588.95	2109.32	3142.48
ENSGALG00000001271	C17orf105	1050	1366	780		ENSGALG00000014011	LRMP	2382.45	1804.78	1002.59		ENSGALG00000009680	PAQR7	2624	1830	1849
ENSGALG00000006567	UBASH3B	1050	560	773		ENSGALG00000016797	FHL2	2380	1826	1928		ENSGALG00000005000	COMTD1	2635	2306	1886
ENSGALG00000022696	KCNE3	1048	2768	1585		ENSGALG00000004436		2376	1260	1020		ENSGALG00000010432	GSTZ1	2644	3529	2341
ENSGALG00000003264	DDHD2	1046	672	751		ENSGALG00000006790	KIF11	2364	1348	1004		ENSGALG00000014971	SLC2A9	2745	2583	1783
ENSGALG00000003149	ITPR3	1043	1969	1773		ENSGALG00000024346	FAM46B	2360	1468	1305		ENSGALG00000016651		2799	4292	3000
ENSGALG00000028622	PEAR1	1040	1623	1303		ENSGALG00000004333	ABCA5	2357	1473	1320		ENSGALG00000009170	NCEH1	2830	3315	4594
ENSGALG00000000356	SLC37A2	1038	550	503		ENSGALG00000011427		2356	1535	1233		ENSGALG00000003876	TIMD4	2841	2396	1384
ENSGALG00000006226	KLHL3	1031	754	695		ENSGALG00000007525		2353.09	1394.13	977.49		ENSGALG00000004345	OIT3	2959	2131	1950
ENSGALG00000003268	PPAPDC1B	1028	875	1100		ENSGALG00000012525	FMNL2	2352	1324	1675		ENSGALG00000015432	CYP7A1	3027	2191	869
ENSGALG00000017053	SPG20	1027	776	963		ENSGALG00000001905	DTX2	2345	1777	1245		ENSGALG00000028065	C2	3131	3120	2399
ENSGALG00000026778		1024	1459	1013		ENSGALG00000009934	NUP107	2337	1458	1652		ENSGALG00000026353	SDR9C7	3168	1730	1658
ENSGALG00000013138	TMEM245	1023	586	817		ENSGALG00000008963	DBF4	2328	1260	989		ENSGALG00000026677	F10	3190	2285	1644
ENSGALG00000027416	ROMO1	1022.24	848.81	963.07		ENSGALG00000011492	XRCC5	2327	1474	1251		ENSGALG00000007770	FADS6	3227	2303	2018
ENSGALG00000002615	DEF6	1018	816	850		ENSGALG00000015071	FOCAD	2325.25	1296.45	1712.96		ENSGALG00000021451		3230.49	1854.54	2191.85
ENSGALG00000005688	DNASE1L3	1016	2000	2010		ENSGALG00000010611	CFAP97	2322	1261	857		ENSGALG00000013627	SLC7A2	3308	2741	4288
ENSGALG00000006367	PCBD2	1015	560	792		ENSGALG00000017274	CD9	2322	1162	1312		ENSGALG00000006680	EHHADH	3360	3500	3262
ENSGALG00000011207	MKP3	1012	1510	1806		ENSGALG00000005369	BTBD10	2320.92	1612.81	1273.12		ENSGALG00000008845	HAO1	3374	3152	2743
ENSGALG00000010454	MGMT	1003	558	788		ENSGALG00000013207	CTNNAL1	2320	1786	2231		ENSGALG00000012117	STEAP3	3402	2577	2338
ENSGALG00000009628	KCTD12	999	1808	1174		ENSGALG00000022891	B4GALT3	2318	1106	1103		ENSGALG00000001780	PROC	3457	3948	3130
ENSGALG00000012891	TNFRSF11A	982	663	587		ENSGALG00000016898	TGDS	2318	1073	860		ENSGALG00000016985	CPB2	3518	5746	4026
ENSGALG00000003379	MDFI	979	604	526		ENSGALG00000005011	SHC4	2309	1252	1116		ENSGALG00000011421	HAL	3520.02	4429.83	4027.1
ENSGALG00000010283	GTF2E2	978	549	857		ENSGALG00000003228	C26H6ORF130	2308	1408	1439		ENSGALG00000005469		3543.73	1431.51	880.65
ENSGALG00000002704	AFAP1L1	977	1408	1553		ENSGALG00000001126	CHAF1A	2308	1058	1108		ENSGALG00000013967	NUDT5	3554	4537	3511
ENSGALG00000007702	XYLT2	974	1323	1282		ENSGALG00000007507	MASTL	2303	1075	948		ENSGALG00000014966	HGD	3681	3972	4132
ENSGALG00000012456	RAC2	974	786	825		ENSGALG00000016287	NR0B1	2300	2462	2501		ENSGALG00000013164	SLCO1A2	3822	2423	1778
ENSGALG00000000842	NDUFA2	972	719	638		ENSGALG00000028186	RERG	2294	3976	2821		ENSGALG00000012119	MARCO	3830	1774	1857
ENSGALG00000023364	CDC42EP4	969	1305	1300		ENSGALG00000001491	NCAPD3	2287	1103	1105		ENSGALG00000005057	ADK	3859	5729	4865
ENSGALG00000004927	COQ4	969	924	928		ENSGALG00000001552		2281.55	1540.19	964.67		ENSGALG00000020391	SERPINA10	3873	5991	3432
ENSGALG00000022683	HINTW	965.1	2350.27	1484.82		ENSGALG00000006037	MCM2	2277	1467	1732		ENSGALG00000010303		3878	3105	3420
ENSGALG00000001256	NLRC5	963	966	1032		ENSGALG00000010680	TTC7B	2272	897	993		ENSGALG00000026827		3894.25	2999.74	2467.67
ENSGALG00000006210	Id1	960	2831	4208		ENSGALG00000015633	TERF1	2271.37	1176.05	1301.6		ENSGALG00000010891	ABCB11	4013	5452	4747
ENSGALG00000010055	DAAM2	954	571	792		ENSGALG00000008704	CUBN	2267	1093	932		ENSGALG00000010792	AGMO	4037	4426	3698
ENSGALG00000006003		939	659	2129		ENSGALG00000012033	SGSM3	2260	1305	1784		ENSGALG00000021024		4122	3537	2031
ENSGALG00000026864	ZCCHC24	935	850	760		ENSGALG00000004954	DUT	2260	1213	1494		ENSGALG00000020390		4335	6507	4890
ENSGALG00000000456	MRPS21	928	810	885		ENSGALG00000009633	C5H15ORF29	2258	1203	1054		ENSGALG00000004158	GPT2	4336	7482	5708
ENSGALG00000022871	HHLA2	923	531	623		ENSGALG00000015568	SH3TC1	2258	1128	1037		ENSGALG00000004196		4456.09	2758.57	3511.26
ENSGALG00000008778	SPRED2	919	892	967		ENSGALG00000019967	MTFR2	2257	1083	1185		ENSGALG00000006306	UROC1	4475	6430	5483
ENSGALG00000005812		918	2161	2996		ENSGALG00000006498	PTPRN2	2256	1366	1413		ENSGALG00000016805	SULT1C	4492	6369	6414
ENSGALG00000005992	PDE8A	917	605	651		ENSGALG00000004946	COL4A4	2256	658	1476		ENSGALG00000007109	apoAIV	4611	3760	2953
ENSGALG00000000308		915	1103	942		ENSGALG00000010053	PTPRF	2252	2657	2103		ENSGALG00000006627	UPB1	4633	4775	4709
ENSGALG00000016443	HPCAL1	914	941	860		ENSGALG00000016027	CBR1	2252	1782	1242		ENSGALG00000001824		4827.89	3174.55	3449.13
ENSGALG00000000158	DMA	912	1090	1031		ENSGALG00000007618	BTG4	2245	1133	704		ENSGALG00000011414	AMDHD1	4828.98	5066.08	4106.9
ENSGALG00000027161	TMEM167B	912	827	759		ENSGALG00000016379	SMS	2244	1556	1166		ENSGALG00000015623	HGFAC	4937	6637	4737
ENSGALG00000026626	SLC44A2	911	1202	1094		ENSGALG00000027772	NANOG	2243	1256	707		ENSGALG00000014840	C6	5064	7641	1749
ENSGALG00000006039	SNED1	909	996	823		ENSGALG00000009854	NEK2	2243	1239	923		ENSGALG00000016475		5161	6160	4670
ENSGALG00000003349	TAPP2	909	513	566		ENSGALG00000008496	VPS18	2242	1500	1267		ENSGALG00000016667	GAL10	5201	5037	6584
ENSGALG00000013803	GPR126	907	849	548		ENSGALG00000000670	DSTYK	2240	1548	1089		ENSGALG00000008840	ACSL5	5491	3507	2485
ENSGALG00000027476	PLEKHG5	905	1847	1959		ENSGALG00000024332	CDC34	2237	1414	1100		ENSGALG00000028886		5518	5969	5016
ENSGALG00000007608	ARHGEF9	904	1847	1758		ENSGALG00000007653	RAE1	2235	1696	1503		ENSGALG00000025857		5713	8132	5634
ENSGALG00000010709	AKT3	898	991	1119		ENSGALG00000013583	FAM114A1	2233	1884	1408		ENSGALG00000010427	TM4SF4	5720	3881	3555
ENSGALG00000004662	DISP3	895	1667	1574		ENSGALG00000006052	WDR48	2232	1498	1417		ENSGALG00000012483	TMPRSS6	5774	3652	4092
ENSGALG00000028383		894.32	875.59	1112.06		ENSGALG00000007860	KLHDC4	2229	1988	1223		ENSGALG00000015504	TTPA	5827	8759	6802
ENSGALG00000017321	PLEKHB1	888	634	966		ENSGALG00000012795	RIOK1	2228	1613	1471		ENSGALG00000003765	A1CF	5886	7584	7163
ENSGALG00000004785	FGR	887	2347	1824		ENSGALG00000015132	CDH2	2227	1955	1513		ENSGALG00000011455	CL2	6139	4500	3818
ENSGALG00000028601	ZBED1	883	501	518		ENSGALG00000014439	NCAPD2	2225	1173	1396		ENSGALG00000006513	F9	6179	5081	3680
ENSGALG00000013406	C3ORF64	882	1131	1938		ENSGALG00000009993	MED8	2221	1311	1622		ENSGALG00000004050	CYP1A2	6239	3698	4069
ENSGALG00000013457	PLEKHO1	880	758	632		ENSGALG00000021665	GTF2I	2214	1486	1613		ENSGALG00000008608	FETUB	6407	3109	5771
ENSGALG00000002113	SLP76	879	567	645		ENSGALG00000010573	GSTCD	2212	1042	895		ENSGALG00000028894		6431.03	4749.79	3502.34
ENSGALG00000028182		877	604	583		ENSGALG00000012405	EZH2	2210	1452	1321		ENSGALG00000010979		6496.4	9640.21	6798
ENSGALG00000014165	MCAT	866	560	596		ENSGALG00000005687	CUEDC2	2209.97	1499.27	1163.95		ENSGALG00000009103		6627	4669	3268
ENSGALG00000000747	CHD5	864	826	945		ENSGALG00000015367	PVRL3	2207	1093	923		ENSGALG00000002987	SERPINF2	6652	6944	4854
ENSGALG00000004288	HDAC4	861	683	712		ENSGALG00000002348	PMS1	2205	1343	1169		ENSGALG00000013149	MOCOS	6797	6424	6881
ENSGALG00000026465	TMEM100	859	1187	1391		ENSGALG00000008096	SUFU	2203	1214	1419		ENSGALG00000012377	HNMT	6822	8157	5258
ENSGALG00000007527	ADARB1	858	660	657		ENSGALG00000003231	KIF20A	2200.35	1084.43	1198.09		ENSGALG00000024487	C8orf22	7024	4262	14743
ENSGALG00000026968	CDC42EP1	856	922	1274		ENSGALG00000015246	TIPRL	2200	1636	1489		ENSGALG00000012754	PAH	7138	11498	8203
ENSGALG00000027277	SDHC	856	714	763		ENSGALG00000022938	ZNF622	2199	1286	1259		ENSGALG00000026051		7440.55	5026.57	3397.69
ENSGALG00000009324	CFTR	854	921	660		ENSGALG00000008452	IFT122	2195	1587	1544		ENSGALG00000021450		7577.63	5683.92	5904.02
ENSGALG00000016116	EXT1	853	865	746		ENSGALG00000009283	KIAA1715	2195	1190	1296		ENSGALG00000011273		7700	9081	7189
ENSGALG00000016245	BCOR	850	894	1114		ENSGALG00000002285	SPSB3	2192	1739	1351		ENSGALG00000019277	SLCO1B3	7733	7259	4763
ENSGALG00000024090	UNC93B1	849	752	626		ENSGALG00000021047	KIFAP3	2191	1261	912		ENSGALG00000005795	CYP2H1	7763.51	23375.8	17584.4
ENSGALG00000028531		849	596	676		ENSGALG00000021697	CEP85	2187	1225	1074		ENSGALG00000012126	CFI	7875	8256	5515
ENSGALG00000007394	NR3C1	848	741	923		ENSGALG00000024381		2183	1971	914		ENSGALG00000013992		8053.09	9714.56	10283.8
ENSGALG00000028726	HOXB6	846	1260	1345		ENSGALG00000014740	IPO11	2177	1201	1325		ENSGALG00000010978	ANGPTL3	8767.93	7734	3668
ENSGALG00000006472	KCNQ1	843	1612	1422		ENSGALG00000006101	ARFRP1	2173	1398	1219		ENSGALG00000028748		9074	9303	5709
ENSGALG00000029062	DCTN2	843	787	746		ENSGALG00000009135	PLEKHA3	2164	1570	1234		ENSGALG00000008795	GPAM	9287	5539	2153
ENSGALG00000011822	CANT1	842	704	650		ENSGALG00000010316	FRAS1	2155	3214	1824		ENSGALG00000016724	RGN	9590	10129	7776
ENSGALG00000008950	EHD4	838	815	1258		ENSGALG00000026291	CDH3	2153.46	1490.25	2411.93		ENSGALG00000014252		10016	13969	6639
ENSGALG00000008594		837.38	1125.65	1061.27		ENSGALG00000002634	HDAC3	2150	1422	1416		ENSGALG00000010969	SERPINA4	10076	14231	16250
ENSGALG00000025972	SELM	836	674	602		ENSGALG00000011967	MAD2L1	2148	1033	1362		ENSGALG00000020388		10244	15264	4286
ENSGALG00000000606	ARL8A	835	687	709		ENSGALG00000015968	ESRP1	2146	1069	744		ENSGALG00000002960	HMGCS2	10604	8533	7776
ENSGALG00000005359	SH3RF3	832	612	864		ENSGALG00000006110	PLK1	2143	1391	1087		ENSGALG00000002507	MBL2	10722	10124	6106
ENSGALG00000026192	ST8SIA4	824	930	936		ENSGALG00000011281	SGOL1	2133	991	843		ENSGALG00000011117	AGT	10853	8025	7606
ENSGALG00000007448	SPRY3	822	2642	2590		ENSGALG00000006848	ZSWIM3	2132	1254	924		ENSGALG00000002988	PHGDH	11208	7204	5929
ENSGALG00000007027	SGSH	817	631	516		ENSGALG00000009314	C6H10ORF46	2128	1226	1389		ENSGALG00000004129	SPP2	11216	12220	10908
ENSGALG00000029092	ATRAID	814.97	1117.59	931.08		ENSGALG00000013235	PDK1	2126	953	1267		ENSGALG00000028221		11383	6250	6334
ENSGALG00000012827	RIPK1	813	633	723		ENSGALG00000016972	NUFIP1	2125	1029	1109		ENSGALG00000009730	SLC38A4	11692	16946	14197
ENSGALG00000014171		812.84	1054.15	1116.71		ENSGALG00000011296	FRMD1	2123	1711	1484		ENSGALG00000010853	C8B	11738	13690	6712
ENSGALG00000000514		810.98	625.43	692.38		ENSGALG00000005125	LSM14B	2116.14	1201.45	1308.48		ENSGALG00000023070	SERPINA1	11803	13533	11228
ENSGALG00000006204	CHST13	810	579	675		ENSGALG00000016139	BACE2	2115	1348	1542		ENSGALG00000020160	ADH6	12132.7	12415.7	10595
ENSGALG00000012006	RTN1	808	1843	2149		ENSGALG00000009855	TBC1D9	2114	1126	1171		ENSGALG00000016076	DPYS	12609	13138	9349
ENSGALG00000008286	SUMF1	806	558	564		ENSGALG00000012656	ATP9B	2109	1072	1362		ENSGALG00000004449	cyp3A37	12723	14655	9097
ENSGALG00000013794	MPPE1	805	518	570		ENSGALG00000007569	KBTBD8	2106	1323	892		ENSGALG00000002688	NME4	12726	9034	4091
ENSGALG00000003790	HIP1R	804	1629	1336		ENSGALG00000003484	BARD1	2099	1100	1011		ENSGALG00000001565	C5	12930	18320	9724
ENSGALG00000029127		802.49	636.95	537.78		ENSGALG00000002873	RSL1D1	2097	1655	1598		ENSGALG00000010850	C8A	13511	13571	5506
ENSGALG00000011220	SLC25A29	800	693	558		ENSGALG00000007703		2095	1340	1362		ENSGALG00000026646	C4	13773	8863	6188
ENSGALG00000003507	TECPR1	800	525	580		ENSGALG00000028628	LAPTM4B	2086	728	1405		ENSGALG00000004511		15201	13173	14940
ENSGALG00000027983	TNK2	796	1073	923		ENSGALG00000016497	UBXN2A	2084	1423	905		ENSGALG00000008905	HABP2	15612	16877	16719
ENSGALG00000011618	ADSSL1	793.98	673.13	850.97		ENSGALG00000005398	HAGH	2073	1601	1058		ENSGALG00000002493		16628	18471	9066
ENSGALG00000008408	GAB3	789	590	698		ENSGALG00000016073	DCAF13	2072	1802	1634		ENSGALG00000001396	SERPIND1	16755	21610	17894
ENSGALG00000012329	GLI3	789	503	537		ENSGALG00000010813	GOLGA5	2072	1406	1278		ENSGALG00000004591	SERPINC1	17615	19909	14640
ENSGALG00000001876		782	1117	595		ENSGALG00000012361	NIN	2065	1685.98	1207.98		ENSGALG00000016592	PRPS2	18027	18871	16659
ENSGALG00000026842	SHE	776	2058	1436		ENSGALG00000027871	MAD2L1BP	2065	1187	776		ENSGALG00000002479	MAT1A	18325	22994	17389
ENSGALG00000004587	RC3H1	774	736	756		ENSGALG00000012165	DLGAP5	2059	1137	837		ENSGALG00000000893	TAT	18362	15743	20691
ENSGALG00000012404	ERO1L	773	551	693		ENSGALG00000014982	RBBP8	2057	1178	1266		ENSGALG00000015937	LFABP	19450	10159	4231
ENSGALG00000003313		772	1273	1329		ENSGALG00000012239	METAP1	2045	1461	1265		ENSGALG00000023760	CHIA	19613	36436.7	13417
ENSGALG00000011703		772	626	623		ENSGALG00000009404	DISP1	2042	1928	2008		ENSGALG00000012613	FBP1	19731	25239	22677
ENSGALG00000002347	C3orf58	771	909	1451		ENSGALG00000012913	PKP2	2039	1033	999		ENSGALG00000023953		21059	19972	9254
ENSGALG00000026929	CHMP2A	771	582	579		ENSGALG00000010866	AREG	2028	915	761		ENSGALG00000015143	TTR	21809	27673	33056
ENSGALG00000027143	ZNF746	770	569	659		ENSGALG00000010748	EXO1	2027	801	829		ENSGALG00000004518		22106	13930	17816
ENSGALG00000005584	GALNT18	767	1310	1285		ENSGALG00000026301		2024	950	1060		ENSGALG00000008973	AMBP	22386	24832	24004
ENSGALG00000028386	SPEG	767	598	749		ENSGALG00000013037	BCL2L13	2020	1224	1673		ENSGALG00000008678	KNG1	22400	20548	16269
ENSGALG00000009870	IL15	765	523	638		ENSGALG00000027613	GDF-9	2018.22	1101.01	575.48		ENSGALG00000010018		25742	30491	24492
ENSGALG00000016514		764	607	666		ENSGALG00000014832	PRKAA1	2013	1333	1108		ENSGALG00000000293		26627.3	19503.5	9421.62
ENSGALG00000013824	HECA	764	605	770		ENSGALG00000012100	CFAP221	2010	847	649		ENSGALG00000006833	ITIH2	27153	35139	27041
ENSGALG00000003577	RNF19B	762	932	565		ENSGALG00000010535	SGMS2	2009	837	699		ENSGALG00000005099	ogchi	27782	16935	3409
ENSGALG00000026662	SYDE1	761	758	730		ENSGALG00000027198	TMEM47	2005	925	894		ENSGALG00000012204		28461	16779	21420
ENSGALG00000021345	B3GNT9	759	501	756		ENSGALG00000002681	HSD17B7	2004	1363	1094		ENSGALG00000008601	AHSG	28715	22409	67207
ENSGALG00000009534		755	737	958		ENSGALG00000003260	UTP6	2003	1475	1293		ENSGALG00000001697		30947	40912	20053
ENSGALG00000027609	RAB40C	752	755	802		ENSGALG00000027057	ZCCHC10	1997	1091	1069		ENSGALG00000012748	ELOVL2	31279	30974	26018
ENSGALG00000002869	ENPP3	751	787	639		ENSGALG00000011639	CEP170B	1993	1546	1356		ENSGALG00000006629	RBP4	32905	26579	40920
ENSGALG00000014699	MEGF10	751	541	746		ENSGALG00000006617	BCCIP	1991	1538	1528		ENSGALG00000011287		34605	55635	44047
ENSGALG00000004931		749	1178	823		ENSGALG00000016609	CENPO	1991	1426	2348		ENSGALG00000000919	PIGR	35441	35622	30613
ENSGALG00000000629		747	523	618		ENSGALG00000004198	PDZD11	1988	1332	1454		ENSGALG00000002397	PSPH	35515	73661	39933
ENSGALG00000026189		746	768	714		ENSGALG00000013572	SENP1	1986	1697	1203		ENSGALG00000012250		41085.3	58581.3	37519
ENSGALG00000018760	LAMTOR2	745	594	672		ENSGALG00000009155	CHGB	1984	61362	858		ENSGALG00000003589	VTN	42515	28893	27147
ENSGALG00000020262	NKAP	745	593	595		ENSGALG00000013208	CENPE	1984	830	1065		ENSGALG00000008332	F2	43316	53155	46258
ENSGALG00000018879		744	1671	1813		ENSGALG00000008930	B3GNT2	1979	1211	1003		ENSGALG00000022964		50835.7	61332.8	57666
ENSGALG00000027912	BCAP31	742	674	693		ENSGALG00000013725	LONRF1	1976	1484	1051		ENSGALG00000010293	Rd	52173	55268	50396
ENSGALG00000001556	ROMO1	741.76	577.19	664.93		ENSGALG00000013607	FBXO5	1974	855	693		ENSGALG00000004293		52443	53850	41178
ENSGALG00000016390	ZHX2	739	518	605		ENSGALG00000002894	PACS2	1973	1569	1318		ENSGALG00000011612	GC	60913	51556	42543
ENSGALG00000007082	CREM	735	1447	1105		ENSGALG00000000258	HEATR1	1972	1460	1807		ENSGALG00000019845	GAL9	65600	62985	55118
ENSGALG00000028903	NFIC	734	808	842		ENSGALG00000006906	CHM	1967	1222	1160		ENSGALG00000004141	LBFABP	67578	45521	40016
ENSGALG00000001229	SKI	734	565	858		ENSGALG00000003031	SMYD4	1966	1355	1024		ENSGALG00000003957	APOH	81196	69960	70099
ENSGALG00000027330	SYNPO	731	1393	1292		ENSGALG00000012655	POLR3B	1960	1106	1290		ENSGALG00000003512	SPINK7	94530	104420	81206
ENSGALG00000001063	PRDM16	731	753	868		ENSGALG00000002484	CRYM	1957	1565	1116		ENSGALG00000009118	PIT54	122549	126015	64982
ENSGALG00000008613	NDUFA1	730	551	525		ENSGALG00000009441	TAF1A	1957	1085	1878		ENSGALG00000009268	FGG	182239	197621	93861
ENSGALG00000004527	UNC13C	729	1101	1139		ENSGALG00000012378	KATNA1	1956	1226	1010		ENSGALG00000020772		186805	211179	235578
ENSGALG00000014428	TAPBPL	728.34	807.93	842.58		ENSGALG00000006205	GTF2B	1954	1427	1074		ENSGALG00000009266	FGA	193771	209454	92739
ENSGALG00000010182	SLC29A1	728	995	1087		ENSGALG00000010678	PPPDE1	1953	1445	1338		ENSGALG00000009262	FGB	198815	239888	116023
ENSGALG00000006013		727.42	548.9	580.91		ENSGALG00000000687	KIAA0556	1950	1533	1245		ENSGALG00000015134	APOV1	441414	437296	733449
ENSGALG00000002549	RGS1	726	1001	820		ENSGALG00000007932	TRAF6	1943	1417	705		ENSGALG00000008900	VTG1	765197	752095	903961
ENSGALG00000015879	HUNK	724	819	884		ENSGALG00000010471	PPP2R2D	1941	1160	1170		ENSGALG00000016491	APOB	844644	881986	951941
ENSGALG00000023577	TBX2	723	1514	1345		ENSGALG00000011078	PTPN13	1937	1970	1736		ENSGALG00000001863	VTG2	1822596	1743730	2576524
ENSGALG00000001279	ZNF652	721	587	709		ENSGALG00000021174		1933	1490	1011		ENSGALG00000020180	ALB	2120081	2017909	2016832
ENSGALG00000028937	TIMM13	716	646	675		ENSGALG00000008763	SSX2IP	1932	958	785
ENSGALG00000008410	RALGAPA2	715	763	939		ENSGALG00000007839	NCAM1	1931	3500	1717
ENSGALG00000010705	ZBTB18	713	824	865		ENSGALG00000004516	RAD51	1930	568	814
ENSGALG00000025771	PLCD3	712	1253	959		ENSGALG00000025884	NABP1	1927	1293	1172
ENSGALG00000027621		708	779	614		ENSGALG00000002712	LIPG	1924	1154	883
ENSGALG00000028434		706	643	550		ENSGALG00000003074	HOMER3	1923	1143	1187
ENSGALG00000000474	RPL36	705	547	664		ENSGALG00000012219	UNC5C	1923	1119	1088
ENSGALG00000027873		703.14	603.07	563.94		ENSGALG00000011494	CNOT10	1922	1352	1236
ENSGALG00000011468	IGFBP5	701	1249	1040		ENSGALG00000001942	SPDL1	1920	1214	1052
ENSGALG00000029154	GATAD2B	700	734	806		ENSGALG00000013225	VAT1L	1917	1035	1074
ENSGALG00000026800	PATL1	699	864	865		ENSGALG00000005203	OLFM3	1915	2246	2384
ENSGALG00000007758	OSBP2	698	675	730		ENSGALG00000006104	ADAMTSL3	1915	2087	2380
ENSGALG00000028795	CADM3	698	565	912		ENSGALG00000002621	SLC25A42	1915	1169	1026
ENSGALG00000005329	HIAT1	698	519	579		ENSGALG00000006099	ZFPM1	1909	2708	2567
ENSGALG00000015346	NFKBIZ	697	829	922		ENSGALG00000004671	ANKRD27	1909	1150	854
ENSGALG00000005298	ST6GALNAC6	696	580	575		ENSGALG00000002054	RALY	1907	816	965
ENSGALG00000010203		695.45	594.92	547.77		ENSGALG00000017111	NUPL1	1905	1198	1103
ENSGALG00000019751	MICAL1	695	1171	924		ENSGALG00000028935	BCL10	1896	1033	1075
ENSGALG00000009456	EXD2	695	562	661		ENSGALG00000015106		1895	966	613
ENSGALG00000007416	CD3E	691	1215	1303		ENSGALG00000005069	heme	1892	927	792
ENSGALG00000021636		691	547	538		ENSGALG00000003550	ARHGAP40	1889	1207	1038
ENSGALG00000029074	ELMOD3	690	1582	1070		ENSGALG00000027168	CCDC3	1888	2612	1692
ENSGALG00000015376	IDUA	683	501	688		ENSGALG00000003115	COL4A3	1885	724	1393
ENSGALG00000026796	SNAPIN	682	611	600		ENSGALG00000008444	TUBAL3	1876.04	1228.01	1508.02
ENSGALG00000000132	ARHGAP25	682	602	553		ENSGALG00000009690	CENPF	1875	938	1254
ENSGALG00000003348		680	694	640		ENSGALG00000009743	RPAP3	1874	1350	1101
ENSGALG00000028547		679.09	548.62	727.31		ENSGALG00000005211	NAE1	1873	1094	1202
ENSGALG00000006234	CBFA2T3	679	990	1012		ENSGALG00000007649	TIPIN	1868	1135	1031
ENSGALG00000003123	CNTNAP1	677	878	1223		ENSGALG00000017139	ZMYM2	1850	1198	1184
ENSGALG00000003878	PIN4	676	640	711		ENSGALG00000028570	C6orf132	1850	992	1195
ENSGALG00000027614		674.13	928.86	939.78		ENSGALG00000010441	GYG1	1843	1760	1418
ENSGALG00000010020	TTC7A	674	596	589		ENSGALG00000012402	CUL1	1840	1468	1396
ENSGALG00000026165	TTC31	671	845	672		ENSGALG00000019835	TRIM27.2	1839	938	994
ENSGALG00000005644	MYO1G	670	947	736		ENSGALG00000005989	RUFY1	1834	1274	1361
ENSGALG00000011394		667.82	669.53	693.63		ENSGALG00000003562	NPTX2	1834	1009	857
ENSGALG00000006950	LIMK2	666	1113	1242		ENSGALG00000009444	HHIPL2	1832	1829	2125
ENSGALG00000000997	GJC1	665	1348	1341		ENSGALG00000012781		1828	1045	1189
ENSGALG00000026043		663.83	1265.43	902.71		ENSGALG00000003407	DUS2	1822.08	948.58	816.83
ENSGALG00000012885	BCL2	662	620	788		ENSGALG00000022874	RAB31	1819	1353	996
ENSGALG00000003986	PITHD1	659	607	543		ENSGALG00000015611	CASP8AP2	1814	1236	1038
ENSGALG00000014041	RASSF8	658	768	801		ENSGALG00000013005	SNRNP48	1814	1060	857
ENSGALG00000014069	TP53I11	656	764	659		ENSGALG00000009538		1812	661	1260
ENSGALG00000026048		656	689	530.82		ENSGALG00000011982	PDE5A	1810	1526	1827
ENSGALG00000006172	ABCC8	654	958	774		ENSGALG00000014887	ASF1A	1806	794	886
ENSGALG00000000234	EPB41L4A	654	758	702		ENSGALG00000012435		1800	829	574
ENSGALG00000004503	CENPV	650	546	744		ENSGALG00000004224	MAD1L1	1799	1231	1219
ENSGALG00000026450	PLEKHG3	649	1357	928		ENSGALG00000012546	MCM5	1798	1433	1428
ENSGALG00000016358	PTCHD1	645	954	1022		ENSGALG00000015465	ASCC3	1798	1247	1292
ENSGALG00000026850	TICAM1	644	778	797		ENSGALG00000010331	MME	1790	709	1332
ENSGALG00000026752	ZNF740	641	687	665		ENSGALG00000008234	ORC2	1789	933	666
ENSGALG00000027928	RUSC1	638	642	525		ENSGALG00000009045	EBNA1BP2	1788	1505	1325
ENSGALG00000005886	WSCD1	636	885	1356		ENSGALG00000006539	C9H21ORF2	1785	1311	1385
ENSGALG00000004980	kcnma1	634	930	1162		ENSGALG00000000019	AAK1	1783	1427	1195
ENSGALG00000016016	OSR2	634	667	725		ENSGALG00000018557	SOD3	1782	1354	1409
ENSGALG00000015458	ILDR2	631	969	1119		ENSGALG00000008460	ZFYVE19	1775	1245	975
ENSGALG00000029169+AC460ACAC2:AC500	HHEX	631	856	737		ENSGALG00000007593	JAKMIP2	1773	1261	667
ENSGALG00000015487	GJA5	629	1868	1725		ENSGALG00000005038	CENPI	1768	796	635
ENSGALG00000009761	17.5	628.37	1033.43	517.52		ENSGALG00000014791	WDR3	1767	1626	1352
ENSGALG00000027903	HOXB5	628	740	791		ENSGALG00000028967	DNAJC27	1765	1223	1322
ENSGALG00000008734	PCSK2	627	1090	1179		ENSGALG00000003696		1765	1082	1055
ENSGALG00000029066		627	764	561		ENSGALG00000009350	SFXN4	1762	935	747
ENSGALG00000028854	DUSP23	626	679	594		ENSGALG00000017201	CEP57	1752	1363	668
ENSGALG00000004888	RAI1	624	914	901		ENSGALG00000015706	LETM1	1749	1172	988
ENSGALG00000010290	VEGFA	622	550	528		ENSGALG00000014263	PHC1	1748	1225	1122
ENSGALG00000028779	GAS2L1	621.77	1338.68	872.94		ENSGALG00000012333	C7orf25	1748	1192	842
ENSGALG00000006170	LRRC8C	621	1000	1275		ENSGALG00000002659	WDR5	1743	1196	1215
ENSGALG00000028300	NELFE	620	653	593		ENSGALG00000001630		1743	1161	1138
ENSGALG00000027098	TAZ	619	600	545		ENSGALG00000014801	NDC80	1743	893	896
ENSGALG00000003333	GHDC	618	722	507		ENSGALG00000012289	SHPRH	1742.91	1350.6	1053
ENSGALG00000012017	DAAM1	617	574	639		ENSGALG00000013887	C2H18ORF19	1740	1024	984
ENSGALG00000028636	MYEOV2	617	527	599		ENSGALG00000009177	FMR1	1734	1356	1089
ENSGALG00000010461	EBF3	614	605	680		ENSGALG00000011285	NUDT4	1733	1230	1006
ENSGALG00000026558	ZNF362	613	957	807		ENSGALG00000014867	PAIP1	1730	1274	1463
ENSGALG00000006714	CCDC61	613	527	537		ENSGALG00000017304	PGM2L1	1728	752	1148
ENSGALG00000028960	NEU3	609	659	617		ENSGALG00000007477	TH1L	1727	1317	1224
ENSGALG00000005169	FUT11	608	895	752		ENSGALG00000007485	TFRC	1726	1672	799
ENSGALG00000026116	MAPRE3	607.39	693.43	635.81		ENSGALG00000000438	ERMP1	1726	955	1141
ENSGALG00000011400	USP44	606	733	892		ENSGALG00000008314	ARL8B	1720	1034	1099
ENSGALG00000001242		604	875	688		ENSGALG00000006973	BLNK	1717	1021	757
ENSGALG00000028365	TCF4	604	791	596		ENSGALG00000000878	KIF18B	1711	1044	1116
ENSGALG00000009039	NPDC1	603	1186	1088		ENSGALG00000012346	HECW1	1711	752	820
ENSGALG00000003113	RGS14	603	670	518		ENSGALG00000006672	LARP4B	1710	1054	1118
ENSGALG00000011450		599	945	1052		ENSGALG00000010657		1709	1010	598
ENSGALG00000004792	PLCB2	598	695	1091		ENSGALG00000000336	PPP1R12B	1704	1306	1477
ENSGALG00000006138	HELZ2	597	639	688		ENSGALG00000013810	VTA1	1703	1265	1420
ENSGALG00000027611	MRPL54	596	505	502		ENSGALG00000003010	NUP93	1696	1393	1341
ENSGALG00000016058	ERG	595	949	1008		ENSGALG00000014794	GDAP2	1696	993	958
ENSGALG00000005909	GATA2	590	802	1345		ENSGALG00000016522	PPEF1	1690	1082	830
ENSGALG00000009544	ZCRB1	589	517	517		ENSGALG00000011448	ERI1	1689	836	989
ENSGALG00000027434	ZNF710	587	766	849		ENSGALG00000003242	STAR	1688	8691	1387
ENSGALG00000025981	PAM16	586	501	531		ENSGALG00000011682	CNOT4	1686	1150	1010
ENSGALG00000001398		585.02	624.12	520		ENSGALG00000008455	SEMA3C	1685	3013	4066
ENSGALG00000004889	SLC2A1	585	892	789		ENSGALG00000008523	XPNPEP1	1685	1222	1196
ENSGALG00000012921	TEL	583	698	608		ENSGALG00000011101	URB2	1675	1246	1046
ENSGALG00000005530	VEZF1	583	611	677		ENSGALG00000012150	TAB1	1674	1017	1010
ENSGALG00000029060	KAT5	582	562	504		ENSGALG00000001978	MED16	1673	1356	1260
ENSGALG00000008120	TLE3	580	703	628		ENSGALG00000002647	PLS1	1673	843	723
ENSGALG00000013350	MTMR11	577	698	596		ENSGALG00000000511	KCTD20	1672	1232	814
ENSGALG00000027582		576	992	695		ENSGALG00000027545	IMPA1	1670	1204	948
ENSGALG00000013185	PITPNM1	575	1199	1013		ENSGALG00000016459	FAM84A	1666	1177	744
ENSGALG00000025907	ZBTB7A	575	698	598		ENSGALG00000002846	NEURL1B	1663	1504	1152
ENSGALG00000027925	HOXA3	570.25	603.17	670.39		ENSGALG00000006865	IDE	1660	1115	1174
ENSGALG00000001664	PTPN9	570	1320	849		ENSGALG00000010623	ORC1	1658	761	579
ENSGALG00000008291	AP3S2	570	1306	925		ENSGALG00000002964	DHX37	1655	1319	1318
ENSGALG00000000284	HOXB4	570	900	902		ENSGALG00000011015	NTPCR	1654	764	788
ENSGALG00000000981	GMEB1	570	749	692		ENSGALG00000016079	OXR1	1652	1275	987
ENSGALG00000002263	KLHL6	568	654	632		ENSGALG00000016439	GRHL1	1651	759	717
ENSGALG00000001227	PIK3R6	564	833	923		ENSGALG00000004735	MAP2K3	1650	1209	849
ENSGALG00000016215	CXorf36	562	1105	1018		ENSGALG00000016492	TDRD15	1646	822	505
ENSGALG00000004841	APLNR	560	738	586		ENSGALG00000005302	SASS6	1644	999	1008
ENSGALG00000017336		557	629	555		ENSGALG00000001782	PLAA	1642	951	828
ENSGALG00000003128	EDEM2	555	521	519		ENSGALG00000000734	RPA2	1640	1121	1070
ENSGALG00000015682	UGCG	553	1121	984		ENSGALG00000015105	PSIP1	1636	1426	1221
ENSGALG00000003499	MAST3	546	759	561		ENSGALG00000024047	MYCL	1635	907	1360
ENSGALG00000028320		545.82	626.7	511.32		ENSGALG00000006219	PRKAG2	1634	1208	1055
ENSGALG00000025768		545.32	723.37	651.69		ENSGALG00000006971	CDK5RAP2	1634	1126	934
ENSGALG00000010592	TET2	545	546	704		ENSGALG00000012350	TDRD7	1632	923	1021
ENSGALG00000003682	ARL6IP4	543	573	566		ENSGALG00000014107		1630	1063	683
ENSGALG00000014203	PARVG	543	519	735		ENSGALG00000012721	C6orf52	1629	1946	1037
ENSGALG00000006786	SYTL4	542	833	1010		ENSGALG00000007550	TPCN2	1629	927	813
ENSGALG00000026860	AMPD2	542	573	519		ENSGALG00000009494	THAP5	1626	1060	946
ENSGALG00000007891	RNF215	541	584	534		ENSGALG00000007008	POLR3E	1621	971	1196
ENSGALG00000000818	LRRC32	540	630	612		ENSGALG00000000390	ENTPD4	1621	924	974
ENSGALG00000002283	MAPKAPK3	538	806	737		ENSGALG00000008233	BUB1	1620	1115	980
ENSGALG00000012692	SIRT5	537	1170	1058		ENSGALG00000006643	HSPA14	1615	1045	888
ENSGALG00000003304	CRTC1	533	640	727		ENSGALG00000015571	RAD17	1615	955	712
ENSGALG00000006448	IRF10	527	1137	838		ENSGALG00000011205	SMOC2	1612	2117	1724
ENSGALG00000002666	RAB11FIP3	526	764	679		ENSGALG00000007291	C16orf72	1609	1132	792
ENSGALG00000001678	PRKAB2	524	558	546		ENSGALG00000001504	DDX20	1606	1164	853
ENSGALG00000000795	MFSD12	523	532	511		ENSGALG00000007911	CHL1	1605	2216	915
ENSGALG00000001009		520.04	1182.22	725.01		ENSGALG00000009081	ZNF106	1604	1284	910
ENSGALG00000004898		520	836	647		ENSGALG00000009236	AGPS	1604	1214	1120
ENSGALG00000015788	CHMP4C	519.35	808.32	616.89		ENSGALG00000011475	SMARCAL1	1604	1120	983
ENSGALG00000011055	HOXA4	519	554.73	722		ENSGALG00000008201	FBXO21	1604	1025	1075
ENSGALG00000012966	ZBTB2	514	547	685		ENSGALG00000010340	TTLL5	1604	958	1305
ENSGALG00000017173	GUCY1A2	509	571	898		ENSGALG00000006165	WDFY4	1601	1259	1269
ENSGALG00000027607	NDUFS2	509	556	530		ENSGALG00000010265	E2F7	1599.61	927.79	712.99
ENSGALG00000001463	PDIK1L	508	508	649		ENSGALG00000008705	TRABD	1599	999	1234
ENSGALG00000014632	CLK2	506	652	613		ENSGALG00000001603	NARF	1596	919	877
ENSGALG00000026110		505	1086	994		ENSGALG00000013480	MTHFD2	1595	1043	725
ENSGALG00000027961		504	754	542		ENSGALG00000027635	NME3	1595	969	1111
ENSGALG00000025862	TMEM26	503	588	887		ENSGALG00000010391	MMRN1	1594	1806	2523
ENSGALG00000006901	AATK	501	986	755		ENSGALG00000009100	FSHR	1588	816	1101
						ENSGALG00000000510	DCAF7	1587	1079	1046
						ENSGALG00000015306	OSTM1	1584	927	1121
						ENSGALG00000015324		1584	856	526
						ENSGALG00000009959		1583	812	705
						ENSGALG00000006286	USP31	1575	1146	910
						ENSGALG00000006526	PLXNB1	1574.64	1269.99	959.05
						ENSGALG00000007169	EPC1	1572	1250	955
						ENSGALG00000006992	MMP9	1569	2937	3772
						ENSGALG00000021213	UBE2D1	1566	996	805
						ENSGALG00000010192	FBXO33	1565	1573	1007
						ENSGALG00000005632	MRVI1	1565	1448	1134
						ENSGALG00000009312	RPL22L1	1563	1928	2127
						ENSGALG00000013784	CDT1	1563	848	1305
						ENSGALG00000008219	C15H12ORF49	1562	1084	1193
						ENSGALG00000015240	CPOX	1561.8	1282	1068.09
						ENSGALG00000008791	NMT2	1558	904	955
						ENSGALG00000014573	NAT10	1555	1220	1206
						ENSGALG00000011559	ACTR6	1555	1069	973
						ENSGALG00000004311	AGGF1	1554	858	926
						ENSGALG00000008043	CORO2B	1550	924	942
						ENSGALG00000013461	LOH12CR1	1549	1146	927
						ENSGALG00000015765	POLR1A	1549	1093	1342
						ENSGALG00000026971	RRAGD	1548	1131	1317
						ENSGALG00000013369	NCLN	1546	1252	1190
						ENSGALG00000017041	FREM2	1546	1024	853
						ENSGALG00000017350	RRM1	1539	948	1278
						ENSGALG00000009709		1537	1241	778
						ENSGALG00000025743	CDR2	1537	656	714
						ENSGALG00000002085	CDH1-A	1536	1089	916
						ENSGALG00000028342	CHRAC1	1534	984	1176
						ENSGALG00000002985	UTP18	1533	1267	1010
						ENSGALG00000015013	MSX1	1531	978	774
						ENSGALG00000014210	GNPDA2	1530	1009	703
						ENSGALG00000012788	PARP12	1529	951	1101
						ENSGALG00000007007	KNDC1	1529	885	604
						ENSGALG00000012674		1528	1107	1075
						ENSGALG00000015404		1528	913	607
						ENSGALG00000011493	TMEM169	1528	877	660
						ENSGALG00000001425	SNX19	1527	1190	804
						ENSGALG00000023061	HEMGN	1526	546	1291
						ENSGALG00000001642	GLT8D1	1519	1099	1172
						ENSGALG00000022808	RRP1B	1517	1195	1281
						ENSGALG00000009687	KCNK2	1517	1156	668
						ENSGALG00000013685	EDRF1	1515	1582	1102
						ENSGALG00000016578	TRAPPC2	1512	1138	1090
						ENSGALG00000014954	ZNF518B	1508	1105	1178
						ENSGALG00000003091	PARN	1508	951	915
						ENSGALG00000015052	UHRF2	1506	1956	2168
						ENSGALG00000000299	PKP1	1506	1467	1017
						ENSGALG00000011762	UBA6	1504	1004	895
						ENSGALG00000016614	SHROOM2	1503	1554	1447
						ENSGALG00000012631	PWP1	1502	1467	1539
						ENSGALG00000028015		1498	1056	826
						ENSGALG00000010566	NPNT	1496	1711	1743
						ENSGALG00000011603	MRPL3	1494	1104	1276
						ENSGALG00000001187	STRBP	1492	786	1089
						ENSGALG00000017289	C1H12ORF4	1488	986	931
						ENSGALG00000012452	MIS18BP1	1488	826	777
						ENSGALG00000015252	ST3GAL6	1487	1244	1099
						ENSGALG00000015204	ATG3	1486	1244	1196
						ENSGALG00000014841	HDDC2	1486	1202	954
						ENSGALG00000000426	IGSF21	1484	1553	803
						ENSGALG00000004063	SLC25A14	1483	1192	1054
						ENSGALG00000004494	CCNE1	1482	645	779
						ENSGALG00000017064	RFC3	1481	796.91	1007.77
						ENSGALG00000009843	INTS7	1480	947	939
						ENSGALG00000015352	GAK	1479	959	810
						ENSGALG00000005195	OSBPL2	1478	1154	998
						ENSGALG00000009463	DCAF5	1476	1237	991
						ENSGALG00000016921	UCHL3	1472	1110	923
						ENSGALG00000016770		1471.57	1261.01	645.6
						ENSGALG00000012451	ICE1	1471	1057	971
						ENSGALG00000008293	SH3PXD2A	1470	1520	1148
						ENSGALG00000016583	ESCO2	1467.92	716.9	884.33
						ENSGALG00000004351		1467.63	937.57	1080.19
						ENSGALG00000011065	SPRTN	1465	1296	769
						ENSGALG00000016478	MATN3	1460	2356	1869
						ENSGALG00000015391		1458	948	925
						ENSGALG00000017706		1455	1137	1315
						ENSGALG00000017073	BRCA2	1454	1044	1001
						ENSGALG00000015491	GPR89B	1448.69	1614.43	793.25
						ENSGALG00000008534	POLR2H	1448	1019	1069
						ENSGALG00000027428	ZDHHC21	1448	790	971
						ENSGALG00000003870	MED7	1446	984	960
						ENSGALG00000008550	MRPS5	1445	1124	1082
						ENSGALG00000011854	UBN2	1444	1131	879
						ENSGALG00000006123	RTEL1	1443	1009	757
						ENSGALG00000008006	CAPN6	1440	871	786
						ENSGALG00000013061	PAPD7	1440	835	774
						ENSGALG00000011086	ACTA1	1439	5657.01	2927.17
						ENSGALG00000005206	ACSL3	1439	759	722
						ENSGALG00000008376	EIF2B5	1436	1045	1116
						ENSGALG00000020987	ZDHHC7	1436	972	875
						ENSGALG00000001777	MFSD11	1434	1044	1032
						ENSGALG00000004742	BMP15	1431	1059	787
						ENSGALG00000007412	MPZL2	1429	955	981
						ENSGALG00000004542	ZMYND8	1427	1283	1118
						ENSGALG00000008538	GINS1	1427	886	717
						ENSGALG00000012915	MCM4	1425	877	1231
						ENSGALG00000015280	MRPL15	1424	871	825
						ENSGALG00000001436	PWWP2A	1423	787	729
						ENSGALG00000027132		1422	1304	807
						ENSGALG00000008938	DCLRE1A	1421	728	590
						ENSGALG00000029135	GAS41	1417.24	977.43	886.26
						ENSGALG00000006041	BNC1	1417	923	642
						ENSGALG00000012759	NUP37	1413	1125	1069
						ENSGALG00000008536	KLHDC3	1411	1091	1538
						ENSGALG00000004121	LPAR4	1410	769	859
						ENSGALG00000007181	PGS1	1409.97	1014.1	985.88
						ENSGALG00000011976	L3MBTL2	1408	1091	863
						ENSGALG00000004870	PIH1D3	1407	836	509
						ENSGALG00000012025	KIAA0586	1405	1100	1032
						ENSGALG00000010700	RPA3	1404	804	670
						ENSGALG00000011901	KIF15	1403	652	880
						ENSGALG00000008745	APLF	1400	896	700
						ENSGALG00000006045	SH3GL3	1400	672	840
						ENSGALG00000010669	TDP1	1398	862.64	837.53
						ENSGALG00000008517	MCTS1	1397	1056	1069
						ENSGALG00000004132	UHRF1	1396	801	836
						ENSGALG00000016467	SMC6	1392	1166	1101
						ENSGALG00000003778	TMEM38A	1391	939	842
						ENSGALG00000012105	EXOC5	1390	976	1030
						ENSGALG00000028885	COX7A2L	1388	989	1139
						ENSGALG00000005842	GDPD2	1387	792	604
						ENSGALG00000005870		1386.73	691.6	1027
						ENSGALG00000001616	CDC45	1386	591	651
						ENSGALG00000002861	TMEM170A	1385	1051	944
						ENSGALG00000007078	ENTPD1	1384	1359	1290
						ENSGALG00000004162	SLC16A6	1384	730	501
						ENSGALG00000010324	MRPL1	1381	1094	945
						ENSGALG00000014783	PTPRK	1379	1696	1166
						ENSGALG00000005133	PDDC1	1379	933	666
						ENSGALG00000014949	RABL3	1378	861	1080
						ENSGALG00000016465	ZPAX	1378	857	538
						ENSGALG00000016861	BIVM	1377	1093	1212
						ENSGALG00000015683	GNG10	1377	795	1022
						ENSGALG00000011128	PSMD14	1374	1162	1179
						ENSGALG00000014514	CC2D2A	1374	1132	940
						ENSGALG00000016312	POLA1	1374	995	1115
						ENSGALG00000008962	MSH2	1371	868	994
						ENSGALG00000012387	NUP43	1371	816	999
						ENSGALG00000008059	ASCC2	1369	1124	1125
						ENSGALG00000006046	DNAJC5	1368	632	704
						ENSGALG00000013765		1366.24	1220.85	1074.46
						ENSGALG00000011994	SYNPO2	1364	1180	1106
						ENSGALG00000003985	TARSL2	1364	832	927
						ENSGALG00000014060	EED	1364	695	853
						ENSGALG00000016794	MRPS9	1363	828	867
						ENSGALG00000004500	RFWD2	1360	959	877
						ENSGALG00000010162	AARS2	1360	937	833
						ENSGALG00000015813	USP16	1359	1536	1001
						ENSGALG00000011886	EXOSC7	1359	975	938
						ENSGALG00000013760	GFPT2	1358	1319	1456
						ENSGALG00000003916	SIAH1	1358	876	818
						ENSGALG00000012266	LRRFIP2	1354	938	893
						ENSGALG00000003937	GEMIN5	1352.97	1087.05	1195
						ENSGALG00000016852	BAFF	1352.14	1223.19	1642.42
						ENSGALG00000005700	C20H20ORF11	1351	1320	1196
						ENSGALG00000001309	SNF8	1351	964	786
						ENSGALG00000010502	SPATA6	1351	613	550
						ENSGALG00000015091	HAUS6	1349	667	974
						ENSGALG00000004250	B4GALNT4	1348	1127	976
						ENSGALG00000019961	C6ORF192	1347	847	942
						ENSGALG00000013414	PDLIM3	1344	2101	2176
						ENSGALG00000009500	CCDC132	1344	1010	1106
						ENSGALG00000008160	CNNM2	1343.66	602.08	808
						ENSGALG00000006817	CTNNBL1	1342	1281	1168
						ENSGALG00000004390	AP3B1	1341	1048	1141
						ENSGALG00000000394	SLC6A17	1340	830	526
						ENSGALG00000011688	TCP11L1	1339	1397	819
						ENSGALG00000028966	HSPB2	1339	653	590
						ENSGALG00000001399	RNF126	1337	979	898
						ENSGALG00000008756	PLEK	1337	965	573
						ENSGALG00000014116	SCAMP5	1337	949	958
						ENSGALG00000012509	ARL5A	1336	1194	1084
						ENSGALG00000003430	PMS2	1336	972	814
						ENSGALG00000008282	ATG4A	1335.83	905.55	887
						ENSGALG00000002167	PATL2	1335	1057	649
						ENSGALG00000010901		1334	976	514
						ENSGALG00000012401	GPR137C	1334	678	555
						ENSGALG00000024076	FEN1	1333	780	1040
						ENSGALG00000002462	SEC11A	1332	1096	1228
						ENSGALG00000028318	CDKN1A	1330	956	714
						ENSGALG00000001080	NR5A1	1327	1839	1139
						ENSGALG00000000615	SNRNP40	1327	986	1061
						ENSGALG00000011934	DESI1	1324	974	938
						ENSGALG00000003387	DNAJC21	1324	590	745
						ENSGALG00000002403	ULK1	1323	1083	916
						ENSGALG00000011358	Wnt6	1323	609	1035
						ENSGALG00000011091	NUP133	1322	1042	1020
						ENSGALG00000009085	MTMR1	1319	851	816
						ENSGALG00000021601	EPS15L1	1319	825	804
						ENSGALG00000016944	PCDH8	1318	778	626
						ENSGALG00000000169	PCNA	1317	1258	1013
						ENSGALG00000008796	RPF1	1315	869	855
						ENSGALG00000007879	FANCL	1312	570	815
						ENSGALG00000006575	VPAC2	1311	1375	1820
						ENSGALG00000007792	PFDN4	1308	1093	933
						ENSGALG00000000618	ZCCHC17	1308	998	919
						ENSGALG00000007129	ALDH6	1306	2401	2207
						ENSGALG00000003024	ARMC6	1306	981	903
						ENSGALG00000009838	AQR	1305	1145	1136
						ENSGALG00000008828	AFTPH	1305	965	800
						ENSGALG00000002272	NOC4L	1303	1099	1295
						ENSGALG00000003210	SURF6	1303	1059	1083
						ENSGALG00000005308	CHTF18	1301	1142	819
						ENSGALG00000011770	UMPS	1301	1106	1308
						ENSGALG00000007351	MTPAP	1300	983	955
						ENSGALG00000012055		1298	1047	1543
						ENSGALG00000010287	IPP	1298	893	618
						ENSGALG00000002948	TXNL1	1296	1102	1098
						ENSGALG00000016746	ATP10A	1295	1111	1014
						ENSGALG00000024082	SMCR8	1294	1099	915
						ENSGALG00000012003	XPNPEP3	1294	953	954
						ENSGALG00000009258	SHTN1	1293	708	942
						ENSGALG00000005005	MIEF2	1293	657	707
						ENSGALG00000015794	SNX16	1292	822	614
						ENSGALG00000005976	TCEA2	1291	917	1050
						ENSGALG00000016406	RPS6KA3	1291	792	1190
						ENSGALG00000010131	BTBD9	1289	1193	1008
						ENSGALG00000003932	SDC4	1287	787	718
						ENSGALG00000011571	AGPAT4	1285	630	745
						ENSGALG00000001267	MAP2K2	1281	911	1061
						ENSGALG00000012308	MANBA	1281	881	810
						ENSGALG00000002908	TRAIP	1281	709	634
						ENSGALG00000027860	CISD2	1280	947	816
						ENSGALG00000015258	DCBLD2	1279	1632	1521
						ENSGALG00000012888	PHLPP1	1279	933	767
						ENSGALG00000013064	NSUN2	1279	909	906
						ENSGALG00000010905	SP4	1278	969	865
						ENSGALG00000003906	MPHOSPH10	1276	1011	997
						ENSGALG00000006561	MRPL23	1276	911	993
						ENSGALG00000001174	WBSCR16	1276	839	706
						ENSGALG00000003479	LMTK2	1275	838	630
						ENSGALG00000013400	PDCD6	1274	1091	1009
						ENSGALG00000013733	GTF2H5	1274	1058	1069
						ENSGALG00000002587	CRCP	1273	1055	1130
						ENSGALG00000004355	MCU	1272	1382	1006
						ENSGALG00000009886	USP38	1270	977	764
						ENSGALG00000000824		1270	865	535
						ENSGALG00000004255	SNX8	1269	972	714
						ENSGALG00000008942	FOXN2	1267	910	865
						ENSGALG00000017035	COG6	1265	1218	1349
						ENSGALG00000005682	SPATA5L1	1265	995	651
						ENSGALG00000000681	PAK1	1265	828	698
						ENSGALG00000003547	SKP2	1263	1127	1250
						ENSGALG00000014084	FGFR1OP2	1263	989	742
						ENSGALG00000014441		1262	1062	989
						ENSGALG00000004412	DIABLO	1260	853	871
						ENSGALG00000015708	FGFR3	1257	1792	1441
						ENSGALG00000003130	DDX49	1257	1147	1122
						ENSGALG00000009896	TRERF1	1254	1245	1150
						ENSGALG00000003523	IFT52	1254	1028	1051
						ENSGALG00000009302	EMX2	1252	972	1113
						ENSGALG00000003294	ATAD5	1251	554	515
						ENSGALG00000000777	EYA3	1247	851	909
						ENSGALG00000001331	ST14	1245	625	806
						ENSGALG00000020557		1244	1113	1207
						ENSGALG00000009847	STXBP6	1244	563	861
						ENSGALG00000003566	SMURF2	1241	899	830
						ENSGALG00000010304	MLH3	1240	976	1044
						ENSGALG00000015575	HTRA3	1231	1133	1322
						ENSGALG00000013590		1230	1017	939
						ENSGALG00000003517	ZBTB8OS	1229	852	691
						ENSGALG00000001245	SIRT6	1228	1070	947
						ENSGALG00000026278	RAB6B	1227.58	930.23	984.58
						ENSGALG00000006411	CAMLG	1227	887	764
						ENSGALG00000004383	TIMM22	1226	779	989
						ENSGALG00000012223	ZRANB3	1226	541	513
						ENSGALG00000005937		1225	1427.5	832.27
						ENSGALG00000008807	DCUN1D1	1224	861	953
						ENSGALG00000011286	UBE2E1	1220	971	883
						ENSGALG00000001337	EDC3	1219	974	847
						ENSGALG00000005126	DHX40	1219	955	839
						ENSGALG00000012584	2018-03-07	1217	1111	952
						ENSGALG00000010999	DICER1	1217	1011	922
						ENSGALG00000003458	CCZ1	1215	874	894
						ENSGALG00000010444	ATPAF1	1215	810	926
						ENSGALG00000012808		1214	812	832
						ENSGALG00000008230	PCGF6	1213	969	727
						ENSGALG00000003433		1212	952	1178
						ENSGALG00000010564	TBCK	1212	616	705
						ENSGALG00000024159		1210	984	1255
						ENSGALG00000012670	NRSN1	1209	1261	663
						ENSGALG00000015069	B4GALT4	1209	1027	944
						ENSGALG00000008368	RAD18	1209	714	814
						ENSGALG00000016673	TRAM2	1208	925	770
						ENSGALG00000002527	TMEM201	1207	910	726
						ENSGALG00000026433		1205	501	1130
						ENSGALG00000001513	CNTRL	1204	1112	808
						ENSGALG00000008117	MTIF2	1203.42	887	861
						ENSGALG00000015649	NOP14	1202	888	886
						ENSGALG00000004321	C20H20ORF111	1202	790	799
						ENSGALG00000014683	PEX5	1201	878	748
						ENSGALG00000020523	TOPORS	1201	841	723
						ENSGALG00000005744	EMC8	1201	740	998
						ENSGALG00000027512	C5orf30	1201	696	898
						ENSGALG00000012870	AGK	1197	804	868
						ENSGALG00000001547	CAPZA1	1195	1165	1155
						ENSGALG00000016106	NUDCD1	1195	744	964
						ENSGALG00000011720	CCDC14	1194	778	635
						ENSGALG00000007919	EIF4E2	1193	1100	1145
						ENSGALG00000006254	ERCC6	1193	898	822
						ENSGALG00000008956	CCDC186	1192	976	745
						ENSGALG00000004368	GNA12	1192	922	851
						ENSGALG00000013510	UTP15	1192	773	794
						ENSGALG00000008857	PRPF4	1190	795	951
						ENSGALG00000021040	HAGHL	1189	1258	816
						ENSGALG00000009755	LRIG3	1189	1255	892
						ENSGALG00000001485	TOP3B	1189	979	905
						ENSGALG00000008005	FAM65C	1185.28	1217.69	672.23
						ENSGALG00000002598	TPST1	1185	1328	1621
						ENSGALG00000006445	ARNT2	1185	1059	1098
						ENSGALG00000009802	ANGEL2	1185	785	785
						ENSGALG00000007944	HECW2	1184	675	733
						ENSGALG00000023146	CBX7	1183	836	578
						ENSGALG00000004714	CPSF4	1183	833	1070
						ENSGALG00000010758	CYB5RL	1183	754	654
						ENSGALG00000025810	CCNB3	1181	787	677
						ENSGALG00000000628	KIF21B	1179	893	673
						ENSGALG00000010130	INTS10	1177	1104	1235
						ENSGALG00000004152	C9orf78	1168	1016	877
						ENSGALG00000023723	PQLC2	1168	876	841
						ENSGALG00000000784	PIP5K1C	1168	790	927
						ENSGALG00000009119	THUMPD2	1168	590	516
						ENSGALG00000009443	TMEM168	1167	968	805
						ENSGALG00000008926	CADPS2	1166	654	571
						ENSGALG00000003648	SVIP	1163	973	933
						ENSGALG00000016454	E2F6	1163	682	827
						ENSGALG00000007354	CIT	1161	636	517
						ENSGALG00000014184		1159	1160	1019
						ENSGALG00000021301		1158	929	765
						ENSGALG00000014575	SEPHS1	1156	1119	1025
						ENSGALG00000004929	GID4	1156	690	634
						ENSGALG00000010787	TTC4	1154	1410	1367
						ENSGALG00000004706	C15ORF23	1153.31	705	691.99
						ENSGALG00000008026	SPATA2	1153	680	613
						ENSGALG00000008104	CCDC88A	1151	964	886
						ENSGALG00000015957	RNF151	1151	762	742
						ENSGALG00000028664	CKS1B	1151	724	803
						ENSGALG00000008123	RINT1	1150.81	649.85	643.81
						ENSGALG00000025996	MKI67	1150	1135	668
						ENSGALG00000009023	ING3	1150	1099	864
						ENSGALG00000004045		1148	798	834
						ENSGALG00000002686	ECD	1147	1060	1043
						ENSGALG00000010820	CHGA	1146	31070	626
						ENSGALG00000013448	PARD3B	1146	1048	870
						ENSGALG00000012147	DDX18	1145.16	1095	1220
						ENSGALG00000012619	PRDM4	1145	803	776
						ENSGALG00000014765	TRIM23	1144	859	550
						ENSGALG00000001758	QSOX2	1144	763	622
						ENSGALG00000010575	INTS12	1143	615	514
						ENSGALG00000009478	BCHE	1142	974	666
						ENSGALG00000006086	FAM13B	1142	968	837
						ENSGALG00000014764	HSD3B2	1141	6357	616
						ENSGALG00000001001	MAP2K4	1141	763	843
						ENSGALG00000007185	COQ5	1139	831	753
						ENSGALG00000004236	TRAF3IP1	1138	955	956
						ENSGALG00000013829	REPS1	1137	911	707
						ENSGALG00000009095	LHCGR	1137	573	965
						ENSGALG00000006894	PLTP	1136	1506	2013
						ENSGALG00000019003		1136	871	830
						ENSGALG00000017105	RNF6	1136	843	722
						ENSGALG00000013777	PEX3	1136	773	794
						ENSGALG00000005737	SGSM2	1135	1114	689
						ENSGALG00000012543	GPD2	1135	877	791
						ENSGALG00000004570	NCOA3	1134	1120	1102
						ENSGALG00000023806	PITPNA	1134	814	860
						ENSGALG00000011498	TCAIM	1134	681	674
						ENSGALG00000020999	DYNLL1	1133.79	826.56	541.81
						ENSGALG00000006437	NOM1	1133	791	720
						ENSGALG00000010622	ZC3H14	1132	928	988
						ENSGALG00000014923	ARHGEF28	1131	881	1044
						ENSGALG00000008603	ip3ka	1131	881	695
						ENSGALG00000006430	MED15	1131	867	758
						ENSGALG00000012598	NAA35	1131	829	811
						ENSGALG00000001602	NUTF2	1130	912	907
						ENSGALG00000004483	AHSA2	1128	866	857
						ENSGALG00000013486	ATMIN	1128	662	629
						ENSGALG00000012410		1127	1098	782
						ENSGALG00000001823	C1H11ORF73	1127	909	902
						ENSGALG00000016549	CTPS2	1124.55	851.52	609.09
						ENSGALG00000026203	FAM174A	1124	871	1072
						ENSGALG00000010956	TTC21B	1123	1040	725
						ENSGALG00000008803		1123	742	796
						ENSGALG00000005061	PPM1E	1122	834	743
						ENSGALG00000015539	CSPP1	1121	833	725
						ENSGALG00000027861	GPR37	1121	683	993
						ENSGALG00000013417	LPAR2	1120	920	806
						ENSGALG00000010356	RAD54L	1119.37	772.39	635.95
						ENSGALG00000016708	ENPP4	1119	555	589
						ENSGALG00000004197	SUPV3L1	1118	893	899
						ENSGALG00000003672	UBLCP1	1117	776	829
						ENSGALG00000028879	MRPS33	1111	996	895
						ENSGALG00000001816	MAGI3	1111	789	602
						ENSGALG00000009092	STON1	1109	642	702
						ENSGALG00000016468	GEN1	1108	649	515
						ENSGALG00000026940	TTYH2	1107	840	946
						ENSGALG00000014874	MRPS30	1107	800	656
						ENSGALG00000007841	DNAH7	1107	769	737
						ENSGALG00000000742	PIM1	1104	1340	909
						ENSGALG00000005467	HSD17B2	1104	814	609
						ENSGALG00000009712	FAM175B	1104	635	669
						ENSGALG00000016835	ATP11A	1103	789	776
						ENSGALG00000009156	CDAN1	1103	772	608
						ENSGALG00000001179	ARMC8	1102	949	831
						ENSGALG00000011574	PIK3R4	1101	718	705
						ENSGALG00000013745	RTTN	1101	691	665
						ENSGALG00000001306	NFRKB	1098	972	1017
						ENSGALG00000001042	MTMR4	1098	912	1074
						ENSGALG00000011794	DDX47	1098	857	993
						ENSGALG00000000151	ADAMTS19	1098	769	919
						ENSGALG00000012348	MCM6	1096	850	887
						ENSGALG00000014940	ZUFSP	1095	705	593
						ENSGALG00000012132	RPS19BP1	1093	770	715
						ENSGALG00000002524	UCHL5	1092	1005	1012
						ENSGALG00000002492	H6PD	1092	923	658
						ENSGALG00000005236	FARSB	1092	872	1134
						ENSGALG00000015854	PGM3	1091	673	857
						ENSGALG00000011405	SLC4A7	1090	823	1810
						ENSGALG00000001036	ELAC2	1089	819	879
						ENSGALG00000026385	LYPLAL1	1088.63	688.24	680.09
						ENSGALG00000011697	SEC22A	1088	854	758
						ENSGALG00000012946	FAM60A	1088	691	759
						ENSGALG00000028897	WDR25	1088	691	596
						ENSGALG00000015749	ST3GAL5	1088	528	633
						ENSGALG00000008297	SEMA4B	1086	1087	952
						ENSGALG00000009925	MTA3	1086	588	590
						ENSGALG00000010699	MIOS	1085	823	638
						ENSGALG00000000395	BTF3	1084.79	925.92	762.28
						ENSGALG00000017032	SLC25A15	1084	774	591
						ENSGALG00000011232	STK11IP	1082	857	727
						ENSGALG00000004653		1081.82	814.3	722.96
						ENSGALG00000016731		1080	842	755
						ENSGALG00000027363	C1orf159	1080	795	596
						ENSGALG00000015669	PTBP3	1080	606	794
						ENSGALG00000001277	STAG1	1079	1006.16	970
						ENSGALG00000001375	COX10	1079	816	761
						ENSGALG00000009322	NVL	1079	748	707
						ENSGALG00000003158	COIL	1079	631	880
						ENSGALG00000003854	IFT81	1078.28	868.27	639.61
						ENSGALG00000005768	ETV5	1078	768	955
						ENSGALG00000015012	STX18	1077	777	659
						ENSGALG00000007254	ARHGAP12	1074	714	738
						ENSGALG00000000636	MDM4	1073	954	647
						ENSGALG00000016872	PCCA	1072	698	631
						ENSGALG00000016779	RNF149	1071	752	680
						ENSGALG00000027785	CCBE1	1070	756	606
						ENSGALG00000010351	POMGNT1	1070	699	765
						ENSGALG00000004070	MICALL2	1070	694	673
						ENSGALG00000009796	RPS6KC1	1069	926	866
						ENSGALG00000003753	CYLD	1068	1152	687
						ENSGALG00000010047	SLC4A1AP	1068	893	903
						ENSGALG00000016734	SLC9A7	1068	625	575
						ENSGALG00000028336	MED10	1067	935	754
						ENSGALG00000002762	UHRF1BP1	1067	757	669
						ENSGALG00000003887	EXOSC2	1066	1056	968
						ENSGALG00000004713	LAS1L	1066	814	803
						ENSGALG00000013209	SLC39A6	1066	682	555
						ENSGALG00000014138	NFXL1	1066	510	936
						ENSGALG00000010536	FAF1	1065	1063	936
						ENSGALG00000017251	CCDC90B	1063.09	759.93	707.43
						ENSGALG00000009241	SFRP2	1062	706	505
						ENSGALG00000003800		1062	667	713
						ENSGALG00000004648	PDCD5	1061	898	1117
						ENSGALG00000016896	ABCC4	1061	750	912
						ENSGALG00000006461	UBE3C	1057	836	649
						ENSGALG00000017208	AMOTL1	1056	1145	726
						ENSGALG00000021285	UNG	1055.35	596.74	551.83
						ENSGALG00000012360	LANCL2	1055	883	722
						ENSGALG00000009526	VTI1B	1054.64	736.92	698.04
						ENSGALG00000005667	UBE2G2	1054	812	743
						ENSGALG00000016936	TDRD3	1054	807	850
						ENSGALG00000003273	HSDL1	1054	549	572
						ENSGALG00000007757	CSTF1	1053	873	662
						ENSGALG00000029077	CBL	1053	776	711
						ENSGALG00000006470		1051.06	784.79	503.97
						ENSGALG00000014036	SEC61A2	1049	1011	1362
						ENSGALG00000005931	RUVBL1	1047	1184	1187
						ENSGALG00000011652	TSN	1047	997	894
						ENSGALG00000000247	WDR36	1046	802	893
						ENSGALG00000001649	DERL2	1046	801	762
						ENSGALG00000011375	RNF25	1045	811	733
						ENSGALG00000028898	CPTP	1045	505	657
						ENSGALG00000027415	GRIN2C	1044	692	688
						ENSGALG00000001169	CRB2	1043	990	1071
						ENSGALG00000000311	DOCK5	1043	774	780
						ENSGALG00000006117	UBFD1	1043	711	814
						ENSGALG00000026741	CETN1	1043	695	852
						ENSGALG00000011998	SEC24D	1042	1078	957
						ENSGALG00000003851	TRIT1	1042	715	734
						ENSGALG00000014038	CDC123	1042	613	646
						ENSGALG00000009907	G2E3	1042	609	594
						ENSGALG00000014419	SLIT2	1041	1438	1352
						ENSGALG00000014758	ARHGAP28	1041	920	851
						ENSGALG00000006787	CCDC71	1041	761	715
						ENSGALG00000007378	FAM162A	1040	587	790
						ENSGALG00000028187	FUNDC1	1039	1019	765
						ENSGALG00000019796	DAP3	1036	860	974
						ENSGALG00000010560	EIF2AK2	1035	887	517
						ENSGALG00000003434	C17orf75	1034	936	788
						ENSGALG00000019867	C2orf44	1034	810	628
						ENSGALG00000014078	DCUN1D4	1034	781	682
						ENSGALG00000012677	CDKAL1	1033	929	790
						ENSGALG00000014283	ANKRD52	1033	783	792
						ENSGALG00000016306	FAM49B	1033	721	913
						ENSGALG00000005745	YTHDF1	1032	821	766
						ENSGALG00000008287	PSMD10	1031	867	1074
						ENSGALG00000022802		1031	845	834
						ENSGALG00000012237	POLE2	1031	759	821
						ENSGALG00000015843	CYB5R4	1031	758	762
						ENSGALG00000005596	TLDC1	1031	713	801
						ENSGALG00000003742	CPAMD8	1030	956	653
						ENSGALG00000002682	BRD3	1030	788	563
						ENSGALG00000015847	PRSS35	1029	1236	1032
						ENSGALG00000010401	EIF2A	1029	832	824
						ENSGALG00000012364	PPIL4	1029	641	636
						ENSGALG00000006420	ABHD17C	1029	599	701
						ENSGALG00000006292		1028	706	652
						ENSGALG00000009111	HAUS2	1027	716	705
						ENSGALG00000008713	BIRC5	1026	515	658
						ENSGALG00000011690	C14orf79	1024	1112	1106
						ENSGALG00000005074	FAM102A	1024	853	605
						ENSGALG00000016911	RNF219	1024	692	737
						ENSGALG00000015836	CEP162	1023	845	798
						ENSGALG00000005353	FAR1	1023	838	756
						ENSGALG00000003047	SUGP2	1022	839	787
						ENSGALG00000028453	MRPS35	1022	669	667
						ENSGALG00000003798	GET4	1021	667	611
						ENSGALG00000016582	PBK	1019.08	503.1	595.67
						ENSGALG00000003400	AIMP2	1019	759	826
						ENSGALG00000011169	PDCD2	1019	754	596
						ENSGALG00000013031	CECR1	1016	528	757
						ENSGALG00000007676	EME1	1015.65	541.39	556.43
						ENSGALG00000007603	RRP12	1015	1184	1349
						ENSGALG00000004068	FAM114A2	1015	1037	840
						ENSGALG00000023818		1014.09	1837.12	592
						ENSGALG00000006560	SEMA3A	1014	763	811
						ENSGALG00000003534	DDX31	1013	716	682
						ENSGALG00000017047	SUPT20H	1012	796	832
						ENSGALG00000009554	KLHL2	1012	637	790
						ENSGALG00000009091	TRUB1	1012	618	541
						ENSGALG00000016166	SLC45A4	1011	992	793
						ENSGALG00000011887	ZDHHC3	1011	715	731
						ENSGALG00000013773	FUCA2	1011	688	784
						ENSGALG00000005215	CACNA1H	1009	1126	890
						ENSGALG00000004347	NEDD4	1008	923	762
						ENSGALG00000023335	RCHY1	1008	866	875
						ENSGALG00000011251	TBC1D5	1008	762	867
						ENSGALG00000006465	CCDC51	1008	751	724
						ENSGALG00000001639	MTF1	1007	711	570
						ENSGALG00000004767	ODF2	1007	700	794
						ENSGALG00000004691	NLE1	1006	938	733
						ENSGALG00000019468	UBE2W	1006	596	677
						ENSGALG00000026322	ARMT1	1006	571	670
						ENSGALG00000026049		1005	882	782
						ENSGALG00000015469	IGSF3	1004.41	1309.7	1720.79
						ENSGALG00000000453	NUP160	1004	848	904
						ENSGALG00000016662	GATA4	1004	621	780
						ENSGALG00000008808	DTD1	1003	797	701
						ENSGALG00000011226	ANKRD28	1003	754	837
						ENSGALG00000021247	CNEP1R1	1000	780	828
						ENSGALG00000006005	MED31	999.64	858.66	839.17
						ENSGALG00000003539	KIAA1522	999	880	1130
						ENSGALG00000001363	MYBBP1A	998	1095	1100
						ENSGALG00000006161	CHMP1A	998	746	898
						ENSGALG00000005956		996	1113	1471
						ENSGALG00000006604	KIF3B	995	968	864
						ENSGALG00000016418	CXorf23	994	699	631
						ENSGALG00000016097	EMC2	993	873	906
						ENSGALG00000013621	ATP6V1H	993	854	752
						ENSGALG00000000650	NIP7	993	771	1049
						ENSGALG00000001713	UBAC1	992	557	588
						ENSGALG00000016350	ARHGEF10	991	729	657
						ENSGALG00000027492	C14orf80	991	656	614
						ENSGALG00000009398	TES	990	870	958
						ENSGALG00000005882	LRCH2	990	750	634
						ENSGALG00000001945	RFT1	988	660	656
						ENSGALG00000007141	LRRK1	987	906	528
						ENSGALG00000013420	FOXM1	987	522	667
						ENSGALG00000027980	NANOS1	986	1330	906
						ENSGALG00000013483	NAA40	986	923	1007
						ENSGALG00000006395	WDR53	986	857	949
						ENSGALG00000013764	AASDH	986	734	650
						ENSGALG00000002107	RANBP1	985	974	900
						ENSGALG00000001587	MRPL40	984	778	884
						ENSGALG00000003688	NUP155	981	757	780
						ENSGALG00000008856		980	1422	1606
						ENSGALG00000011630	GLI2	979	1325	1039
						ENSGALG00000007575		979	941	824
						ENSGALG00000013981	TBPL1	978	689	782
						ENSGALG00000009990	SRBD1	978	535	527
						ENSGALG00000015288	RIOK2	977	818	710
						ENSGALG00000020410	TMED8	977	643	557
						ENSGALG00000028851	RAB8A	976	725	863
						ENSGALG00000007057	LRRC28	974	664	625
						ENSGALG00000010840	SNX13	973	762	836
						ENSGALG00000015420	MINA	972	1014	833
						ENSGALG00000001732	EPG5	972	771	709
						ENSGALG00000016932	MZT1	972	711	545
						ENSGALG00000003792	FYB	970	697	695
						ENSGALG00000015993	MTERF3	970	680	620
						ENSGALG00000003355	NOP16	969.16	735.09	926.36
						ENSGALG00000008518		968	851	713
						ENSGALG00000016249		968	756	568
						ENSGALG00000015249	TTF2	967	899	901
						ENSGALG00000028005	gadd45	966	715	598
						ENSGALG00000009152	ATRNL1	965	999	1184
						ENSGALG00000009748	ASNS	964	1023	793
						ENSGALG00000005489	DDX52	964	649	709
						ENSGALG00000015505	YTHDF3	963	816	717
						ENSGALG00000010702	ADSS	963	816	644
						ENSGALG00000002874	ZBTB38	962	886	762
						ENSGALG00000017368	TRNT1	962	699	741
						ENSGALG00000013889	RNMT	962	659	613
						ENSGALG00000014144	CORIN	961	1743	2485
						ENSGALG00000027991	TTLL4	961	737	726
						ENSGALG00000023443	CZH5ORF43	960.82	860.17	942.34
						ENSGALG00000003943	PRKCA	960.25	1404.23	898.38
						ENSGALG00000007437	DPP8	960	782	814
						ENSGALG00000012177	NCKAP5	960	548	577
						ENSGALG00000012724	PAK1IP1	959	929	799
						ENSGALG00000017098	GTF3A	959	924	894
						ENSGALG00000013591	BLOC1S4	959	681	752
						ENSGALG00000008425	MAP1A	958	1177	687
						ENSGALG00000009825	SRGAP1	958	1021	922
						ENSGALG00000000776	BRPF3	957	865	777
						ENSGALG00000015368	TMEM175	956	880	691
						ENSGALG00000005420	AATF	955	841	778
						ENSGALG00000014770	EPB41L3	954	1456	975
						ENSGALG00000009192	SLITRK2	954	1028	961
						ENSGALG00000010281	WRN	954	701	699
						ENSGALG00000011685	CSTF3	953	881	805
						ENSGALG00000006094	PHF6	953	786	730
						ENSGALG00000008089	KBTBD4	952	860	725
						ENSGALG00000027680		952	841	792
						ENSGALG00000007788	ABCB7	952	731	538
						ENSGALG00000002118	CO6	951	1350	1530
						ENSGALG00000012201	DNAL4	950	677	809
						ENSGALG00000001741	NPTN	949	934	842
						ENSGALG00000016190	TRAPPC9	948	703	616
						ENSGALG00000027401	TUSC2	946	754	753
						ENSGALG00000017010	SPRYD7	946	750	740
						ENSGALG00000013731	SOCS6	946	568	550
						ENSGALG00000007719	SHANK2	946	564	516
						ENSGALG00000013606	FGL1	944	830	663
						ENSGALG00000005367	MRPS22	944	737	748
						ENSGALG00000002164	DDX59	944	697	662
						ENSGALG00000006281	GTF2H1	943	892	794
						ENSGALG00000013049	SMARCD3	943	615	635
						ENSGALG00000010517	TCTN3	943	588	568
						ENSGALG00000024295		942	891	726
						ENSGALG00000006782	MRPL46	941	732	733
						ENSGALG00000004283		940	764	650
						ENSGALG00000005872	BANP	939	826	625
						ENSGALG00000000396	METTL2A	939	556	613
						ENSGALG00000016146	TOP1MT	938	972	685
						ENSGALG00000002143	ANKLE2	937	838	628
						ENSGALG00000004981	TSEN2	937	710	599
						ENSGALG00000023266	INPP5J	937	542	698
						ENSGALG00000010275	FCF1	936	539	718
						ENSGALG00000005658	FOXO4	935	737	542
						ENSGALG00000002042	KNOP1	935	698	797
						ENSGALG00000004805	DMXL2	934	1159	744
						ENSGALG00000026357	BCDIN3D	934	520	506
						ENSGALG00000005395	POLR1E	933	718	781
						ENSGALG00000028696	FTD	932	547	655
						ENSGALG00000011993	RBX1	931	957	1124
						ENSGALG00000023131	PDXP	931	885	681
						ENSGALG00000007299	THOC7	931	818	904
						ENSGALG00000005913	EEFSEC	930	770	521
						ENSGALG00000002408	NCDN	926	916	777
						ENSGALG00000002756	TMEM121	925	552	744
						ENSGALG00000014901	METTL16	924	677	624
						ENSGALG00000004750	NOL8	923	851	713
						ENSGALG00000008097	CELF1	923	824	711
						ENSGALG00000003474	MED20	923	821	779
						ENSGALG00000013057		923	575	662
						ENSGALG00000009065	VMA21	921	944	839
						ENSGALG00000000208	MCC	921	590	579
						ENSGALG00000001604		920	779	651
						ENSGALG00000012731	TBC1D7	920	512	512
						ENSGALG00000010694	SECISBP2	919	768	708
						ENSGALG00000021637	WDR18	919	698	607
						ENSGALG00000016768	LONRF2	918	738	938
						ENSGALG00000007809	TSHZ2	918	607	735
						ENSGALG00000000352	TIMM44	917	717	742
						ENSGALG00000001666	RPAIN	917	703	682
						ENSGALG00000007798	SHQ1	916	743	520
						ENSGALG00000019042	ALG8	915	540	532
						ENSGALG00000012903	PIGN	914	659	504
						ENSGALG00000006209	SMARCD1	912	720	667
						ENSGALG00000001727	LZTS1	911	535	536
						ENSGALG00000015043	RPF2	910.26	955.22	976.37
						ENSGALG00000013954	PIEZO2	910	1299	1546
						ENSGALG00000002981	ERCC4	910	727	687
						ENSGALG00000012450		910	506	631
						ENSGALG00000006455	SMPD4	909	721	590
						ENSGALG00000008056	B4GALT5	909	702	568
						ENSGALG00000002735	TAF11	908	642	738
						ENSGALG00000010601	UFSP2	908	633	550
						ENSGALG00000003487	RAB8B	907	966	970
						ENSGALG00000008118	RFTN2	907	853	634
						ENSGALG00000016586	CCDC25	907	764	703
						ENSGALG00000002690	PDPR	907	756	636
						ENSGALG00000007023	PRKAR2A	906	1025	843
						ENSGALG00000009496	NAF1	905	660	538
						ENSGALG00000003375	FOXP4	904	614	1035
						ENSGALG00000004874	PPIH	903	935	959
						ENSGALG00000007736	ZWILCH	903	717	701
						ENSGALG00000011596	PTPN4	903	649	720
						ENSGALG00000009307	FAM204A	902	881	592
						ENSGALG00000009887	DIEXF	902	841	754
						ENSGALG00000009062	CDK14	901	835	683
						ENSGALG00000006435	UBE2B	901	819	592
						ENSGALG00000009858	SLC30A1	899	602	577
						ENSGALG00000013384	LIG1	899	501	644
						ENSGALG00000010745	HMGB2	898	580	668
						ENSGALG00000007829	APIP	897	798	803
						ENSGALG00000001770	ACAP3	896	1131	647
						ENSGALG00000011877	LARS2	896	788	707
						ENSGALG00000016405	MRPL13	894	817	748
						ENSGALG00000010359	LRRC41	893.63	728.61	588.05
						ENSGALG00000015167	PRUNE2	893	1235	1228
						ENSGALG00000015891	C1H21ORF59	893	670	558
						ENSGALG00000005141	HMCN1	890	943	543
						ENSGALG00000016853	ABHD13	890	920	758
						ENSGALG00000012455	FANCM	890	899	810
						ENSGALG00000005346	PPIC	889	983	1003
						ENSGALG00000010861	OMA1	889	545	539
						ENSGALG00000001663	MAK16	888	1011	924
						ENSGALG00000004187	TAF9	888	774	684
						ENSGALG00000013203	ELP2	888	708	624
						ENSGALG00000004021	AXIN2	886	918	734
						ENSGALG00000008400	TWSG1	885	1060	799
						ENSGALG00000001774	NEO1	885	958	903
						ENSGALG00000021473	FAM192A	885	762	882
						ENSGALG00000015342	CEP97	885	693	517
						ENSGALG00000000804	SLC7A6OS	885	649	661
						ENSGALG00000013872	SEH1L	885	621	680
						ENSGALG00000011099	FAP	884	1076	831
						ENSGALG00000002798	WDR59	884	726	645
						ENSGALG00000014947	GTF2E1	884	724	855
						ENSGALG00000008529	FASTKD2	884	653	737
						ENSGALG00000001799	UQCC	883.21	661.53	692.35
						ENSGALG00000012205	AVL9	883	807	593
						ENSGALG00000004270	ALDH1A2	883	720	830
						ENSGALG00000009035	GTPBP10	881	643	593
						ENSGALG00000027056	METTL20	880.04	749.47	871.75
						ENSGALG00000016676	MCM3	880	581	868
						ENSGALG00000007804	GXYLT2	878	828	629
						ENSGALG00000014247	SLC30A9	878	725	533
						ENSGALG00000011098	TAF5L	878	665	578
						ENSGALG00000005012		877	810	739
						ENSGALG00000011506	NUP54	877	735	665
						ENSGALG00000026958	FPGT	877	596	509
						ENSGALG00000001030	SCAMP4	876	746	810
						ENSGALG00000026279	COMMD8	876	698	684
						ENSGALG00000019979	DYNLT1	875	706	698
						ENSGALG00000016860	ERCC5	874	829	681
						ENSGALG00000014490	P3H3	874	748	584
						ENSGALG00000003874	HEATR3	873	829	870
						ENSGALG00000008624	RPAP1	873	672	722
						ENSGALG00000003373	BRIX1	872	663	706
						ENSGALG00000016824	TMCO3	871	978	946
						ENSGALG00000005885	DGCR14	870	751	692
						ENSGALG00000016070	WRB	870	742	753
						ENSGALG00000015471	CCNC	870	728	713
						ENSGALG00000017417	USP43	870	586	820
						ENSGALG00000011557	UHRF1BP1L	868	858	701
						ENSGALG00000029178	ZNF628	868	769	972
						ENSGALG00000027207		867	1229	1159
						ENSGALG00000016546	RBBP7	867	604	573
						ENSGALG00000010624	MEMO1	866	649	650
						ENSGALG00000016831	PCID2	865	790	678
						ENSGALG00000004983	USP30	865	617	616
						ENSGALG00000015038	CHD1L	864	738	686
						ENSGALG00000010932	NUDT9	864	625	624
						ENSGALG00000006505	ZFAND6	863	811	726
						ENSGALG00000014568	EMG1	863	766	720
						ENSGALG00000013660	ZNF516	863	687	763
						ENSGALG00000010349	POLR1C	862	746	726
						ENSGALG00000008241	TAF5	862	740	717
						ENSGALG00000003498	TAF8	861	685	694
						ENSGALG00000014064	WDR19	861	603	694
						ENSGALG00000007296	MAFG	860	935	585
						ENSGALG00000000307		860	852	660
						ENSGALG00000001998	R3HDM4	859	911	601
						ENSGALG00000011228	WARS	859	649	539
						ENSGALG00000008010	PTPN1	857	719	671
						ENSGALG00000011332	ANKZF1	856	619	846
						ENSGALG00000010423	POMT2	856	606	600
						ENSGALG00000015624	VCAN	855	1584	2807
						ENSGALG00000029152	IMP4	855	796	845
						ENSGALG00000005065	PLA2G4A	854	1029	728
						ENSGALG00000016702	PPP2R3B	854	567	559
						ENSGALG00000006156	COG7	853	833	721
						ENSGALG00000015026	TRAF3IP2	853	611	853
						ENSGALG00000027943	RWDD3	852	913	730
						ENSGALG00000006524	NOC3L	852	750	819
						ENSGALG00000008760	WDR92	852	643	609
						ENSGALG00000005540	MICAL2	851	882	844
						ENSGALG00000016953	NAA16	849	752	562
						ENSGALG00000028900	CENPT	849	603	633
						ENSGALG00000016259	DYNLT3	848	577	544
						ENSGALG00000020528	CZH9ORF80	847	870	1357
						ENSGALG00000025933	ARL2BP	847	649	730
						ENSGALG00000003795	DENR	846	746	736
						ENSGALG00000015051	CDK19	846	685	590
						ENSGALG00000011866	RRP7A	846	679	754
						ENSGALG00000020719		845	1035	838
						ENSGALG00000005010	PDCD2L	845	778	652
						ENSGALG00000003111	BFAR	845	746	612
						ENSGALG00000026428	CHMP6	845	593	638
						ENSGALG00000029162	SPINW	844	969	775
						ENSGALG00000002338	ASPM	844	576	600
						ENSGALG00000014730	ELOVL7	843	710	997
						ENSGALG00000016419	ASAP2	843	591	550
						ENSGALG00000005365	NARFL	842	874	727
						ENSGALG00000020454	C5H14ORF169	842	772	769
						ENSGALG00000016951	MTRF1	842	667	573
						ENSGALG00000009014	TRAF2	841	655	606
						ENSGALG00000015944	RIMS1	840	1490	3862
						ENSGALG00000014953	RWDD1	840	766	830
						ENSGALG00000005475	RHOG	840	674	735
						ENSGALG00000004655	SMURF1	840	634	660
						ENSGALG00000013646	VPS37A	840	580	547
						ENSGALG00000013883	SNRNP27	839	760	733
						ENSGALG00000001146	UBXN6	839	610	577
						ENSGALG00000014443	IFFO1	839	574	621
						ENSGALG00000007300		838	1054	1162
						ENSGALG00000016836	TUBGCP3	838	685	752
						ENSGALG00000000684	KLHDC8A	838	580	543
						ENSGALG00000003757	POMT1	837	597	675
						ENSGALG00000014412	CSTA	837	507	778
						ENSGALG00000003650	NOL11	836.23	779.81	757.48
						ENSGALG00000002076	DGCR8	835	869	714
						ENSGALG00000012994	ERC1	835	731	809
						ENSGALG00000001700	MPI	834	776	763
						ENSGALG00000002316	[4Fe-4S]	832	539	568
						ENSGALG00000005516	HEATR6	831	656	650
						ENSGALG00000012617	ChALK5	830	941	798
						ENSGALG00000002345	ATG12	829	663	537
						ENSGALG00000007438	IFT46	829	615	568
						ENSGALG00000013759	MRPL47	829	591	642
						ENSGALG00000007241	NUBP1	826.97	707.9	674.21
						ENSGALG00000017133	N6AMT2	826	734	864
						ENSGALG00000017199	MAML2	826	731	996
						ENSGALG00000008692	MAPKBP1	825	668	711
						ENSGALG00000008798	ZMYND19	825	506	597
						ENSGALG00000012513	STAM2	823	696	520
						ENSGALG00000006494	GRAMD1B	823	608	596
						ENSGALG00000005736	PLDN	822	883	800
						ENSGALG00000017033	MRPS31	822	631	733
						ENSGALG00000004590	CLCN6	819	671	576
						ENSGALG00000002021	ZC3H12A	818	711	544
						ENSGALG00000002663	ATR	818	511	625
						ENSGALG00000015800	ORC3	816	543	587
						ENSGALG00000015705	WHSC1	815	593	531
						ENSGALG00000007473	melanoma	814.63	808.7	933.35
						ENSGALG00000025759	TFDP2	813	810	733
						ENSGALG00000010985	ATG4C	813	676	616
						ENSGALG00000002424	RECQL5	812.89	597.08	709.73
						ENSGALG00000023683	TCTN2	812	719	749
						ENSGALG00000014094	STK38L	811	753	627
						ENSGALG00000017379	LURAP1	811	647	586
						ENSGALG00000004085	ZDHHC13	810	613	671
						ENSGALG00000004047	GALE	810	587	664
						ENSGALG00000016930	DIS3	809.03	659.12	700.75
						ENSGALG00000004920	TRUB2	809	589	621
						ENSGALG00000006092		808	654	717
						ENSGALG00000014963	DSE	807	819	632
						ENSGALG00000005336	GUK1	807	562	511
						ENSGALG00000011513	ANO10	807	559	550
						ENSGALG00000008355	CASP8	806	745	652
						ENSGALG00000000523	STK38	806	684	504
						ENSGALG00000003391	EIF2AK1	806	675	696
						ENSGALG00000008036	TMEM209	805	515	571
						ENSGALG00000015211	DTNA	804	719	571
						ENSGALG00000008486	CACNA2D1	803	1117	616
						ENSGALG00000012077	PARP9	803	999	655
						ENSGALG00000027845	RYBP	803	681	675
						ENSGALG00000009579	IQCJ-SCHIP1	802	813	705
						ENSGALG00000011138	CCNK	802	753	689
						ENSGALG00000010766	ATXN3	802	634	549
						ENSGALG00000007924	STK17B	801	786	784
						ENSGALG00000007723	NAT9	801	575	546
						ENSGALG00000001275	PDCL	800	606	675
						ENSGALG00000002543	CSGALNACT2	799	738	1125
						ENSGALG00000004087	THSD4	798	1300	1314
						ENSGALG00000017156	DDX10	798	810	643
						ENSGALG00000001964	INPP5E	798	784	767
						ENSGALG00000014636	SARNP	797	747	729
						ENSGALG00000011910	MNAT1	797	645	602
						ENSGALG00000027628	HINT3	797	600	577
						ENSGALG00000002016	PRKCD	795	645	603
						ENSGALG00000015334	ZBTB11	795	644	522
						ENSGALG00000014696	ZBTB7C	795	546	616
						ENSGALG00000009318	IFT140	794	760	686
						ENSGALG00000010250		792	1070	1199
						ENSGALG00000012241	KLHDC1	791	664	545
						ENSGALG00000010618	SLC30A6	790	645	550
						ENSGALG00000015446	chOCT-1	785	548	528
						ENSGALG00000028069	WNT16	784.95	758	1054
						ENSGALG00000003369	KAT2A	784	798	821
						ENSGALG00000012953	IPO8	784	755	686
						ENSGALG00000017159	ATM	783	733	796
						ENSGALG00000011192	PHF10	782	605	501
						ENSGALG00000002028	GPRC5B	781	764	761
						ENSGALG00000007353	MTFMT	781	689	552
						ENSGALG00000011840	PPP2R5E	781	569	520
						ENSGALG00000007591	C7orf26	780	582	643
						ENSGALG00000012916	DROSHA	779	646	654
						ENSGALG00000010620	SPAST	779	540	593
						ENSGALG00000007996	ANKRD44	778	710	600
						ENSGALG00000010007	EAPP	778	637	605
						ENSGALG00000023279	EPN3	778	592	708
						ENSGALG00000028439	FAM35A	777	637	568
						ENSGALG00000003165	CCDC6	777	635	618
						ENSGALG00000027435	MED21	776	721	729
						ENSGALG00000015353	BBX	776	660	704
						ENSGALG00000004186	NSRP1	775	885	648
						ENSGALG00000000638	CIRH1A	775	634	788
						ENSGALG00000008418	GYLTL1B	775	581	745
						ENSGALG00000009642	AVEN	774	662	606
						ENSGALG00000011922	PCNXL4	774	640	507
						ENSGALG00000011564	RUFY3	773	673	610
						ENSGALG00000014936	ESCO1	773	638	518
						ENSGALG00000014816	SPICE1	772	671	554
						ENSGALG00000002673	GRPEL2	772	621	699
						ENSGALG00000010863	TWISTNB	772	544	561
						ENSGALG00000028133	UBE2V2	771	789	787
						ENSGALG00000010638	CASP3	770	847	721
						ENSGALG00000007167	CLEC16A	770	613	524
						ENSGALG00000027076	MTURN	769	976	893
						ENSGALG00000006925	CCP110	767	753	737
						ENSGALG00000015185	TAF13	767	704	838
						ENSGALG00000028977	CCNT1	767	672	583
						ENSGALG00000016187	WDR4	766	756	723
						ENSGALG00000015641	CCNH	766	697	635
						ENSGALG00000027173	TMEM159	766	586	529
						ENSGALG00000017071	N4BP2L2	765	702	553
						ENSGALG00000020747	MBD4	765	579	533
						ENSGALG00000006098	HPRT1	763	796	705
						ENSGALG00000011884	EXOSC9	763	758	523
						ENSGALG00000002497	RHOT2	763	725	626
						ENSGALG00000016387	TRAPPC12	763	683	582
						ENSGALG00000015022	FYN	761	917	1176
						ENSGALG00000004829	ATP2B2	761	806	645
						ENSGALG00000006153	EXOG	761	800	503
						ENSGALG00000025911	ARHGDIG	761	699	717
						ENSGALG00000013156	ZNF830	761	663	546
						ENSGALG00000014542	WBSCR22	761	510	620
						ENSGALG00000010698	RPS6KA5	760	808	617
						ENSGALG00000017319	MRPL48	760	654	726
						ENSGALG00000027232	C1QTNF2	760	539	844
						ENSGALG00000014698	CASP2	759	817	658
						ENSGALG00000014175	OTUD3	759	649	591
						ENSGALG00000011947	POLR3H	758	696	596
						ENSGALG00000011327	NR2C1	758	634	651
						ENSGALG00000004640	MAD2L2	758	598	607
						ENSGALG00000010268	PARM1	758	545	511
						ENSGALG00000012118	TMEM260	757.06	617.65	602.82
						ENSGALG00000005944	ZNF639	757	689	686
						ENSGALG00000011718	ZBTB1	755	751	664
						ENSGALG00000000800	PRMT7	755	636	513
						ENSGALG00000015486	COQ3	755	626	505
						ENSGALG00000027272	APRT	755	597	818
						ENSGALG00000008847	VPS54	755	520	503
						ENSGALG00000006253	ILKAP	754	599	660
						ENSGALG00000015742	MRPL39	753	561	550
						ENSGALG00000024326	RPUSD4	752	509	500
						ENSGALG00000000703	SLC45A3	751	756	587
						ENSGALG00000008321	RNPEPL1	751	575	578
						ENSGALG00000015328	TRMT10C	751	572	580
						ENSGALG00000009410	PEX1	751	525	504
						ENSGALG00000029020	PPAPDC1A	750	1365	2694
						ENSGALG00000027542	TMEM101	750	667	627
						ENSGALG00000008657	TUBGCP6	750	620	523
						ENSGALG00000010221	ZSWIM5	749	1123	1252
						ENSGALG00000016445	NOL10	749	624	657
						ENSGALG00000021541	SLC47A1	749	554	850
						ENSGALG00000002461	MMP17	747	691	639
						ENSGALG00000007195		747	569	743
						ENSGALG00000006530	TSSC4	746	668	691
						ENSGALG00000011034	TSNAX	746	594	657
						ENSGALG00000000978	CEP104	744	617	654
						ENSGALG00000023682	GTF2H3	744	591	615
						ENSGALG00000010663	TTC8	742	789	740
						ENSGALG00000029011	SLC35F1	741	901	712
						ENSGALG00000014142	VAPA	741	764	635
						ENSGALG00000017090	POMP	740	1004	882
						ENSGALG00000000637	ZBTB48	740	626	519
						ENSGALG00000013423	DSN1	739	534	703
						ENSGALG00000002450	WDR24	738.35	718.42	690.86
						ENSGALG00000012653	CTDP1	738	687	614
						ENSGALG00000004025	RBMX2	737	722	626
						ENSGALG00000007138	MED28	737	634	669
						ENSGALG00000010256	TIPARP	736	1200	843
						ENSGALG00000007009	NCOA5	736	745	614
						ENSGALG00000016801	UXS1	735	779	522
						ENSGALG00000015415	HACE1	735	698	567
						ENSGALG00000027917	MRPL53	735	548	584
						ENSGALG00000028850	RFXANK	733	788.21	712
						ENSGALG00000028043	PLCE1	733	653	548
						ENSGALG00000017307	POLD3	733	610	534
						ENSGALG00000011357	VEZT	733	541	577
						ENSGALG00000005559	MRPS23	731	698	661
						ENSGALG00000001610	PIP4K2B	731	597	597
						ENSGALG00000014691	PHAX	731	588	609
						ENSGALG00000006032	IL13RA1	730	757	653
						ENSGALG00000003166	REXO4	729.06	572.72	704.79
						ENSGALG00000006958		729	714	625
						ENSGALG00000015387	ATG5	728	582	581
						ENSGALG00000011553	UTP3	727	777	732
						ENSGALG00000026517	RFC5	727	540	647
						ENSGALG00000010369	IGSF10	727	526	647
						ENSGALG00000009567	TLL1	726	597	544
						ENSGALG00000008815	LRRN4	726	551	592
						ENSGALG00000015014	TNPO1	725	719	650
						ENSGALG00000009533	NMD3	725	630	681
						ENSGALG00000013051	SEMA5A	724	604	624
						ENSGALG00000009532	GXYLT1	724	588	529
						ENSGALG00000011019	ROR1	723	1010	961
						ENSGALG00000014404	ADGRA3	723	717	699
						ENSGALG00000001019	BTBD2	723	529	524
						ENSGALG00000011777	PDE4DIP	722	838	568
						ENSGALG00000024261	NHP2	722	798	818
						ENSGALG00000004902	TOM1L2	721	806	582
						ENSGALG00000003995	ERAL1	721	593	514
						ENSGALG00000000470	LMNB2	720	779	888
						ENSGALG00000004537	EFNB1	720	667	542
						ENSGALG00000010446	EFCAB14	720	599	511
						ENSGALG00000007242	SLITRK4	718	585	864
						ENSGALG00000016796	C1H2ORF49	716	759	561
						ENSGALG00000011177	CEP290	716	723	534
						ENSGALG00000012357	CXCR4	716	641	962
						ENSGALG00000005788	FARP2	716	550	529
						ENSGALG00000003187	SURF1	714	682	597
						ENSGALG00000012000	METTL14	714	608	640
						ENSGALG00000011705	BRF1	713.01	766.28	640
						ENSGALG00000000218		713	659	602
						ENSGALG00000011393	ZNF142	713	657	588
						ENSGALG00000002089		713	517	634
						ENSGALG00000016114	TNFRSF11B	712	1003	901
						ENSGALG00000011897	SMDT1	712	858	609
						ENSGALG00000003826	ANAPC7	711	732	680
						ENSGALG00000000368	GAS7	710	787	574
						ENSGALG00000010621	DPY30	708	666	528
						ENSGALG00000003030		705.25	592.05	716.63
						ENSGALG00000003039	SRM	705	769	688
						ENSGALG00000015412	ARL13B	705	575	607
						ENSGALG00000004963	TIMM8A	704.54	905.14	852.89
						ENSGALG00000015274	TCEA1	704	677	575
						ENSGALG00000006688	TADA3	703.36	631.01	646.95
						ENSGALG00000012626	RECK	703	817	757
						ENSGALG00000027332	TMEM167A	703	809	715
						ENSGALG00000001022	CCDC43	702	631	584
						ENSGALG00000002836	PEX14	701	760	591
						ENSGALG00000012044	chAnk2	700	2359	874
						ENSGALG00000027682	C12orf66	700	691	613
						ENSGALG00000001754		699.4	687.83	689.88
						ENSGALG00000002280	MFSD6	697	733	553
						ENSGALG00000013348	OTUD7B	697	542	510
						ENSGALG00000004856	NUP62CL	696	730	688
						ENSGALG00000023757	TMEM199	696	718	705
						ENSGALG00000001165	PANK4	694.82	744.91	623.87
						ENSGALG00000026221		691.92	567	575.99
						ENSGALG00000015511	ROBO1	690	924	786
						ENSGALG00000006652	DIP2C	690	919	925
						ENSGALG00000009427	TIAR	690	804	606
						ENSGALG00000013932	NAPG	690	728	507
						ENSGALG00000004378	ASB6	690	673	640
						ENSGALG00000002057	POLR2D	690	523	578
						ENSGALG00000011266	PPM1K	689	616	702
						ENSGALG00000017462	FNIP1	688	925	856
						ENSGALG00000008765	C1D	688	560	584
						ENSGALG00000008589	GPR1	687	766	717
						ENSGALG00000005552	PTBP2	686	984	573
						ENSGALG00000009207	TRIM2	686	582	500
						ENSGALG00000000379	ITGB3	685	784	771
						ENSGALG00000010437	HPS3	685	691	639
						ENSGALG00000001333	MRRF	685	610	600
						ENSGALG00000002080	DOCK2	684	760	586
						ENSGALG00000014880	PARP8	683	596	767
						ENSGALG00000009622		683	555	529
						ENSGALG00000021491	TRIP4	682.02	558.65	591.73
						ENSGALG00000015439	SLC44A1	682	702	558
						ENSGALG00000010258	LTBP2	680	1003	947
						ENSGALG00000017089	SLC46A3	680	707	545
						ENSGALG00000003683	MED27	680	648	561
						ENSGALG00000022030	PGAP3	680	559	579
						ENSGALG00000008127	SPI1	679	697	714
						ENSGALG00000008739	FAM188A	679	694	520
						ENSGALG00000013681	ZNF407	678	723	705
						ENSGALG00000004528	TSHZ3	678	704	841
						ENSGALG00000015209	NFIL3	677	764	799
						ENSGALG00000001943	RHBDF2	677	560	540
						ENSGALG00000013424	TULP3	676	619	573
						ENSGALG00000016995	MED4	676	549	501
						ENSGALG00000017366	DPM1	674	692	595
						ENSGALG00000019397	CERK	673	706	690
						ENSGALG00000012337	MRPL32	673	692	622
						ENSGALG00000028473	PRR14L	673	573	512
						ENSGALG00000012712	RBM24	672	726	530
						ENSGALG00000012238	ITGA9	672	702	689
						ENSGALG00000009784	PTPN14	672	665	594
						ENSGALG00000028740		671.52	702.04	972.23
						ENSGALG00000019229	DPT	671	839	513
						ENSGALG00000015247	GPR161	671	821	771
						ENSGALG00000010090	FAM160A1	671	692	510
						ENSGALG00000003221	WDR61	670	735	799
						ENSGALG00000003281	GSS	670	600	681
						ENSGALG00000006449		670	534	549
						ENSGALG00000013587	COL2A1	669	783	668
						ENSGALG00000000884	CXXC5	669	678	678
						ENSGALG00000007102	MLEC	668	607	740
						ENSGALG00000006252	LMO4	667	942	943
						ENSGALG00000010253	ZDHHC17	667	774	558
						ENSGALG00000014751	ADAMTS6	667	719	578
						ENSGALG00000008218	DDB2	666	573	576
						ENSGALG00000004329	IQCE	665	738	779
						ENSGALG00000001624	CWC25	665	617	625
						ENSGALG00000028821	GLIPR2	664	657	605
						ENSGALG00000013143	PDE3A	663	584	534
						ENSGALG00000004065	SLC25A16	661	988	610
						ENSGALG00000003249	CWF19L1	660	524	595
						ENSGALG00000011402	RQCD1	659	512	521
						ENSGALG00000017627	PEO1	658	650	778
						ENSGALG00000017118	MIPEP	658	563	593
						ENSGALG00000026648	C1orf35	657.8	572.09	579.41
						ENSGALG00000007101	ZNF259	657	658	545
						ENSGALG00000001253	RC3H2	656	747	617
						ENSGALG00000027734	NAIF1	656	650	607
						ENSGALG00000014808	KIAA2018	656	586	575
						ENSGALG00000010307	ACYP1	654	623	515
						ENSGALG00000028790	DNASE2	654	578	844
						ENSGALG00000004585	SLC29A3	654	519	539
						ENSGALG00000007564		653	647	599
						ENSGALG00000001100	ST3GAL4	653	562	546
						ENSGALG00000028409	SNRPG	652	839	838
						ENSGALG00000016893	UGGT2	652	714	663
						ENSGALG00000009653	CASD1	651	549	580
						ENSGALG00000029001	YRDC	650.57	657.44	632.83
						ENSGALG00000008176	ASB3	650	504	505
						ENSGALG00000005378	BMAL1	649.08	689.19	644.88
						ENSGALG00000004362	MRPL21	649	618	543
						ENSGALG00000016130	PYCRL	648.65	608.23	603
						ENSGALG00000010627	PRPF38A	648	590	554
						ENSGALG00000000513	ZNF276	647	551	541
						ENSGALG00000003924	ACBD6	647	547	699
						ENSGALG00000016589	SLC35F6	646	677	856
						ENSGALG00000027546		646	549	510
						ENSGALG00000015184	TLE4	645	750	885
						ENSGALG00000015992	CRYZL1	645	610	606
						ENSGALG00000018747		644.38	562.33	678.92
						ENSGALG00000010175	HSP90AB1	643	1145	758
						ENSGALG00000011710	BTBD6	643	597	516
						ENSGALG00000007199	TRIAP1	642	715	717
						ENSGALG00000000478	ASZ1	642	542	503
						ENSGALG00000011255		640	587	648
						ENSGALG00000001223	PEX10	640	580	574
						ENSGALG00000006141	FUT13	639	649	600
						ENSGALG00000008174	MTAP	639	536	574
						ENSGALG00000002315	PARL	638	738	733
						ENSGALG00000015151	B4GALT6	638	566	579
						ENSGALG00000011619	SIVA1	637	562	632
						ENSGALG00000023936		637	558	937
						ENSGALG00000003410	CDK2AP1	636	638	688
						ENSGALG00000004999	TAF7	635	639	575
						ENSGALG00000008730	CYP20A1	635	518	575
						ENSGALG00000027564	NDUFAF2	634.18	613.83	626.66
						ENSGALG00000015112	ZNF521	634	853	682
						ENSGALG00000000975	C1orf174	634	705	505
						ENSGALG00000002843	RILP	634	550	609
						ENSGALG00000010031	ARHGAP10	633	745	671
						ENSGALG00000000891	NSUN5	633	559	637
						ENSGALG00000017358	YWHAG	632	794	503
						ENSGALG00000006910	IMPDH2	631	704	703
						ENSGALG00000000424	CMTM3	630	805	769
						ENSGALG00000024418		630	558	549
						ENSGALG00000010677	NRDE2	630	541	539
						ENSGALG00000005770	HMGXB3	627	613	581
						ENSGALG00000005391	SELK	625	782	668
						ENSGALG00000015037	EVC	623.67	738	552
						ENSGALG00000004973	DLG5	623	777	590
						ENSGALG00000010296	MRPS18A	622	722	642
						ENSGALG00000003259	EIF2B1	622	613	575
						ENSGALG00000011487	SHROOM3	622	544	560
						ENSGALG00000003018	SCARB1	621	526	594
						ENSGALG00000006658	FANCI	621	519	990
						ENSGALG00000013010	DCP1B	621	513	500
						ENSGALG00000017177	MSANTD4	619	700	631
						ENSGALG00000010668	WWC2	619	592	539
						ENSGALG00000006152		618.84	693.62	526.93
						ENSGALG00000006969	USP28	618	548	520
						ENSGALG00000012426	DDHD1	617	569	605
						ENSGALG00000002653	C19H17ORF85	616	597	511
						ENSGALG00000014822	CTC1	616	510	541
						ENSGALG00000028918	ZNF706	615	701	633
						ENSGALG00000010431	TM4SF18	615	599	559
						ENSGALG00000017180	DYNC2H1	613.53	613.29	545.44
						ENSGALG00000016092	RAB11FIP5	613	705	555
						ENSGALG00000027067	C1QTNF1	612	871	779
						ENSGALG00000023855	KRT14	611.95	618.18	1005.76
						ENSGALG00000026832	LMAN2L	611.61	579.18	556.22
						ENSGALG00000007456	CGTHBA	611.49	535.66	513.92
						ENSGALG00000011918	CCDC134	609	749	765
						ENSGALG00000002866	KANSL1L	609	686	536
						ENSGALG00000016089	PRADC1	607	618	571
						ENSGALG00000002877	LRRC45	607	597	521
						ENSGALG00000010706	TENM3	605	1090	595
						ENSGALG00000000860	SLC7A6	604	676	822
						ENSGALG00000006929	ZNF6	603	758	588
						ENSGALG00000027500		603	592	625
						ENSGALG00000020997	TYSND1	603	559	594
						ENSGALG00000016885	STK24	601	608	572
						ENSGALG00000002921	LANCL1	601	573	531
						ENSGALG00000015120	QTRTD1	600	565	740
						ENSGALG00000000729	PPP1R8	599	617	675
						ENSGALG00000004208	TRMU	599	585	513
						ENSGALG00000026394	CORO1B	598.83	602.99	675.99
						ENSGALG00000016870	TMTC4	596	755	870
						ENSGALG00000004328	IGHMBP2	595.93	503.54	567
						ENSGALG00000016284	TAB3	595	606	514
						ENSGALG00000009202	RBM45	595	598	642
						ENSGALG00000016035	GFRA4	593	1565	866
						ENSGALG00000010136	HGSNAT	593	567	553
						ENSGALG00000006738	CDK5RAP1	592	620	503
						ENSGALG00000000725	RFX7	589	720	564
						ENSGALG00000017246	ME3	588	981	691
						ENSGALG00000007326	PMM2	588	511	519
						ENSGALG00000008931	COMMD1	587	651	679
						ENSGALG00000010016	SOCS5	586	661	530
						ENSGALG00000015647	TMEM70	585	539	505
						ENSGALG00000007547	ABI1	585	513	514
						ENSGALG00000026700	IKZF5	584	832	684
						ENSGALG00000014646	SYT11	584	752	543
						ENSGALG00000008645	NKRF	584	720	542
						ENSGALG00000015397	FNTA	584	611	593
						ENSGALG00000016053	DYRK1A	583	611	566
						ENSGALG00000010140	EIF2B3	583	514	538
						ENSGALG00000001332	RBL1	582	611	631
						ENSGALG00000013171	CCDC127	581	552	527
						ENSGALG00000004460	FOXK1	580	683	524
						ENSGALG00000011409	SNRPF	580	597	645
						ENSGALG00000026605	BAG2	579	869	620
						ENSGALG00000019358	LLPH	579	817	617
						ENSGALG00000016112	NOV	577	1923	708
						ENSGALG00000010589	FLRT2	577	711	702
						ENSGALG00000011131	TANK	577	522	547
						ENSGALG00000017365	REEP2	576	666	529
						ENSGALG00000006641	POLG	576	581	610
						ENSGALG00000011301	LRRC40	575	514	547
						ENSGALG00000016624	[4Fe-4S]	574	519	607
						ENSGALG00000015314	BEND3	574	519	585
						ENSGALG00000017048	EXOSC8	571	528	520
						ENSGALG00000020922	C1orf21	570	867	539
						ENSGALG00000014346	TSPAN9	570	512	513.93
						ENSGALG00000023612	LZTS2	567	574	709
						ENSGALG00000027693		566.74	901.95	526.93
						ENSGALG00000012139	C5H11ORF46	564	518	514
						ENSGALG00000017195	PGR	563	730	580
						ENSGALG00000012412	MTHFD1L	563	583	615
						ENSGALG00000002852		562.04	685.72	702.98
						ENSGALG00000009615	RRP15	561	531	531
						ENSGALG00000011106	GALNT2	560	704	582
						ENSGALG00000004696	LEO1	560	535	575
						ENSGALG00000019552	SERPINB2	559	877	963
						ENSGALG00000011164	CHN2	556	916.75	551.94
						ENSGALG00000011990	USP53	554	674	1062
						ENSGALG00000013597	AAAS	554	580	666
						ENSGALG00000001219	PIGU	554	544	582
						ENSGALG00000013462	STX17	553	554	510
						ENSGALG00000007819	PDZRN3	549	773	728
						ENSGALG00000001082	DCPS	548	576	614
						ENSGALG00000010333	CNOT6L	548	516	515
						ENSGALG00000021525		547	881	873
						ENSGALG00000016477	WDR35	546	603	646
						ENSGALG00000002372	RBM15B	545	528	517
						ENSGALG00000016509	IFT172	544	555	536
						ENSGALG00000005056	C2H3ORF75	544	542	519
						ENSGALG00000002881	C26H6ORF125	543	526	630
						ENSGALG00000026811		540	690	550
						ENSGALG00000017261	TENM4	538	840	655
						ENSGALG00000014798	SERINC5	537.96	524.98	537.99
						ENSGALG00000013100	GRB10	537	641	525
						ENSGALG00000001422	RRP9	537	588	612
						ENSGALG00000019438	ENY2	537	544	645
						ENSGALG00000001502	UTP11L	535	576	685
						ENSGALG00000000327	FBN3	535	534	970
						ENSGALG00000010151	CCDC167	534	515	608
						ENSGALG00000014581	MEF2BNB	532	618	530
						ENSGALG00000015101	BNC2	531	612	742
						ENSGALG00000015479	ASPH	528	580	546
						ENSGALG00000008461	HGF/SF	527	621	639
						ENSGALG00000028809	CHCHD1	525	602	515
						ENSGALG00000027896		524	793	1120.73
						ENSGALG00000006250	TRAPPC2L	521	558	524
						ENSGALG00000016078	ZFPM2	520	615	555
						ENSGALG00000029131	ASAP3	520	530	555
						ENSGALG00000005330	SNCAIP	520	528	561
						ENSGALG00000011210	FAM175A	518	548	550
						ENSGALG00000011198	TMTC3	516	662	588
						ENSGALG00000008547	ZBED4	516	577	595
						ENSGALG00000001726	NUDCD2	515	649	598
						ENSGALG00000014674	CLSTN3	511	1177	671
						ENSGALG00000014582	CADM1	511	773	519
						ENSGALG00000016868	NALCN	511	771	552
						ENSGALG00000010370	MED12L	510	512	531
						ENSGALG00000012717	NFYB	507	690	578
						ENSGALG00000006108	FAM122B	506	727	638
						ENSGALG00000013740	SLC20A1	505	577	652
						ENSGALG00000014662	RBP5	504	813	775
						ENSGALG00000015002	MRPS27	504	522	514
						ENSGALG00000009394	ANKIB1	503	683	593
