# Supplementary material for: Identification of key genes and molecular mechanisms associated with low egg production of broiler breeder hens in ad libitum
Source: BMC Genomics. 2019 May 22;20:408. doi: 10.1186/s12864-019-5801-3 (PMC6532148; doi:10.1186/s12864-019-5801-3)
Supplement: Supplementary file 4 — Table S4. Gene Ontology (GO) and KEGG pathway of differential expression genes in adipose, ovary and liver between ad libitum and restricted feeding group. (XLSX 14 kb) [file 12864_2019_5801_MOESM4_ESM.xlsx]

## Sheet: Sheet1
Table S4. Gene Ontology (GO) and KEGG pathway of differential expression genes in adipose, ovary and liver between ad libitum and restricted feeding group
Tissue		#pathway ID	pathway description	observed gene count	false discovery rate	matching proteins in your network (IDs)	matching proteins in your network (labels)
	CC	GO.0005576	extracellular region	17	0.00828	ENSGALP00000005544,ENSGALP00000010210,ENSGALP00000014090,ENSGALP00000016177,ENSGALP00000019031,ENSGALP00000024371,ENSGALP00000024373,ENSGALP00000025010,ENSGALP00000025533,ENSGALP00000025912,ENSGALP00000026550,ENSGALP00000027012,ENSGALP00000030904,ENSGALP00000033381,ENSGALP00000037126,ENSGALP00000037367,ENSGALP00000040343	ALB,ALDOB,APOB,APOVLDLII,ATP6V0D2,CDH2,CYR61,GAL2,GREM1,IGFBP2,IgL,LECT2,LYG1,LYZ,NOV,OM,SRPRB
		GO.0005615	extracellular space	9	0.00828	ENSGALP00000010210,ENSGALP00000015061,ENSGALP00000016177,ENSGALP00000019031,ENSGALP00000024373,ENSGALP00000026550,ENSGALP00000037126,ENSGALP00000038105,ENSGALP00000040343	ALB,APOB,APOVLDLII,FGA,FGB,GREM1,LECT2,LYZ,SRPRB
ADIPOSE	MF	GO.0045735	nutrient reservoir activity	4	4.77e-05	ENSGALP00000002886,ENSGALP00000002888,ENSGALP00000024373,ENSGALP00000032611	APOVLDLII,TPRXL,VTG2,VTG3
	BP	GO.0019835	cytolysis	3	0.0162	ENSGALP00000016177,ENSGALP00000019031,ENSGALP00000027012	ALB,LYG1,LYZ
		GO.0060688	regulation of morphogenesis of a branching structure	3	0.032	ENSGALP00000037126,ENSGALP00000037718,ENSGALP00000037940	FGFR2,GREM1,SOX9
	KEGG	00140	Steroid hormone biosynthesis	6	0.000366	ENSGALP00000002086,ENSGALP00000004214,ENSGALP00000007068,ENSGALP00000013167,ENSGALP00000039472,ENSGALP00000039634	CYP17A1,CYP1C1,CYP3A7,ENSGALG00000005469,HSD11B1,HSD17B7
		00980	Metabolism of xenobiotics by cytochrome P450	5	0.00195	ENSGALP00000002086,ENSGALP00000011537,ENSGALP00000016743,ENSGALP00000026285,ENSGALP00000039634	ALDH1A3,CYP1C1,GSTA4,HSD11B1,LOC421447
Tissue		#pathway ID	pathway description	observed gene count	false discovery rate	matching proteins in your network (IDs)	matching proteins in your network (labels)
	CC	GO.0005576	extracellular region	19	6.34e-06	ENSGALP00000001601,ENSGALP00000002368,ENSGALP00000003846,ENSGALP00000005544,ENSGALP00000008818,ENSGALP00000011404,ENSGALP00000012054,ENSGALP00000015988,ENSGALP00000018493,ENSGALP00000019031,ENSGALP00000020856,ENSGALP00000022972,ENSGALP00000024373,ENSGALP00000024388,ENSGALP00000025525,ENSGALP00000025533,ENSGALP00000026550,ENSGALP00000035930,ENSGALP00000040343	ACTA1,ALB,APOB,APOVLDLII,ATP6V0D2,CA2,ELN,FBLN1,GAL,GAL9,HBAD,IHH,LOC396260,LY86,OM,SRPRB,TTR,WFDC1,ZP3
		GO.0044421	extracellular region part	15	0.000108	ENSGALP00000001601,ENSGALP00000002368,ENSGALP00000012054,ENSGALP00000015988,ENSGALP00000018493,ENSGALP00000019031,ENSGALP00000019149,ENSGALP00000020856,ENSGALP00000022972,ENSGALP00000024373,ENSGALP00000024388,ENSGALP00000025525,ENSGALP00000025533,ENSGALP00000026550,ENSGALP00000040343	ACTA1,ALB,APOB,APOVLDLII,ATP6V0D2,CA2,ELN,FBLN1,HBAD,IHH,LY86,MGP,SRPRB,TTR,ZP3
OVARY		GO.0005615	extracellular space	9	0.000425	ENSGALP00000002368,ENSGALP00000015988,ENSGALP00000018493,ENSGALP00000019031,ENSGALP00000020856,ENSGALP00000024373,ENSGALP00000024388,ENSGALP00000026550,ENSGALP00000040343	ACTA1,ALB,APOB,APOVLDLII,IHH,LY86,SRPRB,TTR,ZP3
	MF	GO.0045735	nutrient reservoir activity	4	1.34e-05	ENSGALP00000002886,ENSGALP00000002888,ENSGALP00000024373,ENSGALP00000032611	APOVLDLII,TPRXL,VTG2,VTG3
		GO.0005215	transporter activity	10	0.000201	ENSGALP00000002886,ENSGALP00000002888,ENSGALP00000004750,ENSGALP00000005053,ENSGALP00000005119,ENSGALP00000006574,ENSGALP00000012054,ENSGALP00000025533,ENSGALP00000032611,ENSGALP00000038904	ATP6V0D2,CHRNA3,CRABP1,HBAA,HBAD,LBFABP,STAR,TPRXL,VTG2,VTG3
		GO.0005319	lipid transporter activity	4	0.000302	ENSGALP00000002886,ENSGALP00000002888,ENSGALP00000005119,ENSGALP00000032611	STAR,TPRXL,VTG2,VTG3
		GO.0003674	molecular_function	31	0.00247	ENSGALP00000001601,ENSGALP00000002368,ENSGALP00000002886,ENSGALP00000002888,ENSGALP00000004750,ENSGALP00000005053,ENSGALP00000005119,ENSGALP00000005544,ENSGALP00000006379,ENSGALP00000006574,ENSGALP00000008730,ENSGALP00000008818,ENSGALP00000012054,ENSGALP00000012991,ENSGALP00000015988,ENSGALP00000018301,ENSGALP00000018493,ENSGALP00000019031,ENSGALP00000019149,ENSGALP00000019895,ENSGALP00000020094,…	ACTA1,ALB,APOB,APOVLDLII,ASS1,ATP6V0D2,CA2,CEBPB,CHRNA3,CRABP1,ELN,FBLN1,GCH1,GST,H1F0,HBAA,HBAD,IHH,INHA,LBFABP,MGP,MYL3,OM,SRPRB,STAR,TPRXL,TTR,VTG2,VTG3,WFDC1,ZP3
		GO.0022892	substrate-specific transporter activity	8	0.00247	ENSGALP00000002886,ENSGALP00000002888,ENSGALP00000004750,ENSGALP00000005119,ENSGALP00000012054,ENSGALP00000025533,ENSGALP00000032611,ENSGALP00000038904	ATP6V0D2,CHRNA3,HBAA,HBAD,STAR,TPRXL,VTG2,VTG3
	BP	GO.0006810	transport	16	0.000214	ENSGALP00000002886,ENSGALP00000002888,ENSGALP00000004750,ENSGALP00000005053,ENSGALP00000005119,ENSGALP00000006574,ENSGALP00000012054,ENSGALP00000019031,ENSGALP00000024388,ENSGALP00000025525,ENSGALP00000025533,ENSGALP00000026550,ENSGALP00000027554,ENSGALP00000032611,ENSGALP00000038904,ENSGALP00000040343	ALB,APOB,ATP6V0D2,CA2,CHRNA3,CRABP1,HBAA,HBAD,LBFABP,SLC46A3,SRPRB,STAR,TPRXL,TTR,VTG2,VTG3
		GO.1902578	single-organism localization	14	0.00036	ENSGALP00000002886,ENSGALP00000002888,ENSGALP00000004750,ENSGALP00000005119,ENSGALP00000012054,ENSGALP00000019031,ENSGALP00000024388,ENSGALP00000025525,ENSGALP00000025533,ENSGALP00000026550,ENSGALP00000027554,ENSGALP00000032611,ENSGALP00000038904,ENSGALP00000040343	ALB,APOB,ATP6V0D2,CA2,CHRNA3,HBAA,HBAD,SLC46A3,SRPRB,STAR,TPRXL,TTR,VTG2,VTG3
		GO.0006869	lipid transport	5	0.000558	ENSGALP00000002886,ENSGALP00000002888,ENSGALP00000005119,ENSGALP00000026550,ENSGALP00000032611	APOB,STAR,TPRXL,VTG2,VTG3
		GO.0010876	lipid localization	5	0.000558	ENSGALP00000002886,ENSGALP00000002888,ENSGALP00000005119,ENSGALP00000026550,ENSGALP00000032611	APOB,STAR,TPRXL,VTG2,VTG3
		GO.0044765	single-organism transport	13	0.000558	ENSGALP00000002886,ENSGALP00000002888,ENSGALP00000004750,ENSGALP00000005119,ENSGALP00000012054,ENSGALP00000024388,ENSGALP00000025525,ENSGALP00000025533,ENSGALP00000026550,ENSGALP00000027554,ENSGALP00000032611,ENSGALP00000038904,ENSGALP00000040343	APOB,ATP6V0D2,CA2,CHRNA3,HBAA,HBAD,SLC46A3,SRPRB,STAR,TPRXL,TTR,VTG2,VTG3
		GO.0008150	biological_process	34	0.00298	ENSGALP00000002368,ENSGALP00000002886,ENSGALP00000002888,ENSGALP00000004041,ENSGALP00000004750,ENSGALP00000005053,ENSGALP00000005119,ENSGALP00000005544,ENSGALP00000006379,ENSGALP00000006574,ENSGALP00000008818,ENSGALP00000011404,ENSGALP00000012054,ENSGALP00000012991,ENSGALP00000015988,ENSGALP00000018493,ENSGALP00000019031,ENSGALP00000019149,ENSGALP00000019895,ENSGALP00000020094,ENSGALP00000020856,…	ACTA1,ALB,APOB,APOVLDLII,ASS1,ATP6V0D2,CA2,CEBPB,CHRNA3,CRABP1,FBLN1,GAL,GAL9,GCH1,GST,H1F0,HBAA,HBAD,IHH,LBFABP,LY86,MGP,OM,RGS4,SLC46A3,SRPRB,STAR,STMN2,TPRXL,TTR,VTG2,VTG3,WFDC1,ZP3
		GO.0051179	localization	15	0.00314	ENSGALP00000002886,ENSGALP00000002888,ENSGALP00000004750,ENSGALP00000005053,ENSGALP00000005119,ENSGALP00000006574,ENSGALP00000012054,ENSGALP00000024388,ENSGALP00000025525,ENSGALP00000025533,ENSGALP00000026550,ENSGALP00000027554,ENSGALP00000032611,ENSGALP00000038904,ENSGALP00000040343	APOB,ATP6V0D2,CA2,CHRNA3,CRABP1,HBAA,HBAD,LBFABP,SLC46A3,SRPRB,STAR,TPRXL,TTR,VTG2,VTG3
		GO.0044699	single-organism process	27	0.0116	ENSGALP00000002368,ENSGALP00000002886,ENSGALP00000002888,ENSGALP00000004750,ENSGALP00000005119,ENSGALP00000006379,ENSGALP00000011404,ENSGALP00000012054,ENSGALP00000012991,ENSGALP00000015988,ENSGALP00000018301,ENSGALP00000018493,ENSGALP00000019031,ENSGALP00000019149,ENSGALP00000019895,ENSGALP00000020094,ENSGALP00000022972,ENSGALP00000024373,ENSGALP00000024388,ENSGALP00000025330,ENSGALP00000025525,…	ACTA1,ALB,APOB,APOVLDLII,ASS1,ATP6V0D2,CA2,CEBPB,CHRNA3,FBLN1,GAL,GCH1,H1F0,HBAA,HBAD,IHH,INHA,MGP,SLC46A3,SRPRB,STAR,STMN2,TPRXL,TTR,VTG2,VTG3,ZP3
	KEGG	04145	Phagosome	7	0.0201	ENSGALP00000001120,ENSGALP00000001802,ENSGALP00000011319,ENSGALP00000013734,ENSGALP00000018740,ENSGALP00000025533,ENSGALP00000026172	ATP6V0D2,C3,CD36,CTSS,CYBB,NCF1,TLR4
Tissue	KEGG	#pathway ID	pathway description	observed gene count	false discovery rate	matching proteins in your network (IDs)	matching proteins in your network (labels)
		03030	DNA replication	6	0.00129	ENSGALP00000009709,ENSGALP00000020147,ENSGALP00000020463,ENSGALP00000021034,ENSGALP00000026858,ENSGALP00000040305	MCM2,MCM3,MCM4,MCM5,MCM6,PCNA
		04110	Cell cycle	9	0.0124	ENSGALP00000004867,ENSGALP00000009709,ENSGALP00000013385,ENSGALP00000020147,ENSGALP00000020463,ENSGALP00000021034,ENSGALP00000026858,ENSGALP00000033831,ENSGALP00000040305	BUB1,CCNB2,CDK1,MCM2,MCM3,MCM4,MCM5,MCM6,PCNA
		04630	Jak-STAT signaling pathway	9	0.0151	ENSGALP00000003295,ENSGALP00000003536,ENSGALP00000005914,ENSGALP00000005933,ENSGALP00000009697,ENSGALP00000012370,ENSGALP00000020421,ENSGALP00000022452,ENSGALP00000031140	CISH,CSF3R,ENSGALG00000012518,IFNGR1,IL13RA1,IL22RA2,LIFR,OSMR,STAT1
LIVER		0620	Pyruvate metabolism	5	0.0252	ENSGALP00000005480,ENSGALP00000012815,ENSGALP00000019037,ENSGALP00000025506,ENSGALP00000026457	ACAT2,AKR1B1L,DLAT,ME1,PDHA1
		03320	PPAR signaling pathway	6	0.0255	ENSGALP00000000875,ENSGALP00000003890,ENSGALP00000011452,ENSGALP00000023167,ENSGALP00000036589,ENSGALP00000037830	ANGPTL4,APOA5,CPT1A,CYP27A1,FABP7,PLIN1
		01200	Carbon metabolism	7	0.0277	ENSGALP00000003917,ENSGALP00000006706,ENSGALP00000012815,ENSGALP00000019037,ENSGALP00000025506,ENSGALP00000026457,ENSGALP00000038881	ACAT2,DLAT,H6PD,HKDC1,IDH3A,ME1,PDHA1
		01100	Metabolic pathways	33	0.0337	ENSGALP00000003352,ENSGALP00000003890,ENSGALP00000003917,ENSGALP00000004559,ENSGALP00000004827,ENSGALP00000005480,ENSGALP00000006706,ENSGALP00000010060,ENSGALP00000010514,ENSGALP00000011755,ENSGALP00000012815,ENSGALP00000013312,ENSGALP00000015846,ENSGALP00000018608,ENSGALP00000018851,ENSGALP00000019037,ENSGALP00000019871,ENSGALP00000020812,ENSGALP00000021246,ENSGALP00000022433,ENSGALP00000025506,…	ACAT2,AGPAT4,AGPHD1,AKR1B1L,AOX1,ASNS,ATP6V0D2,CMBL,CYP27A1,DGKQ,DLAT,ENPP3,ENSGALG00000016205,FASN,GALNT11,GATM,GCNT2,H6PD,HAL,HKDC1,IDH3A,LPIN2,ME1,MGAT5,MTHFS,MVD,NANS,PDHA1,POLR2I,PSS-1,RRM2,ST3GAL1,ST8SIA5
		01120	Microbial metabolism in diverse environments	8	0.0378	ENSGALP00000006706,ENSGALP00000012815,ENSGALP00000013312,ENSGALP00000015846,ENSGALP00000019037,ENSGALP00000025506,ENSGALP00000026457,ENSGALP00000038881	ACAT2,AOX1,ASNS,DLAT,HKDC1,IDH3A,ME1,PDHA1
		04060	Cytokine-cytokine receptor interaction	9	0.047	ENSGALP00000003295,ENSGALP00000005914,ENSGALP00000005933,ENSGALP00000009697,ENSGALP00000012356,ENSGALP00000020421,ENSGALP00000022452,ENSGALP00000031140,ENSGALP00000035792	CSF3R,ENSGALG00000012518,IFNGR1,IL13RA1,IL1R1,IL22RA2,LIFR,LOC422316,OSMR
